# Supplementary material for: Metabolomics Analysis of the Spoilage Characteristics of Pseudomonas fragi and Aeromonas salmonicida Co-Culture in Refrigerated Grass Carp
Source: Foods. 2025 Sep 17;14(18):3228. doi: 10.3390/foods14183228 (PMC12470174; doi:10.3390/foods14183228)
Supplement: Supplementary file 1 [file foods-14-03228-s001.zip]

Archive with 3 entries (2 files):
- foods-382472-sup/
- foods-382472-sup/Table S1.xlsx
- foods-382472-sup/Table S2.xlsx
