# Supplementary material for: Metabolomics Analysis of the Spoilage Characteristics of Pseudomonas fragi and Aeromonas salmonicida Co-Culture in Refrigerated Grass Carp
Source: Foods. 2025 Sep 17;14(18):3228. doi: 10.3390/foods14183228 (PMC12470174; doi:10.3390/foods14183228)
Supplement: Supplementary file 1 [file foods-14-03228-s001.zip › foods-382472-sup/Table S1.xlsx]

## Sheet: Metabolites
Table S1. The detected 6,009 metabolites of grass carp in different treatment groups.
ID	Ion mode	Metabolites	HMDB	Lipidmaps	KEGG	ID Annotation	Annotation	Super Class	Class	Sub Class	CK1	CK2	CK3	CK4	CK5	CK6	AS1	AS2	AS3	AS4	AS5	AS6	PF1	PF2	PF3	PF4	PF5	PF6	Co-culture1	Co-culture2	Co-culture3	Co-culture4	Co-culture5	Co-culture6
9.65_300.2895m/z	pos	Phytosphingosine	HMDB0004610	LMSP01030001	C12144	ccar00600	Sphingolipid metabolism	Organic nitrogen compounds	Organonitrogen compounds	Amines	30267.3	41151.4	24656.6	21516.7	20313.1	31446	13285.8	9246.15	11685.2	26178.9	28379.9	16642	25284.4	57592.6	32895	17189.4	21934.4	36748.9	45065.9	14243.3	27718.9	29033.1	32804	14878.7
9.96_562.3157m/z	neg	PC(18:3(9Z,12Z,15Z)/0:0)	HMDB0010388	LMGP01050038				Lipids and lipid-like molecules	Glycerophospholipids	Glycerophosphocholines	207058	516328	370762	96220.6	116495	284823	305.178	11430.6	346.388	985274	626201	300518	798809	1.5678e+06	1.74494e+06	542854	718559	1.75631e+06	1.08904e+06	294271	698725	1.14052e+06	552247	267344
12.65_264.2451n	pos	(±)-(Z)-2-(5-Tetradecenyl)Cyclobutanone	HMDB0037543					Organic oxygen compounds	Organooxygen compounds	Carbonyl compounds	1.49911e+07	1.02244e+07	1.20705e+07	1.6301e+07	2.1858e+07	1.04426e+07	5.63105e+06	3.08577e+06	4.64172e+06	1.13421e+07	1.16221e+07	5.84513e+06	1.14111e+07	1.81776e+07	1.62688e+07	8.75927e+06	7.38738e+06	1.89228e+07	2.65099e+07	4.69886e+06	1.44789e+07	1.3591e+07	9.12865e+06	1.22555e+07
10.07_538.3158m/z	neg	PC(16:1(9Z)/0:0)	HMDB0010383	LMGP01050022	C04230	ccar00564	Glycerophospholipid metabolism	Lipids and lipid-like molecules	Glycerophospholipids	Glycerophosphocholines	217410	487191	344358	108014	140618	277241	2920.48	28596.8	3834.52	888047	621492	306870	735556	1.25904e+06	1.47163e+06	449707	568898	1.53078e+06	955213	295193	647274	967380	523726	299423
12.68_563.2650m/z	pos	Protoporphyrin Ix	HMDB0000241		C02191	ccar00860	Porphyrin and chlorophyll metabolism	Organoheterocyclic compounds	Tetrapyrroles and derivatives	Porphyrins	3.21689e-05	3.21689e-05	3.21689e-05	3.21689e-05	3.21689e-05	3.21689e-05	4429.6	4917.77	7056.44	4671.82	930.638	2142.53	106646	90613.8	46625.8	193392	187358	52861.6	9145.72	25933.4	4842.21	14242.4	35754.8	17844.9
1.63_283.0686m/z	neg	Xanthosine	HMDB0000299		C01762	ccar00230,ccar00232	Purine metabolism|Caffeine metabolism	Nucleosides, nucleotides, and analogues	Purine nucleosides	Unclassified	24493.7	22304.5	25699	22851.9	21778.9	27750.8	30760.4	38081.7	15193.1	8555.24	7331.59	17356.5	37440.7	41428.9	44476.4	37397.1	37013.6	46212.8	18220.6	27798.8	14440.7	12128.6	39054.5	27384.3
10.35_501.2855n	pos	PE(20:4(5Z,8Z,11Z,14Z)/0:0)	HMDB0011517	LMGP02050009				Lipids and lipid-like molecules	Glycerophospholipids	Glycerophosphoethanolamines	7.79054e+06	1.47465e+07	1.05232e+07	3.78491e+06	3.57872e+06	7.86791e+06	168092	589864	202099	1.63879e+07	1.54736e+07	4.41098e+06	1.1778e+07	2.40165e+07	2.1319e+07	9.41275e+06	1.05004e+07	2.63092e+07	4.55567e+07	5.0953e+06	1.68837e+07	1.74028e+07	8.44009e+06	6.13153e+06
10.60_502.2947m/z	neg	PE(20:3(11Z,14Z,17Z)/0:0)	HMDB0011514	LMGP02050065				Lipids and lipid-like molecules	Glycerophospholipids	Glycerophosphoethanolamines	235209	379116	310059	101895	109324	241959	12235.8	51561.3	16901.1	424608	383590	177085	553979	621381	573150	372991	456635	731529	635861	202258	394847	484911	312447	221065
10.69_452.2788m/z	neg	PE(0:0/16:0)	HMDB0011473	LMGP02050036				Lipids and lipid-like molecules	Glycerophospholipids	Glycerophosphoethanolamines	200323	158419	191791	155335	152379	179356	55782.1	63070.3	126847	202028	326072	92949.1	404862	285027	236100	511875	579993	400860	616924	639751	759740	560587	382574	506617
3.92_190.0544m/z	neg	N-Acetyl-L-Methionine	HMDB0011745		C02712			Organic acids and derivatives	Carboxylic acids and derivatives	Amino acids, peptides, and analogues	4280.91	3592.22	4561.24	3800.32	3899.22	4550.43	23554	24542	16824	35617.3	30525.7	34075.4	18306.3	11498.2	15732	14004.4	17564.6	11576.4	21113.1	22815	22753.8	26021.2	22571.1	27912
4.71_174.1126m/z	pos	N-Acetylleucine	HMDB0011756		C02710			Organic acids and derivatives	Carboxylic acids and derivatives	Amino acids, peptides, and analogues	1939.75	2413.49	2641.25	2675.51	2550.62	2189.48	11422.6	17556.5	8097.49	12161.7	12227.7	13804.1	2042.58	2673.88	2768.55	1469.61	1667.71	2696.03	9420.96	2333.84	4983.38	4439.96	3708.06	2620
10.08_494.3241m/z	pos	LysoPC(0:0/16:1)						Unclassified	Unclassified	Unclassified	548434	1.30706e+06	918643	292934	349070	663378	11005.9	36691.4	12059.6	2.08699e+06	1.60865e+06	532194	1.49365e+06	3.87429e+06	4.30741e+06	946113	1.10374e+06	4.85739e+06	5.00553e+06	548537	1.78762e+06	2.5667e+06	1.11471e+06	557723
2.94_201.1245m/z	neg	Alanylleucine	HMDB0028691					Organic acids and derivatives	Carboxylic acids and derivatives	Amino acids, peptides, and analogues	3.21689e-05	3.21689e-05	3.21689e-05	3.21689e-05	3.21689e-05	3.21689e-05	53160.9	64763.2	98648.5	12394.8	24621.1	13565.4	1195.64	195.373	34.5442	781.607	1391.63	3.21689e-05	1878.56	13962.1	14873.5	5165.46	7577.51	19124.9
5.02_204.0665m/z	neg	Indolelactic Acid	HMDB0000671		C02043			Organoheterocyclic compounds	Indoles and derivatives	Indolyl carboxylic acids and derivatives	2726.97	3066.5	3385.82	2660.26	2848.61	3019.25	67157	79321.2	44259.8	52088.1	39924.1	69786.1	37342	14353.3	22418.2	21789.4	28552.2	19729.5	22510.8	25040.2	26004.5	25439.9	32665.6	22083.9
9.76_512.2999m/z	neg	PC(14:0/0:0)	HMDB0010379	LMGP01050012				Lipids and lipid-like molecules	Glycerophospholipids	Glycerophosphocholines	24275.2	49510.4	36115.8	10809.9	16299	33314.9	1463.05	10444.2	3244.33	117878	112281	48527.5	98056.3	122419	173428	46631	63016.3	195007	98199.3	33574.2	84302.3	136863	89272.5	44926.6
10.97_526.3518m/z	neg	1-O-Hexadecyl-Sn-Glycero-3-Phosphocholine	HMDB0243890		C13903			Lipids and lipid-like molecules	Glycerophospholipids	Glycerophosphocholines	384811	416192	450131	280896	502216	427880	2.40806e+06	2.09228e+06	5.03375e+06	2.45204e+06	3.51691e+06	1.48363e+06	625066	546222	550146	553858	889769	691021	1.4802e+06	2.54793e+06	3.66253e+06	3.59946e+06	4.1351e+06	3.01745e+06
10.62_317.2123m/z	neg	12s-Hepe	HMDB10202	LMFA03070008				Lipids and lipid-like molecules	Fatty Acyls	Eicosanoids	59706.3	44309.8	61555.6	43927.4	29748.8	68122.6	17202.2	23515.7	26265	33765.8	50142.9	16408.9	15632	29876.9	53522.6	14895	14752.4	34953.5	39062.2	23797.4	33116.7	35347.2	39364.3	19287.1
10.31_478.2926m/z	pos	PE(0:0/18:2(9Z,12Z))	HMDB0011477	LMGP02050041				Lipids and lipid-like molecules	Glycerophospholipids	Glycerophosphoethanolamines	1.1317e+06	2.19718e+06	1.67114e+06	567699	572971	1.15243e+06	25242.1	85603.8	33639.6	2.32156e+06	2.25786e+06	726917	2.31672e+06	3.73315e+06	3.28054e+06	1.5201e+06	1.75204e+06	4.42493e+06	6.89284e+06	955000	2.87857e+06	2.93095e+06	1.66117e+06	1.18766e+06
0.67_188.1526n	pos	N6,N6,N6-Trimethyl-L-Lysine	HMDB0001325		C03793	ccar00310	Lysine degradation	Organic acids and derivatives	Carboxylic acids and derivatives	Amino acids, peptides, and analogues	935838	996523	1.06946e+06	1.11171e+06	927763	876690	405890	396930	363241	804804	873558	544692	718124	1.28874e+06	1.42635e+06	760892	663280	1.42597e+06	2.22517e+06	541160	1.06725e+06	879836	731497	583428
13.36_331.2644m/z	neg	Adrenic Acid	HMDB0002226	LMFA01030178	C16527	ccar01040	Biosynthesis of unsaturated fatty acids	Lipids and lipid-like molecules	Fatty Acyls	Fatty acids and conjugates	34088.6	34496.5	37389.4	23859.1	23328.9	57465.4	126126	93718.1	183866	121564	157950	78722.7	213744	106569	150171	99629.6	117013	136522	92337.9	98678.6	166201	153955	171240	136622
10.33_524.2789m/z	neg	PE(0:0/22:6(4Z,7Z,10Z,13Z,16Z,19Z))	HMDB0011496	LMGP02050060				Lipids and lipid-like molecules	Glycerophospholipids	Glycerophosphoethanolamines	1.52008e+06	2.88679e+06	2.38568e+06	893603	815506	1.77187e+06	200306	428721	266042	4.41607e+06	3.44519e+06	1.43859e+06	3.31836e+06	5.19415e+06	3.78168e+06	2.97624e+06	3.81578e+06	5.00528e+06	5.30423e+06	1.64691e+06	3.7084e+06	3.70154e+06	2.34836e+06	1.89826e+06
10.60_540.3313m/z	neg	PC(0:0/16:0)	HMDB0240262	LMGP01050074				Lipids and lipid-like molecules	Glycerophospholipids	Glycerophosphocholines	2.09187e+06	3.00506e+06	2.60835e+06	1.35691e+06	1.85311e+06	2.47252e+06	158990	626421	278354	4.90847e+06	4.73883e+06	2.26373e+06	4.22371e+06	4.30618e+06	5.89445e+06	2.40321e+06	3.11988e+06	6.19668e+06	5.46463e+06	3.29648e+06	5.51899e+06	6.17847e+06	4.42831e+06	3.06123e+06
10.35_612.3311m/z	neg	PC(22:6(4Z,7Z,10Z,13Z,16Z,19Z)/0:0)	HMDB0010404	LMGP01050056	C04230	ccar00564	Glycerophospholipid metabolism	Lipids and lipid-like molecules	Glycerophospholipids	Glycerophosphocholines	1.19391e+06	3.05713e+06	2.22976e+06	617441	680741	1.60312e+06	112538	555442	176556	8.86349e+06	6.10408e+06	3.26953e+06	4.0039e+06	7.83392e+06	7.47973e+06	3.76093e+06	4.79743e+06	7.73728e+06	7.46073e+06	2.35041e+06	5.58514e+06	6.22213e+06	4.11037e+06	2.91829e+06
1.11_136.0386n	pos	Hypoxanthine	HMDB0000157		C00262	ccar00230	Purine metabolism	Organoheterocyclic compounds	Imidazopyrimidines	Purines and purine derivatives	8.44497e+06	8.25053e+06	9.03589e+06	9.79275e+06	7.84449e+06	8.86439e+06	7.19161e+06	5.50001e+06	7.67423e+06	1.81178e+07	2.28129e+07	1.02591e+07	8.52513e+06	1.80204e+07	1.53609e+07	9.75444e+06	9.58717e+06	1.90731e+07	4.99291e+07	8.79501e+06	2.54867e+07	1.59991e+07	1.41272e+07	1.12979e+07
11.03_319.2280m/z	neg	12 Hydroxy Arachidonic Acid	HMDB0060101					Lipids and lipid-like molecules	Fatty Acyls	Fatty acids and conjugates	845695	557604	801295	599071	373985	742844	346543	443436	445337	534732	707660	331260	376474	461887	840631	298297	313862	602821	572384	428432	514534	577649	718534	333475
4.05_262.1190m/z	pos	Glycyl-Tryptophan	HMDB0028852					Organic acids and derivatives	Carboxylic acids and derivatives	Amino acids, peptides, and analogues	0.222509	267.328	112.675	3.21689e-05	163.857	47.0975	75305.4	76139.3	49026.7	31730.7	51840.9	63034.5	22668.8	4775.3	2784.65	18532	17099	1630.83	20537.7	42524.7	29716.1	22988.6	24432	26510.2
10.33_564.3312m/z	neg	LysoPC(0:0/18:2(9Z,12Z))	HMDB0061700					Lipids and lipid-like molecules	Glycerophospholipids	Glycerophosphocholines	3.88633e+06	8.84229e+06	6.73804e+06	1.9041e+06	2.11609e+06	5.08778e+06	25462	352966	17025.2	1.56536e+07	1.09088e+07	6.16785e+06	1.3287e+07	2.18783e+07	2.31617e+07	9.41396e+06	1.166e+07	2.50672e+07	1.84777e+07	5.76519e+06	1.21937e+07	1.80434e+07	1.0628e+07	5.77086e+06
0.73_132.0302m/z	neg	L-Aspartic Acid	HMDB0000191		C00049	ccar00220,ccar00250,ccar00260,ccar00270,ccar00340,ccar00410,ccar00760,ccar00770,ccar00970,ccar02010,ccar04080	Arginine biosynthesis|Alanine, aspartate and glutamate metabolism|Glycine, serine and threonine metabolism|Cysteine and methionine metabolism|Histidine metabolism|beta-Alanine metabolism|Nicotinate and nicotinamide metabolism|Pantothenate and CoA biosynthesis|Aminoacyl-tRNA biosynthesis|ABC transporters|Neuroactive ligand-receptor interaction	Organic acids and derivatives	Carboxylic acids and derivatives	Amino acids, peptides, and analogues	14029.2	10395.2	8970.19	9476.38	10144.3	14331.1	86865.4	91545.5	70041.1	165693	105072	166640	170445	140643	226976	173449	189650	184957	201857	140985	161922	184823	202064	137665
0.63_246.1459m/z	neg	Threonyllysine	HMDB0029066					Organic acids and derivatives	Carboxylic acids and derivatives	Amino acids, peptides, and analogues	3.21689e-05	3.21689e-05	3.21689e-05	3.21689e-05	3.21689e-05	3.21689e-05	10366.5	18896.6	14776.2	2504.17	2538.96	4421.31	239.297	3.21689e-05	71.522	106.679	81.1332	62.218	250.976	1603.92	546.612	573.274	1319.13	2078.16
13.00_330.2556n	pos	22:5(4z,7z,10z,13z,16z)	HMDB0001976	LMFA04000064				Lipids and lipid-like molecules	Fatty Acyls	Fatty acids and conjugates	122210	122696	129227	93491.8	72963.2	165455	509593	340715	844141	697196	1.06472e+06	366346	317714	487520	358972	249622	273749	429634	707591	325624	867601	564521	663983	454129
10.83_640.3624m/z	neg	Nitro-Astaxanthin		LMPR01070810				Unclassified	Unclassified	Unclassified	45114.2	113444	86507.7	15698.3	17531.3	54761.8	48712.8	82832.3	77762.8	368013	290574	182717	163689	294278	331930	134159	183702	314536	293084	107950	222672	282611	185330	135041
4.46_408.2481m/z	pos	Ile Leu Tyr						Organic acids and derivatives	Carboxylic acids and derivatives	Amino acids, peptides, and analogues	3.21689e-05	3.21689e-05	8.10653	3.21689e-05	106.595	3.21689e-05	120182	102561	154456	46490	28477.5	48736.9	20011.3	2629.53	3171.51	11759	17304.8	1661.8	5444.1	75143.6	24333.2	10444.6	28914.1	45468.6
4.59_316.2234m/z	pos	Ala Ile Leu						Organic acids and derivatives	Carboxylic acids and derivatives	Amino acids, peptides, and analogues	3.21689e-05	3.21689e-05	3.21689e-05	3.21689e-05	3.21689e-05	3.21689e-05	104285	150918	129713	14075.3	8129.87	28234.7	20446.7	2801.53	5601.44	22344.1	35740.3	2871.96	7179.85	148292	17736.1	25393.7	53814.5	126572
4.07_175.0612m/z	neg	2-Isopropylmalic Acid	HMDB0000402		C02504	ccar00290,ccar00620	Valine, leucine and isoleucine biosynthesis|Pyruvate metabolism	Lipids and lipid-like molecules	Fatty Acyls	Fatty acids and conjugates	10873.8	10551.5	11314.7	11009	11132.8	11142.4	22886.5	49809	15463.9	13508	11443.5	14029.7	279409	178435	187942	387280	322029	188662	97611.9	258685	90622.3	155227	152276	119321
4.71_209.0455m/z	neg	Vanilpyruvic Acid	HMDB0011714					Benzenoids	Benzene and substituted derivatives	Phenylpyruvic acid derivatives	217264	211569	217532	215667	217683	213807	81512.8	65190.6	81494.1	180613	200854	119978	134959	199592	184304	150530	135620	200957	232823	107717	212266	170889	142849	130225
12.20_278.2246n	neg	Alpha-Linolenic Acid	HMDB0001388	LMFA01030152	C06427	ccar00592,ccar01040	alpha-Linolenic acid metabolism|Biosynthesis of unsaturated fatty acids	Lipids and lipid-like molecules	Fatty Acyls	Lineolic acids and derivatives	54178.9	55329.1	56293	39110	42336.2	75984.5	97123.5	87381.6	149593	193651	182960	104665	1.26759e+06	250759	483946	286917	367647	543797	151020	175309	216201	220409	197786	320898
12.12_279.2317m/z	pos	Octadec-11-En-9-Ynoic Acid	HMDB0255892					Lipids and lipid-like molecules	Fatty Acyls	Fatty acids and conjugates	24871.3	30753.5	33556.4	23999.4	22322.4	42088.2	27854.1	25725	44699.8	88839	84522.9	35358.2	251735	118283	178297	83827.4	86271.6	203918	112861	57855.3	112515	91396	71089.8	103938
9.06_293.1762m/z	neg	(6z,10e)-Hexadec-6,10-Dien-8-Ynoic Acid		LMFA01031150				Lipids and lipid-like molecules	Fatty Acyls	Fatty acids and conjugates	280406	217720	252368	253432	223913	235807	136009	117917	134267	218773	248056	191712	173730	250574	231822	207083	199679	215916	290066	159966	265808	248725	195073	179961
10.92_616.3620m/z	neg	PC(22:4(7Z,10Z,13Z,16Z)/0:0)	HMDB0010401	LMGP01050124	C04230	ccar00564	Glycerophospholipid metabolism	Lipids and lipid-like molecules	Glycerophospholipids	Glycerophosphocholines	165484	403707	292566	70647	75672.2	208274	43138.1	142982	56504.8	1.07129e+06	840897	517659	644830	952789	1.05521e+06	450366	612291	1.02589e+06	976395	308838	678259	873556	566451	354963
10.06_452.2770m/z	pos	PE(16:1(9Z)/0:0)	HMDB0011504	LMGP02050010				Lipids and lipid-like molecules	Glycerophospholipids	Glycerophosphoethanolamines	97381.7	147126	113039	72905.7	76787.8	83956.5	15676.1	28885.5	21271.7	657018	429380	210550	7.34805e+06	1.18372e+07	8.55395e+06	8.27286e+06	8.11672e+06	1.10445e+07	7.0095e+06	2.73459e+06	4.02481e+06	4.25602e+06	4.77701e+06	3.09749e+06
14.68_401.3412m/z	pos	7-Ketocholesterol	HMDB0000501					Lipids and lipid-like molecules	Steroids and steroid derivatives	Cholestane steroids	344695	156889	214416	318491	282264	262950	29754.3	31473.9	35334.2	72132.1	88581.6	52351.9	124484	113136	95600.5	72265	53457.6	156071	87390.4	24647.8	49394.2	66905.3	25097.1	29455.5
10.37_588.3312m/z	neg	PC(20:4(5Z,8Z,11Z,14Z)/0:0)	HMDB0010395	LMGP01050048	C04230	ccar00564	Glycerophospholipid metabolism	Lipids and lipid-like molecules	Glycerophospholipids	Glycerophosphocholines	4.52926e+06	1.1125e+07	8.75516e+06	2.35742e+06	2.43323e+06	6.18402e+06	95787.5	952261	136478	2.79119e+07	1.93068e+07	1.05349e+07	1.7419e+07	2.89765e+07	2.98506e+07	1.43258e+07	1.86778e+07	3.04435e+07	2.91252e+07	9.11379e+06	2.12112e+07	2.47712e+07	1.67535e+07	1.02959e+07
1.41_231.0196n	neg	2,5-Dioxopyrrolidin-1-Yl 2-(Acetylthio)Acetate	HMDB0247382					Unclassified	Unclassified	Unclassified	22212.9	21595.4	22058.4	22121.9	22445.3	23955.7	34982.6	32306.7	30823.7	60426.4	54669	48623.4	39426.4	26924.4	45005	35891.2	36792.8	32434.4	45405.1	32528.7	42160.1	44202.8	40905.7	32495.9
10.64_590.3470m/z	neg	PC(20:3(5Z,8Z,11Z)/0:0)	HMDB0010393	LMGP01050139	C04230	ccar00564	Glycerophospholipid metabolism	Lipids and lipid-like molecules	Glycerophospholipids	Glycerophosphocholines	1.27139e+06	2.81531e+06	2.18357e+06	548731	621634	1.55046e+06	44992.3	418362	57624.1	6.17043e+06	4.35557e+06	2.85837e+06	4.21593e+06	7.5037e+06	8.06021e+06	2.99268e+06	3.86157e+06	8.3865e+06	6.26454e+06	1.8882e+06	4.02094e+06	6.13832e+06	3.64768e+06	2.12663e+06
2.25_165.0790n	neg	L-Phenylalanine	HMDB0000159		C00079	ccar00360,ccar00400,ccar00970	Phenylalanine metabolism|Phenylalanine, tyrosine and tryptophan biosynthesis|Aminoacyl-tRNA biosynthesis	Organic acids and derivatives	Carboxylic acids and derivatives	Amino acids, peptides, and analogues	113503	115826	123415	116394	109488	132371	499822	547064	379904	611612	505563	642670	425689	237511	423306	364330	404337	299900	344168	401843	368792	416767	394956	334843
2.01_267.1342m/z	pos	Phenylalanylthreonine	HMDB0029005					Organic acids and derivatives	Carboxylic acids and derivatives	Amino acids, peptides, and analogues	134.114	371.309	139.582	382.273	203.67	539.316	33627.7	41343.5	34874	23670.8	28754.7	32060.5	15377.7	3105.23	6243.24	11428.4	14019.3	4593.11	15859.6	10736.6	13544.2	11672.5	11472.1	16488.5
10.82_566.3468m/z	neg	PC(0:0/18:1(9Z))	HMDB0061701	LMGP01050082				Lipids and lipid-like molecules	Glycerophospholipids	Glycerophosphocholines	4.90833e+06	9.62476e+06	7.43257e+06	2.27988e+06	2.71719e+06	5.64195e+06	110978	1.33628e+06	113592	2.10463e+07	1.55438e+07	8.92558e+06	1.4889e+07	2.29038e+07	2.64377e+07	1.13096e+07	1.32604e+07	2.64594e+07	2.2246e+07	7.03013e+06	1.3512e+07	1.80776e+07	1.23874e+07	7.60263e+06
13.70_310.3102m/z	pos	3-Amino-2-Methoxynonadec-5-En-4-Ol	HMDB0257752					Unclassified	Unclassified	Unclassified	918492	1.24124e+06	1.18539e+06	1.29063e+06	1.12335e+06	994310	356449	328199	427689	1.71819e+06	937834	589233	853156	3.26094e+06	2.32105e+06	622905	746522	1.28171e+06	2.51474e+06	338980	974784	999421	854381	705153
13.48_283.2631m/z	pos	Oleic Acid	HMDB0000207	LMFA01030002	C00712	ccar00061,ccar01040	Fatty acid biosynthesis|Biosynthesis of unsaturated fatty acids	Lipids and lipid-like molecules	Fatty Acyls	Fatty acids and conjugates	30614	37341.5	33651.6	27418	25817.7	45130.5	33993.8	29819.3	66722.9	109147	131133	46598.8	441300	218853	216685	109306	102574	252269	127347	55113.9	94249.1	103838	78736.5	107639
4.32_178.0509m/z	neg	Hippuric Acid	HMDB0000714		C01586	ccar00360	Phenylalanine metabolism	Benzenoids	Benzene and substituted derivatives	Benzoic acids and derivatives	35898.9	34293.3	39590.3	35901.1	33677.3	42843.6	11418.5	9220.47	11572.7	25067.6	29072.1	15593.5	18731	29538.7	29152.3	23517.7	18451.8	32817	38074.9	14006.3	31451.7	23847.5	21341.4	17698.4
3.78_181.0506m/z	neg	Hydroxyphenyllactic Acid	HMDB0000755		C03672			Phenylpropanoids and polyketides	Phenylpropanoic acids	Unclassified	11143.3	10560	11480.4	9975.19	11161.4	12201.8	144260	137668	63509.8	112697	84043.1	144395	80552.8	42653.9	76512.4	55596.5	68652.6	54309.9	94095.9	84591.7	79351.1	105043	101017	63677.1
10.74_614.3467m/z	neg	PC(22:5(4Z,7Z,10Z,13Z,16Z)/0:0)	HMDB0010402	LMGP01050142	C04230	ccar00564	Glycerophospholipid metabolism	Lipids and lipid-like molecules	Glycerophospholipids	Glycerophosphocholines	1.62122e+06	3.70786e+06	2.74801e+06	723512	822242	1.95245e+06	403296	1.35932e+06	626172	1.24423e+07	9.25185e+06	5.49458e+06	6.03682e+06	9.61677e+06	1.03752e+07	5.32382e+06	6.84895e+06	1.00292e+07	1.08672e+07	3.82117e+06	8.18403e+06	8.40218e+06	6.35923e+06	4.7578e+06
1.11_153.0407m/z	pos	Xanthine	HMDB0000292		C00385	ccar00230,ccar00232	Purine metabolism|Caffeine metabolism	Organoheterocyclic compounds	Imidazopyrimidines	Purines and purine derivatives	68991.3	58476.9	66377.3	68964.2	49795.6	75867.6	213232	243210	173321	428708	541805	295578	238725	145390	113825	120714	113897	128741	403664	210226	418021	277780	302143	297180
3.87_172.9913m/z	neg	Phenol Sulphate	HMDB0060015		C02180			Organic acids and derivatives	Organic sulfuric acids and derivatives	Arylsulfates	8807.27	13115.6	9797.93	7049.67	9635.74	9888.52	25448.3	15428.1	16991.3	25702.3	27177.3	21839.1	33391.4	38309.9	28076.4	34241.1	36554.8	33464.8	31070.1	24659.2	37287.6	23513.9	31714.5	23693.2
10.91_437.2905n	pos	PE(P-16:0/0:0)	HMDB0011152	LMGP02070001				Lipids and lipid-like molecules	Glycerophospholipids	Glycerophosphoethanolamines	1.44517e+06	1.32418e+06	1.59474e+06	1.1642e+06	1.02963e+06	1.1592e+06	6.0703e+06	3.90011e+06	1.00469e+07	5.61741e+06	1.11506e+07	2.51694e+06	1.86421e+06	2.7324e+06	2.0705e+06	1.56584e+06	2.44309e+06	3.01116e+06	1.38111e+07	7.48469e+06	1.60444e+07	1.0805e+07	6.09984e+06	8.47349e+06
4.87_171.1261n	pos	Gabapentin	HMDB0005015		C07018			Organic acids and derivatives	Carboxylic acids and derivatives	Amino acids, peptides, and analogues	328726	221593	158532	191375	229960	241082	30166.9	29508.2	21329.4	129978	123635	36358.3	58582.6	215875	132826	84730.5	88647	172060	256238	53328.3	111149	82485.9	87914.2	59460.7
10.26_315.2541m/z	neg	Pelargonic Acid	HMDB0000847	LMFA01010009	C01601			Lipids and lipid-like molecules	Fatty Acyls	Fatty acids and conjugates	44411.6	41927	45821.8	41928.5	44165.3	52743.4	24655	33850.8	36465.5	31072	33734.2	28236.3	82081.4	53156.2	49425.8	40992.6	59446.7	76977.8	30040.2	70045.2	54146.1	48045.4	43648.4	58212.2
4.69_464.2067m/z	pos	4-Hydroxynonenal Glutathione	HMDB0240578					Organic acids and derivatives	Carboxylic acids and derivatives	Amino acids, peptides, and analogues	42894	52417.5	71630.7	71445	46418.8	45138.9	3.21689e-05	0.00540249	3.21689e-05	3.21689e-05	268.098	3.21689e-05	831.013	921.024	1258.89	3.21689e-05	593.776	443.048	4709.14	3.21689e-05	0.435523	4.69764	3.21689e-05	3.21689e-05
11.12_462.2996m/z	neg	LysoPE(P-18:1(9Z)/0:0)	HMDB0240599					Lipids and lipid-like molecules	Glycerophospholipids	Glycerophosphoethanolamines	82483.8	73942	75961.6	44209.7	61507	66887.3	322607	222551	514389	235164	456159	116138	193023	129003	123608	119093	202851	160090	361747	421824	597318	514928	329702	553225
4.80_173.0818m/z	neg	Suberic Acid	HMDB0000893	LMFA01170001	C08278			Lipids and lipid-like molecules	Fatty Acyls	Fatty acids and conjugates	13903.5	12258	14681.9	15181.4	12908.9	12443.1	4542.92	4092.24	4388.89	8651.77	7989.51	5712.47	6648.4	9713.64	9582.39	9334.06	7566.8	9558.87	10054.6	5254.55	8411.97	7135.46	6309.87	5587.04
14.65_321.2786m/z	pos	9(10),12(13),15(16)-Trimethylene-Octadecanoic Acid		LMFA01140058				Lipids and lipid-like molecules	Fatty Acyls	Fatty acids and conjugates	64271.1	144328	128501	36991.3	27957.4	71289.9	266849	191599	202642	679908	684507	444002	87551.3	566775	331050	93416.8	78813.9	399071	566239	61912.8	218505	244880	167993	96866.1
4.61_342.2391m/z	pos	Leu-Pro-Ile	HMDB0304805					Organic acids and derivatives	Carboxylic acids and derivatives	Amino acids, peptides, and analogues	3.21689e-05	3.21689e-05	3.21689e-05	3.21689e-05	3.21689e-05	79.4644	74480	70131.4	73094.7	29675.6	31647.9	45616.8	15655.3	9968.87	6332.05	15018.4	15946.6	7143.34	37893.1	59941.4	47267.4	35208	49706	49533.5
12.05_301.2174m/z	neg	Epa	HMDB0001999	LMFA01030759	C06428	ccar01040	Biosynthesis of unsaturated fatty acids	Lipids and lipid-like molecules	Fatty Acyls	Fatty acids and conjugates	101479	122500	125958	72677.4	82523.2	196969	411676	363028	744285	697499	740127	389628	573822	401704	527627	319998	398664	487585	376400	382029	704949	604567	604257	501378
10.69_453.2853n	pos	PE(16:0/0:0)	HMDB0011503	LMGP02050002				Lipids and lipid-like molecules	Glycerophospholipids	Glycerophosphoethanolamines	622761	596262	682886	618971	544979	601654	109993	114611	211039	488729	989084	175534	913391	916888	647187	1.10757e+06	1.13303e+06	979486	2.73462e+06	1.27257e+06	2.22956e+06	1.4239e+06	799182	1.07993e+06
0.73_126.0222m/z	pos	Taurine	HMDB0000251		C00245	ccar00120,ccar00430,ccar00920,ccar02010,ccar04080	Primary bile acid biosynthesis|Taurine and hypotaurine metabolism|Sulfur metabolism|ABC transporters|Neuroactive ligand-receptor interaction	Organic acids and derivatives	Organic sulfonic acids and derivatives	Organosulfonic acids and derivatives	894657	912274	929133	989097	939155	873322	289896	233073	275438	670074	842759	397499	450042	1.04982e+06	827002	540065	478332	1.00877e+06	1.9445e+06	381729	989976	748825	562430	462434
4.55_302.2077m/z	pos	Ile Gly Ile						Organic acids and derivatives	Carboxylic acids and derivatives	Amino acids, peptides, and analogues	3.21689e-05	3.21689e-05	3.21689e-05	66.6069	3.21689e-05	3.21689e-05	164239	196356	183089	21519.3	21146.4	33883.7	11548.5	243.395	1581.03	10122.8	10920.1	210.659	12860.6	140381	28943.4	31515.8	53357.8	111164
5.90_201.1132m/z	neg	Sebacic Acid	HMDB0000792	LMFA01170006	C08277			Lipids and lipid-like molecules	Fatty Acyls	Fatty acids and conjugates	14981.4	14372.8	15229.7	15146.3	15734.5	15044.2	7756.67	6792.71	7510.33	14119	14561	10104.5	13347.8	17230.6	17589.5	15447.3	13770.1	17435	19183.2	10809.7	18476.2	15564.9	14516.7	13766.6
10.78_478.2943m/z	neg	PE(0:0/18:1(11Z))	HMDB0011475	LMGP02050039				Lipids and lipid-like molecules	Glycerophospholipids	Glycerophosphoethanolamines	388222	507181	460890	218459	250952	393176	40992.2	121000	62489.3	739254	682538	306289	1.31442e+06	1.02813e+06	925779	1.059e+06	1.2283e+06	1.08946e+06	1.14325e+06	637078	872153	906114	765932	724887
4.46_389.2398m/z	pos	Lys Glu Ile						Organic acids and derivatives	Carboxylic acids and derivatives	Amino acids, peptides, and analogues	3.21689e-05	3.21689e-05	3.21689e-05	3.21689e-05	3.21689e-05	3.21689e-05	37217.6	45825.7	32198.8	15615.9	23795.2	26628.9	134775	13918.6	22385.5	123376	139826	14076.3	22374.9	151642	30881.9	70241.8	44181.7	76812.8
1.11_192.0269n	neg	Citric Acid	HMDB0000094		C00158	ccar00020,ccar00250,ccar00630	Citrate cycle (TCA cycle)|Alanine, aspartate and glutamate metabolism|Glyoxylate and dicarboxylate metabolism	Organic acids and derivatives	Carboxylic acids and derivatives	Tricarboxylic acids and derivatives	12512.5	15224.5	51371.4	18311	22955.4	13320.7	15511.6	27745	17379.3	48513.9	84822.7	14073	26334.2	73263.2	50822.2	98479.1	68786.3	32373.5	90377.5	125692	149460	94347	78064.5	49492.3
1.12_128.0353m/z	neg	Pyroglutamic Acid	HMDB0000267		C01879	ccar00480	Glutathione metabolism	Organic acids and derivatives	Carboxylic acids and derivatives	Amino acids, peptides, and analogues	51432.8	38686.5	50592.7	48147.9	43915.8	60570.3	22955.3	15051.6	21407.5	44676.2	57061.9	36979.2	28546	15214.7	16061.6	23590.5	26408.7	17888.4	32231.8	16321	17114.2	14755.8	21042.8	15628.2
10.60_495.3324n	pos	PC(16:0/0:0)	HMDB0010382	LMGP01050018	C04230	ccar00564	Glycerophospholipid metabolism	Lipids and lipid-like molecules	Glycerophospholipids	Glycerophosphocholines	8.44851e+06	1.52525e+07	1.23515e+07	6.1504e+06	7.4606e+06	1.0636e+07	267161	1.24625e+06	455615	2.38648e+07	2.44806e+07	8.09041e+06	1.62296e+07	2.53157e+07	3.35615e+07	8.93318e+06	1.11992e+07	3.7043e+07	5.29932e+07	1.21266e+07	3.07894e+07	3.11108e+07	1.75643e+07	1.12857e+07
4.31_180.0657m/z	pos	3 Hydroxycoumarin	HMDB0002149					Phenylpropanoids and polyketides	Coumarins and derivatives	Hydroxycoumarins	64187.6	65942.1	77230.4	72821.6	65284.2	74664.1	16151	11670.1	16422.7	38233.3	51220.4	22338.6	25189	54725.3	51927	31272.7	23681.7	61193.3	122563	21286.2	56912.1	38652	31904.9	26969.4
4.61_394.1986m/z	pos	Ile Asp Phe						Organic acids and derivatives	Peptidomimetics	Hybrid peptides	13.2009	13.8296	3.21689e-05	3.21689e-05	3.21689e-05	76.2973	114774	122621	121090	9049.23	4602.12	21596.1	21265.1	6078.26	6173.64	18363.4	23711.1	6579.91	4524.22	57817.2	7544.71	13416.4	18613.6	54824.6
11.99_299.2823n	pos	Palmitoyl-Ea	HMDB0002100	LMFA08040013	C16512	ccar04080	Neuroactive ligand-receptor interaction	Organic acids and derivatives	Carboximidic acids and derivatives	Carboximidic acids	529630	1.4459e+06	642439	301966	834397	733964	603836	327162	617427	1.32678e+06	2.12044e+06	475359	1.04933e+06	2.19794e+06	2.30641e+06	1.27993e+06	1.43822e+06	2.56766e+06	1.94882e+06	928107	1.78962e+06	1.49419e+06	1.6818e+06	898665
12.60_629.4555m/z	neg	(2s,5s,6r)-2,6-Cyclolycopene-1-Methoxy-5-Ol		LMPR01070439				Lipids and lipid-like molecules	Prenol lipids	Sesquaterpenoids	6379.47	8174.58	8082.28	3150.69	3975.91	27551.1	218629	169920	433799	288519	345755	167797	191618	111769	151992	99685.1	125416	128578	112380	159153	312809	236559	291321	237436
10.98_317.2086m/z	pos	13-Oxo-Ode	HMDB0004668	LMFA02000016	C14765	ccar00591	Linoleic acid metabolism	Lipids and lipid-like molecules	Fatty Acyls	Lineolic acids and derivatives	64217	52248.6	66251	69951.7	85777.6	91189.5	19352.3	28939.8	22811.5	40096.7	51170.4	28060.5	46166.8	46377.6	43131.2	31750.8	26705.2	57052.6	75534.5	21491.2	50745.3	34450.2	22561.2	28700.3
13.10_355.2644m/z	neg	(20s,22e)-3beta-Hydroxy-5alpha-Chol-22-En-24-Oic Acid		LMST04010324				Lipids and lipid-like molecules	Steroids and steroid derivatives	Hydroxysteroids	15720.8	15316	15332.7	10126.9	10275.4	27566	40637.4	28261.7	66730.1	44211.3	55970.8	23289.4	61009	58347.2	63214.4	50615.6	62019.9	66072.3	33564.1	37819.9	60191.5	62606.8	64053.3	61037.1
10.71_527.3008n	pos	PE(22:5(7Z,10Z,13Z,16Z,19Z)/0:0)	HMDB0011525	LMGP02050070				Lipids and lipid-like molecules	Glycerophospholipids	Glycerophosphoethanolamines	5.22405e+06	1.06358e+07	8.65379e+06	2.96281e+06	2.47834e+06	5.34585e+06	761544	1.4458e+06	1.04657e+06	1.59817e+07	1.62619e+07	4.97532e+06	1.18744e+07	1.99076e+07	1.47492e+07	9.30035e+06	1.11109e+07	2.11771e+07	4.15143e+07	5.44272e+06	1.71555e+07	1.39373e+07	9.15417e+06	6.94805e+06
11.31_540.3679m/z	neg	N(4)-Octadecyl-1-Arabinofuranosylcytosine	HMDB0248147					Nucleosides, nucleotides, and analogues	Pyrimidine nucleosides	Unclassified	899.728	2427.45	2347.25	587.522	2209.17	1131.47	35771.3	28541.6	76614.9	33081.1	50808.4	19232.9	4404.34	1740.18	2977.15	3793.67	8935.89	3249.18	16576.2	35710.6	51184.7	41834.3	57219.3	42686
10.48_467.3373n	pos	PC(O-15:0/0:0)		LMGP01060009				Lipids and lipid-like molecules	Glycerophospholipids	Glycerophosphocholines	39091	52956.1	58298.3	34145.5	54058.2	49368.9	312912	247615	643951	458779	808963	219198	77967.8	71756.9	70473.5	62640.5	103624	104706	474387	353917	838970	579739	586901	485087
12.03_355.2836m/z	pos	MG(18:2(9Z,12Z)/0:0/0:0)	HMDB0011568					Lipids and lipid-like molecules	Fatty Acyls	Lineolic acids and derivatives	119510	146920	127759	103503	167719	134062	34038.4	32536.2	35780	159872	136989	62464.4	5.01536e+06	235085	2.70186e+06	298562	202435	1.67329e+06	410402	130295	189387	293319	176650	413013
3.89_230.1633n	pos	Valylleucine	HMDB0029131					Organic acids and derivatives	Carboxylic acids and derivatives	Amino acids, peptides, and analogues	718.742	329.207	704.614	931.564	1037.85	848.212	667732	649582	1.29503e+06	163014	392643	171184	32255.8	8594.85	8392.92	29231.4	35147.5	7185.65	63500.1	217075	284627	96519.4	128554	318334
12.60_304.2399n	pos	Arachidonic Acid	HMDB0001043	LMFA01030001	C00219	ccar00590,ccar00591,ccar01040,ccar04216,ccar04217,ccar04270,ccar04912	Arachidonic acid metabolism|Linoleic acid metabolism|Biosynthesis of unsaturated fatty acids|Ferroptosis|Necroptosis|Vascular smooth muscle contraction|GnRH signaling pathway	Lipids and lipid-like molecules	Fatty Acyls	Fatty acids and conjugates	387959	482598	477462	287862	262649	597278	969066	947173	1.62635e+06	2.37361e+06	2.6641e+06	1.11818e+06	975575	1.5654e+06	1.38277e+06	732193	641879	1.36864e+06	2.17624e+06	827794	2.14502e+06	1.78254e+06	1.59954e+06	1.1927e+06
4.92_166.0629n	neg	Atrolactic Acid						Benzenoids	Benzene and substituted derivatives	Unclassified	2954.33	2862.87	3119.71	2700.3	2808.37	3095.29	118723	136103	52186.2	71677.8	48565.7	116617	173479	39578.8	113235	94405.7	125966	59173	80640.7	104660	62903.7	118208	90386.2	58650.5
10.57_324.2301n	neg	Tofa						Organoheterocyclic compounds	Furans	Furoic acid and derivatives	1.19559e+06	1.11321e+06	1.17427e+06	1.18998e+06	1.19561e+06	1.16822e+06	623361	556736	630596	1.00589e+06	1.14681e+06	774144	970174	1.10478e+06	1.04902e+06	979893	899296	1.125e+06	1.28133e+06	752580	1.22848e+06	1.01597e+06	917120	891311
10.28_610.3087m/z	pos	Glu-Ile-Leu-Asp-Val	HMDB0252757					Organic acids and derivatives	Peptidomimetics	Hybrid peptides	214018	682918	502987	87486.9	88027.4	318164	3.21689e-05	2505.67	217.629	774789	754158	312203	556864	1.23396e+06	1.15844e+06	474426	460762	1.33438e+06	2.00966e+06	280865	873485	915907	533766	300862
1.48_127.0506m/z	pos	Thymine	HMDB0000262		C00178	ccar00240	Pyrimidine metabolism	Organoheterocyclic compounds	Diazines	Pyrimidines and pyrimidine derivatives	2835.47	2501.79	2836.1	2921.8	2586.47	2672.39	81456.3	70704.3	80174.9	148324	197411	99265.7	4369.35	9231.81	8339.63	4946.56	4496.63	10122.9	156049	53340.7	191812	91674.4	105904	88536.6
3.81_390.1883m/z	pos	Glu Glu Ile						Organic acids and derivatives	Carboxylic acids and derivatives	Amino acids, peptides, and analogues	3.21689e-05	3.21689e-05	3.21689e-05	3.21689e-05	3.21689e-05	3.21689e-05	147130	163741	128820	62326.4	65175.6	152643	108001	49656.8	45036.5	145428	235564	41144.3	60405.3	133518	77149.2	117711	91441	146535
0.71_280.0920m/z	pos	Glycerophosphocholine	HMDB0000086		C00670	ccar00564,ccar00565	Glycerophospholipid metabolism|Ether lipid metabolism	Lipids and lipid-like molecules	Glycerophospholipids	Glycerophosphocholines	2.31635e+06	2.46706e+06	2.62493e+06	2.60655e+06	2.43159e+06	2.32558e+06	418124	293982	349336	661626	626665	406728	468290	2.09414e+06	1.8754e+06	633995	577100	2.25357e+06	1.32361e+06	94824.8	330727	175372	169382	153544
11.02_548.3710m/z	pos	PC(20:2(11Z,14Z)/0:0)	HMDB0010392	LMGP01050132	C04230	ccar00564	Glycerophospholipid metabolism	Lipids and lipid-like molecules	Glycerophospholipids	Glycerophosphocholines	910470	2.28241e+06	1.72804e+06	479333	548947	1.16522e+06	123706	460967	161853	5.99781e+06	4.9438e+06	2.26401e+06	3.12035e+06	6.84448e+06	7.40375e+06	1.8036e+06	2.43157e+06	8.74773e+06	1.16108e+07	1.45849e+06	4.45506e+06	5.50138e+06	3.17872e+06	1.68891e+06
1.48_251.0787m/z	neg	Deoxyinosine	HMDB0000071		C05512	ccar00230	Purine metabolism	Nucleosides, nucleotides, and analogues	Purine nucleosides	Purine 2'-deoxyribonucleosides	3420.02	3447.11	3611.71	3152.22	3079.88	3863.56	112763	42676.7	244346	171530	184209	119394	16168.1	18154.5	17374.3	15448.2	16184.8	16188.2	48666.1	57550.4	339288	109793	152261	291036
12.39_328.2400n	pos	Dha	HMDB0002183	LMFA01030185	C06429	ccar01040	Biosynthesis of unsaturated fatty acids	Lipids and lipid-like molecules	Fatty Acyls	Fatty acids and conjugates	163564	161926	190774	135098	100324	277883	696654	542872	1.40193e+06	1.27628e+06	1.90757e+06	593700	475283	889788	686339	372681	423814	716723	1.30154e+06	561734	1.58214e+06	1.05336e+06	918826	836607
1.12_173.0566m/z	neg	4-Amino-4-Cyano-Butanoic Acid		LMFA01100037	C05715			Organic acids and derivatives	Carboxylic acids and derivatives	Amino acids, peptides, and analogues	425.92	269.145	339.593	409.021	341.953	167.301	39219.9	37702.8	16805.7	17741.1	13263.6	28779.3	12935.3	12033.1	21276	12859.3	13533.7	14365.6	9718.17	14746.9	12179	11531	20131.9	13671.4
13.79_293.2473m/z	pos	Methyl Linolenate	HMDB0254600					Lipids and lipid-like molecules	Fatty Acyls	Lineolic acids and derivatives	17573.9	49830.7	37294.3	9387.69	7399.58	20182.7	54414	41542.2	68665.6	257474	238182	144631	62906.8	234859	158796	42004.6	29724.9	148717	169666	17581.2	76998.9	109896	58320.4	42665.8
3.78_118.0654m/z	pos	4-Ethynylaniline						Benzenoids	Benzene and substituted derivatives	Aniline and substituted anilines	28179.2	31326.7	31892.7	32092.2	30595.5	34111.3	13461.1	10533.9	11921.2	28594.9	34806.9	19670.2	18106.4	30656.4	31439	19206.2	18688.7	32598.6	69949.4	16187.2	36534	27894	19599.3	18393
3.75_237.1234m/z	pos	Alanylphenylalanine	HMDB0028694					Organic acids and derivatives	Carboxylic acids and derivatives	Amino acids, peptides, and analogues	3.21689e-05	134.604	17.751	3.21689e-05	3.21689e-05	3.21689e-05	220920	258404	347031	71166.3	136427	77083.2	35611.6	17471	10267.1	60428.3	75382.1	8787.94	41931.7	186253	133647	61356.5	66575.2	229854
0.74_195.0509m/z	neg	D-Arabinose	HMDB0029942					Organic oxygen compounds	Organooxygen compounds	Carbohydrates and carbohydrate conjugates	199736	410960	360355	194552	435034	232616	86175.4	100405	42923.9	238838	71186.1	99018.4	469163	455830	259277	410932	729830	408010	417419	671053	735077	615042	731290	725190
11.29_298.2740m/z	pos	Palmitoleoyl-Ea	HMDB0013648	LMFA08040043				Organic nitrogen compounds	Organonitrogen compounds	Amines	58973	78392	46308	47559.2	78571	52165.9	69592.9	31256.9	82367.1	81578.3	126416	41473.9	62206	152440	153917	65186	79217.2	159143	166265	60567.5	133050	122315	137702	75108.6
3.67_223.1079m/z	pos	Glycyl-Phenylalanine	HMDB0028848					Organic acids and derivatives	Carboxylic acids and derivatives	Amino acids, peptides, and analogues	1787.23	2944.24	1961.72	2292.39	2938.68	2113.94	162170	183582	113530	61157.8	82285.5	124233	28749.1	18760	9197.55	21930	22969.7	12315.6	85225.7	99652.4	82788.5	58753.8	79057.6	91122.8
4.58_345.1434m/z	neg	Laninamivir	HMDB0253972					Organic acids and derivatives	Carboxylic acids and derivatives	Carboxylic acid derivatives	3.21689e-05	3.21689e-05	12.1044	3.21689e-05	3.21689e-05	3.21689e-05	25977.6	20851.7	39931.7	8237.67	6397.89	9612.63	4894.16	1047.33	659.768	4775.6	7080.53	335.042	3666.56	13091.7	18065.3	6799.87	7261.81	17089
1.30_268.0808n	pos	Inosine	HMDB0000195		C00294	ccar00230	Purine metabolism	Nucleosides, nucleotides, and analogues	Purine nucleosides	Unclassified	3.02032e+07	3.24235e+07	3.47444e+07	3.49805e+07	3.11229e+07	3.3216e+07	2.7553e+06	2.10807e+06	2.38545e+06	2.54515e+06	2.7067e+06	2.35645e+06	1.26512e+06	1.38695e+07	1.12438e+07	1.92204e+06	1.35789e+06	1.54254e+07	1.09377e+07	2.05734e+06	3.99364e+06	2.39788e+06	3.68939e+06	3.07348e+06
11.57_524.3714m/z	pos	PC(18:0/0:0)	HMDB0010384	LMGP01050026	C04230	ccar00564	Glycerophospholipid metabolism	Lipids and lipid-like molecules	Glycerophospholipids	Glycerophosphocholines	933294	1.19619e+06	1.17836e+06	899515	990755	970220	593363	569991	1.16725e+06	3.20475e+06	4.69188e+06	1.28779e+06	975728	1.69469e+06	1.94282e+06	720160	930382	2.18843e+06	7.78395e+06	3.19711e+06	6.98271e+06	4.63873e+06	3.27764e+06	2.80822e+06
12.25_227.2016m/z	neg	Myristic Acid	HMDB0000806	LMFA01010014	C06424	ccar00061	Fatty acid biosynthesis	Lipids and lipid-like molecules	Fatty Acyls	Fatty acids and conjugates	4718.91	4895.48	5383.99	4297.73	5076.9	5269.94	3944.1	3071.79	4110.16	5988.98	5454.08	4042.22	20906.8	6929.41	10158.3	6791.06	7685.71	10172.5	6449.25	5087.18	6766.24	6118.78	6047.74	6805.62
12.03_379.2841m/z	pos	MG(20:4(8Z,11Z,14Z,17Z)/0:0/0:0)	HMDB0011579					Lipids and lipid-like molecules	Glycerolipids	Monoradylglycerols	37297.4	85272.7	57895.5	28636.9	66767.5	71276.9	4685.24	9985.68	5326.82	145363	110850	55447.1	677006	167460	521603	120305	133606	502638	217902	86827.1	141397	168294	93994.8	105275
9.98_586.3159m/z	neg	PC(20:5(5Z,8Z,11Z,14Z,17Z)/0:0)	HMDB0010397	LMGP01050050	C04230	ccar00564	Glycerophospholipid metabolism	Lipids and lipid-like molecules	Glycerophospholipids	Glycerophosphocholines	307545	849904	613119	162701	171462	450121	6699.44	65693.3	8261.86	2.17018e+06	1.25651e+06	679451	1.05412e+06	2.52965e+06	2.67493e+06	873824	1.2125e+06	2.57426e+06	1.81733e+06	506983	1.24281e+06	1.91067e+06	879164	517893
4.33_360.1954m/z	pos	Ile Pro Met						Organic acids and derivatives	Carboxylic acids and derivatives	Amino acids, peptides, and analogues	3.21689e-05	3.21689e-05	3.21689e-05	3.21689e-05	365.125	3.21689e-05	166697	175385	144945	55528.1	48073.9	98457.2	112538	80450.9	45720.7	132009	244423	61747.2	54232.2	189072	68749.5	65469.6	106392	143738
4.62_318.1816m/z	pos	Isoleucyl-Tryptophan	HMDB0028918					Organic acids and derivatives	Carboxylic acids and derivatives	Amino acids, peptides, and analogues	34.4708	73.1906	154.926	94.0991	188.515	124.414	322262	365963	446540	33045	68733	57704.6	84617.6	18544.9	12341.1	51206.4	93574.8	6067.51	26857.9	257282	81503.3	52473.4	58786.1	262538
4.74_557.3307m/z	neg	Tezampanel	HMDB0258944					Unclassified	Unclassified	Unclassified	3.21689e-05	3.21689e-05	3.21689e-05	3.21689e-05	3.21689e-05	3.21689e-05	44558.3	71155.8	46336.6	6413.79	7467.02	28725.5	22063.6	586.737	844.335	16803.1	22907.5	404.605	2241.48	43990.3	8327.91	12350.1	25590.9	35359.2
4.32_129.0557m/z	neg	Ketoleucine	HMDB0000695		C00233	ccar00280,ccar00290	Valine, leucine and isoleucine degradation|Valine, leucine and isoleucine biosynthesis	Organic acids and derivatives	Keto acids and derivatives	Short-chain keto acids and derivatives	61041.9	67960.4	86427.9	78395.4	74260	67436.1	56953.5	61251.6	51080.9	187210	131128	70686.2	74074	119566	126591	126110	179707	90696.7	157988	232989	204755	211880	292129	177183
1.33_335.0614m/z	neg	Glucose Pyruvate Lactate	HMDB0252788					Unclassified	Unclassified	Unclassified	2.21798e+06	2.08372e+06	2.13915e+06	2.18781e+06	2.00158e+06	2.1359e+06	265648	196390	231268	205626	182116	188716	168479	1.04381e+06	881197	206325	163423	1.1695e+06	368455	151329	240837	157190	338139	266618
10.35_200.2007m/z	pos	Dodecanamide	HMDB0251566	LMFA08010001	C13831			Lipids and lipid-like molecules	Fatty Acyls	Fatty amides	240742	242660	236535	274364	318332	210419	80110.6	54031.4	76044.2	208428	242381	111694	138819	366704	245899	172554	141775	244496	464464	80684.7	313282	217137	117413	152676
4.38_165.0193m/z	neg	3,4-Methylenedioxybenzoic Acid	HMDB0032613					Organoheterocyclic compounds	Benzodioxoles	Unclassified	85189.5	82539.4	84519.2	85540.2	84197.9	85387.9	32298.6	30721.3	32425.6	70303.7	78360.7	47930.2	54627.2	78379.4	75900.5	58169.7	52923.5	79392.1	92866	42315.7	85297.5	68167.8	56428.8	50851.6
10.92_438.3004m/z	neg	PE(O-16:0/0:0)		LMGP02060002				Lipids and lipid-like molecules	Glycerophospholipids	Glycerophosphoethanolamines	27043.3	20238.5	29144.1	19877.6	24260.9	24474	134531	112390	256938	73807.8	122700	46336	38833.5	31385.5	17382.2	33538.5	56119.9	31474.3	118504	215658	293199	228966	141531	174952
9.76_468.3084m/z	pos	PC(0:0/14:0)		LMGP01050073				Lipids and lipid-like molecules	Glycerophospholipids	Glycerophosphocholines	62589.8	130023	93647.3	38110.9	44475.6	76340.6	3035.88	16465.9	6073.62	265934	270974	88147.7	169814	330581	422141	81215.9	101583	505313	439428	62342.7	212185	312865	161621	82956.3
3.78_199.0400n	neg	4-Chloro-L-Phenylalanine	HMDB0244605					Organic acids and derivatives	Carboxylic acids and derivatives	Amino acids, peptides, and analogues	409018	383660	409820	405973	419849	439667	170180	135159	173730	357282	382618	248974	274038	396376	379349	309720	289210	402025	452851	231492	415467	353996	292295	260192
10.81_521.3482n	pos	PC(18:1(9Z)/0:0)	HMDB0002815	LMGP01050032				Lipids and lipid-like molecules	Glycerophospholipids	Glycerophosphocholines	2.26417e+07	5.52386e+07	4.09613e+07	1.11869e+07	1.2257e+07	2.7362e+07	249068	3.08233e+06	246232	1.24326e+08	9.91091e+07	3.75261e+07	6.88826e+07	1.63526e+08	1.80125e+08	4.88178e+07	5.53893e+07	1.93032e+08	2.57431e+08	3.08418e+07	9.09697e+07	1.0986e+08	6.10534e+07	3.3629e+07
11.52_394.2716m/z	pos	Anandamide (22:6, n-3)	HMDB0013658	LMFA08040009				Organic nitrogen compounds	Organonitrogen compounds	Amines	27199	100755	46657.3	19551.6	36972.9	107926	30990.9	14076.1	40702	37715.9	128856	15715.8	105560	200353	191652	118024	141308	235743	87212.6	76853.3	125546	106966	111806	68235.3
14.94_410.3175m/z	pos	4alpha-Carboxy-5alpha-Cholesta-8,24-Dien-3beta-Ol	HMDB0304192					Lipids and lipid-like molecules	Steroids and steroid derivatives	Cholestane steroids	1.11399e+06	1.25791e+06	1.35398e+06	1.43426e+06	1.25177e+06	1.1918e+06	471182	392697	566036	1.33978e+06	1.42262e+06	675731	858888	1.51849e+06	1.57597e+06	866345	669106	1.64844e+06	3.28783e+06	640525	1.57374e+06	1.35145e+06	947506	844020
4.40_153.0192m/z	neg	Protocatechuic Acid	HMDB0001856		C00230			Benzenoids	Benzene and substituted derivatives	Benzoic acids and derivatives	782.966	757.736	715.518	664.54	769.285	677.75	10876.1	11022.3	10264.5	6973.57	5987.53	7793.86	503.569	1039.44	1240.74	652.929	467.115	1115.19	5794.31	9679.81	9342.35	8666.11	16259.6	15910.3
1.34_239.1027m/z	pos	Tyrosylglycine	HMDB0029105					Organic acids and derivatives	Carboxylic acids and derivatives	Amino acids, peptides, and analogues	3.21689e-05	3.21689e-05	3.21689e-05	3.21689e-05	3.21689e-05	3.21689e-05	11945.3	13497.5	9524.48	5754.3	6659.17	10387.7	22123.3	13212.5	8983.3	19458.3	28073.9	9199	18933.4	21699.5	19920.1	17994.8	16683	22566.6
14.85_359.2942m/z	pos	Hyrtial		LMPR0105060003				Organic oxygen compounds	Organooxygen compounds	Alcohols and polyols	14056.6	17907.2	15576.7	12341.2	16207.4	25047.3	185409	125284	389554	207758	451769	138804	52410.8	66677.8	61667.9	49891.8	42437.9	73060.9	219653	91890.5	317353	243873	172221	169027
3.92_158.0822m/z	neg	N-Acetylvaline	HMDB0011757					Organic acids and derivatives	Carboxylic acids and derivatives	Amino acids, peptides, and analogues	811.495	910.124	961.556	869.774	913.674	850.09	6159.68	9463.02	4258.97	5582.01	4314.22	8047.27	1621.84	1368.85	1662.66	1478.87	1556.32	1362.3	1912.34	1707.8	1949.77	2100.77	2313.44	1665.51
14.57_350.2819n	pos	Furanoid Acid - F6	HMDB0031126	LMFA01150002				Lipids and lipid-like molecules	Fatty Acyls	Fatty acids and conjugates	294936	251916	252294	174995	150481	413652	1.39193e+06	854337	2.207e+06	3.4804e+06	4.24445e+06	1.36428e+06	2.86284e+06	1.79082e+06	1.8067e+06	616730	468778	1.40527e+06	2.79667e+06	701561	3.22712e+06	1.99624e+06	1.54389e+06	1.90016e+06
11.94_554.3833m/z	neg	PC(O-18:0/0:0)	HMDB0011149	LMGP01060014	C04317	ccar00565	Ether lipid metabolism	Lipids and lipid-like molecules	Glycerophospholipids	Glycerophosphocholines	6614.93	6479.86	8026.33	2833.94	6097.57	5804.15	57573.1	37098.1	105060	58042.9	80353.8	30195.2	9536.63	8362.89	9118.93	10025.4	15216.8	9298.64	33496.9	59505.4	84350.7	71042.9	79137.9	75087.6
5.29_187.0975m/z	neg	Azelaic Acid	HMDB0000784	LMFA01170054	C08261			Lipids and lipid-like molecules	Fatty Acyls	Fatty acids and conjugates	74095.3	71033.7	77734	78346.1	73167.6	72654	34678.9	31269.5	32975.9	61709.9	62176	43797.4	51721.1	65349.7	65765.3	59090.5	53050.5	67926.8	71241.6	39209.7	66899.6	56818.9	50634.6	47308.1
0.73_119.0585n	pos	L-Threonine	HMDB0000167		C00188	ccar00260,ccar00290,ccar00860,ccar00970	Glycine, serine and threonine metabolism|Valine, leucine and isoleucine biosynthesis|Porphyrin and chlorophyll metabolism|Aminoacyl-tRNA biosynthesis	Organic acids and derivatives	Carboxylic acids and derivatives	Amino acids, peptides, and analogues	210167	216993	213086	230176	197945	205567	50222.5	38347.4	40660.6	242532	186242	134896	280458	361671	530440	253607	244896	437063	864142	233391	424498	398418	293202	237973
4.24_245.1862m/z	pos	Ile Ile						Organic acids and derivatives	Carboxylic acids and derivatives	Amino acids, peptides, and analogues	643.416	688.811	495.771	624.675	696.651	615.547	1.80425e+06	1.88356e+06	3.40867e+06	422079	917880	458389	106397	25626.6	24423.7	92511.2	139754	16028.3	170779	530350	604812	225015	285953	684507
0.79_346.0560m/z	neg	Adenosine Monophosphate	HMDB0000045		C00020	ccar00230,ccar04068,ccar04150	Purine metabolism|FoxO signaling pathway|mTOR signaling pathway	Nucleosides, nucleotides, and analogues	Purine nucleotides	Purine ribonucleotides	306244	256590	550327	521556	204362	535155	50423.5	82704.2	26913.8	309116	160170	199527	30547	333186	239073	127201	74552.7	159723	346069	116313	105479	155231	147241	71071.7
4.07_277.1229m/z	neg	Pantetheine	HMDB0003426		C00831	ccar00770	Pantothenate and CoA biosynthesis	Organic acids and derivatives	Carboxylic acids and derivatives	Amino acids, peptides, and analogues	982.534	1876.16	1911.63	859.242	958.435	2059.09	5310.81	1797.99	7732.68	21172.7	28988.6	14627.4	13863.4	27685.1	24030.3	19538.9	12344.5	22425.9	19224.4	11545	43820.3	28572.3	23381.8	17162
11.58_594.3786m/z	neg	PC(20:1(11Z)/0:0)	HMDB0010391	LMGP01050131	C04230	ccar00564	Glycerophospholipid metabolism	Lipids and lipid-like molecules	Glycerophospholipids	Glycerophosphocholines	52040.5	100688	86090.2	28460.5	36771.2	62587.4	25813.4	53357.3	44224.4	270225	243942	139975	197362	240013	270581	112040	161738	310620	267298	112910	203427	277175	202629	126128
11.66_463.3031m/z	pos	Acetolein	HMDB0303184					Lipids and lipid-like molecules	Glycerolipids	Triradylcglycerols	507426	388817	370236	382846	498327	431774	158875	106920	174401	457746	431117	179499	227206	448618	504110	278500	320127	513285	766267	133215	417981	282235	229129	168924
11.80_464.3149m/z	neg	PE(O-18:1(9Z)/0:0)		LMGP02060004				Lipids and lipid-like molecules	Glycerophospholipids	Glycerophosphoethanolamines	30018.5	23037.8	26382.1	18264.1	19621.9	22901.6	185946	122652	294203	146652	233993	84998.9	59785.1	44872.5	41556.8	45324.4	69580.3	52977.8	181448	240057	347557	271151	220655	313308
10.96_524.3362m/z	neg	PC(P-16:0/0:0)	HMDB0010407	LMGP01070006				Lipids and lipid-like molecules	Glycerophospholipids	Glycerophosphocholines	81566.1	99061.2	120633	75687.6	108110	98135.8	869147	635009	1.50506e+06	756300	1.13307e+06	449275	234864	197134	228125	195085	326997	269416	489795	822866	1.18534e+06	1.0532e+06	1.2562e+06	1.23684e+06
11.58_568.3627m/z	neg	PC(0:0/18:0)	HMDB0011128	LMGP01050076				Lipids and lipid-like molecules	Glycerophospholipids	Glycerophosphocholines	212140	234642	247856	177414	203533	203548	171013	165864	354544	683139	882188	344356	268160	313115	374118	219108	297419	401208	878640	925242	1.37134e+06	1.05965e+06	839666	765764
3.78_202.0442m/z	pos	L-Oxalylalbizziine	HMDB0039164					Organic acids and derivatives	Carboxylic acids and derivatives	Amino acids, peptides, and analogues	2.68135e+06	2.87527e+06	2.85215e+06	3.03113e+06	2.95334e+06	3.05651e+06	1.04847e+06	891626	1.06292e+06	2.32833e+06	2.82683e+06	1.49669e+06	1.50094e+06	2.67304e+06	2.5594e+06	1.73392e+06	1.47216e+06	2.8787e+06	5.95103e+06	1.3355e+06	3.12638e+06	2.33778e+06	1.73118e+06	1.59787e+06
5.22_189.1131m/z	neg	Tetrahydro-2,5-Dimethyl-2h-Pyranmethanol	HMDB0061931					Organoheterocyclic compounds	Oxanes	Unclassified	16439.7	20249.3	21913.8	21493	20662.1	17862.1	8160.63	8844.09	7808.35	11420.3	10117.6	9877.8	14473.9	13927.2	15307.5	20540.1	13767.4	13428.8	10022	6952.33	7837.47	8324.29	7658.39	5549.89
1.11_147.0299m/z	neg	L-2-Hydroxyglutaric Acid	HMDB0000694		C03196	ccar00310	Lysine degradation	Organic acids and derivatives	Hydroxy acids and derivatives	Short-chain hydroxy acids and derivatives	10569.6	10102.3	13129.2	11656	12597.1	12494.1	65441.9	105312	51063.4	60730.2	59729.8	68030.6	14513.4	21784.8	23011.5	20217.2	15676.1	22042.9	78466.7	79437.9	77671.4	59205.8	37200.6	54261.1
3.86_332.0896m/z	pos	Ggstop	HMDB0252708					Unclassified	Unclassified	Unclassified	52806.3	51015.8	58273.3	57970.4	54718.3	60826.2	3.21689e-05	3.21689e-05	3.21689e-05	628.155	3.21689e-05	3.21689e-05	676.212	4596.39	3930.48	898.294	310.571	8926.62	12943.8	3.21689e-05	3.21689e-05	507.063	615.216	3.21689e-05
7.97_251.0926m/z	neg	2,3-Dihydro-6-Methoxy-2,2-Dimethyl-4h-1-Benzopyran-4-One	HMDB0041410					Organoheterocyclic compounds	Benzopyrans	1-benzopyrans	42336.7	41246	41290.5	44585.4	43338.3	42484.2	24285.3	22519	24313.7	43764.2	45100.9	32337.2	38777.2	49166	49676.4	44131.1	41736.5	52586.6	54964.4	32743.3	52515.3	44467.5	39319.9	37277.6
4.62_163.0401m/z	neg	Phenylpyruvic Acid	HMDB0000205		C00166	ccar00360,ccar00400	Phenylalanine metabolism|Phenylalanine, tyrosine and tryptophan biosynthesis	Benzenoids	Benzene and substituted derivatives	Phenylpyruvic acid derivatives	2759.53	2747.05	3115.85	2902.61	3156.3	3001.46	25900.5	32990	18421.7	66927.5	47115.7	33006.5	36074.7	45116.3	47382.7	55427.6	71301.8	33139.2	24114.6	98132.5	84253.1	87858.9	109139	63571.3
4.09_274.1200m/z	neg	Alanyltryptophan	HMDB0013209					Organic acids and derivatives	Carboxylic acids and derivatives	Amino acids, peptides, and analogues	3.21689e-05	3.21689e-05	3.21689e-05	3.21689e-05	3.21689e-05	3.21689e-05	3948.41	3843.8	7154.92	482.6	1148.01	387.651	198.759	3.21689e-05	3.21689e-05	3.21689e-05	3.21689e-05	3.21689e-05	45.9447	1712.11	992.905	118.071	444.963	1798.26
4.19_398.1371m/z	neg	S-Adenosylmethionine	HMDB0001185		C00019	ccar00270,ccar00330,ccar04122	Cysteine and methionine metabolism|Arginine and proline metabolism|Sulfur relay system	Nucleosides, nucleotides, and analogues	5'-deoxyribonucleosides	5'-deoxy-5'-thionucleosides	3.21689e-05	3.21689e-05	3.21689e-05	3.21689e-05	3.21689e-05	3.21689e-05	52132.3	48962.9	65720.1	13019.9	14372	31389	2019.52	261.401	393.705	1206.08	620.728	215.207	3689.1	30097.2	12075.7	16536.7	16739.2	29323.5
0.74_184.9856m/z	neg	3-Phosphoglyceric Acid	HMDB0000807		C00597			Organic oxygen compounds	Organooxygen compounds	Carbohydrates and carbohydrate conjugates	696.251	889.907	1434.14	1827.69	1342.98	1375.29	14492.1	28891.7	9808.12	3503.59	1428.32	12405.6	25122.6	10058.1	92636.2	17751.5	92809	32260	2217.24	8358.46	6294.79	12824.8	20494.6	7123.2
1.36_130.0509m/z	neg	N-Acetyl-L-Alanine	HMDB0000766					Organic acids and derivatives	Carboxylic acids and derivatives	Amino acids, peptides, and analogues	5773.08	5527.45	5988.14	6016.79	6250.58	6662.02	29794	34616.3	18429	29601	23700.7	36378.1	14582.1	12577.4	19681.4	16435	15773.4	15593.1	22541.8	15902.3	18847.3	21422.7	19178.1	16867.4
3.81_295.1291m/z	pos	Glu Phe						Organic acids and derivatives	Carboxylic acids and derivatives	Amino acids, peptides, and analogues	3.21689e-05	3.21689e-05	3.21689e-05	3.21689e-05	3.21689e-05	3.21689e-05	63317	89606.3	42903.6	28525.9	39262	61741.4	47805.8	10250.7	11248.4	30879.3	46071.3	6478.26	30934.6	81617.2	37491.3	32864.7	37022.1	69823.5
4.23_243.1715m/z	neg	Leucyl-Isoleucine	HMDB0028932					Organic acids and derivatives	Carboxylic acids and derivatives	Amino acids, peptides, and analogues	3.21689e-05	3.21689e-05	3.21689e-05	3.21689e-05	3.21689e-05	3.21689e-05	177936	178004	340827	35756.5	67903.1	41509.3	10588.7	1440.62	1509.92	8962.38	14172.3	766.377	6521	53802.1	46095.3	18849.8	27345.5	67503.2
0.73_146.0691n	neg	L-Glutamine	HMDB0000641		C00064	ccar00220,ccar00230,ccar00240,ccar00250,ccar00471,ccar00630,ccar00750,ccar00910,ccar00970,ccar02010	Arginine biosynthesis|Purine metabolism|Pyrimidine metabolism|Alanine, aspartate and glutamate metabolism|D-Glutamine and D-glutamate metabolism|Glyoxylate and dicarboxylate metabolism|Vitamin B6 metabolism|Nitrogen metabolism|Aminoacyl-tRNA biosynthesis|ABC transporters	Organic acids and derivatives	Carboxylic acids and derivatives	Amino acids, peptides, and analogues	137704	125717	134241	116963	120190	155440	28945.3	32565	27419.1	41676.8	53771.7	52623	3791.02	779.523	1409.1	3081.04	2743.9	1066.77	8837.65	9473.67	11651	9860.7	9720.78	12856.7
0.77_116.0709m/z	pos	L-Proline	HMDB0000162		C00148	ccar00330,ccar00970	Arginine and proline metabolism|Aminoacyl-tRNA biosynthesis	Organic acids and derivatives	Carboxylic acids and derivatives	Amino acids, peptides, and analogues	4.43235e+06	4.28942e+06	5.53588e+06	6.06452e+06	4.47654e+06	4.71691e+06	876138	402331	1.27731e+06	3.87168e+06	5.09649e+06	2.0186e+06	324821	358881	761242	340649	179797	677437	4.52601e+06	430164	2.0138e+06	1.31568e+06	534862	854326
2.41_167.0349m/z	neg	Homogentisic Acid	HMDB0000130		C00544	ccar00130,ccar00350	Ubiquinone and other terpenoid-quinone biosynthesis|Tyrosine metabolism	Benzenoids	Benzene and substituted derivatives	Phenylacetic acids	1047.63	1129.63	1123.54	1181.95	1078.78	1163.12	25677	28842.2	18629.6	14995	11079.7	21081.8	8826.47	4385.26	4332.7	5034.71	4332.83	4977.93	8228.39	12646	9224.74	6515.24	8168.82	7937.16
10.94_343.2279m/z	neg	(+/-)-13-Hdohe		LMFA04000029				Lipids and lipid-like molecules	Fatty Acyls	Fatty acids and conjugates	103286	39740.3	80639.4	89223	46062.6	74600.6	77944.1	95353.3	108452	77149.2	130800	58266.7	55336.1	61484.2	126809	48017	48598.1	76481.3	75300.8	87738.4	121545	113622	140438	68794
11.62_353.2684m/z	pos	MG(18:3(9Z,12Z,15Z)/0:0/0:0)	HMDB0011570					Lipids and lipid-like molecules	Fatty Acyls	Lineolic acids and derivatives	18711.1	24529.6	19579	17212.8	27690.9	21999.2	7055.92	5919.17	7938.09	26784.7	24083.7	12927.3	1.118e+06	42440	537810	51195.3	33272.3	295664	62933.5	17411.5	29535.4	38943.3	24781.8	49516.3
4.28_328.2236m/z	pos	Ile Pro Val						Organic acids and derivatives	Carboxylic acids and derivatives	Amino acids, peptides, and analogues	3.21689e-05	86.2598	3.21689e-05	3.21689e-05	205.081	543.026	133008	131285	90165	60207.3	58205.6	104373	10656.9	17210.4	14424	10199.2	11509.2	13729	104803	74590.4	80189.9	69320.2	83715.7	77321.1
5.88_159.1026m/z	neg	(S)-3-Hydroxyoctanoic Acid	HMDB0001954	LMFA01050433				Organic acids and derivatives	Hydroxy acids and derivatives	Medium-chain hydroxy acids and derivatives	5623.72	5064.73	5357.03	5168.65	5682.88	5346.1	3224.32	2664.61	2813.88	5601.8	5781.2	3922.77	19701.6	20560.5	18174.2	18514.1	19240.5	19837.9	13602.6	12483.3	14351.3	15397.3	17263.8	11257.3
0.88_145.0143m/z	neg	Oxoglutaric Acid	HMDB0000208		C00026	ccar00020,ccar00040,ccar00053,ccar00220,ccar00250,ccar00310,ccar00340,ccar00430,ccar00471,ccar00630,ccar00650	Citrate cycle (TCA cycle)|Pentose and glucuronate interconversions|Ascorbate and aldarate metabolism|Arginine biosynthesis|Alanine, aspartate and glutamate metabolism|Lysine degradation|Histidine metabolism|Taurine and hypotaurine metabolism|D-Glutamine and D-glutamate metabolism|Glyoxylate and dicarboxylate metabolism|Butanoate metabolism	Organic acids and derivatives	Keto acids and derivatives	Gamma-keto acids and derivatives	6080.24	6342.37	11394.9	8964.71	10072.8	10468.3	71451.8	82555.2	11361.8	76040.3	48429.5	73173.5	11193	18728.9	19520.9	25131.7	22956.9	13945.3	45289.4	88368.2	106461	102666	98582.6	71658.8
11.23_452.3136m/z	pos	Peiminine	HMDB0256206					Lipids and lipid-like molecules	Steroids and steroid derivatives	Steroidal alkaloids	20833.3	20564	24069.7	15651.8	14516.2	17317.3	153865	99871	246378	141256	279013	61329	41803.8	52204.8	36619	30601.4	54056.8	57764.8	343527	203186	416120	242464	162970	213173
12.43_677.4556m/z	neg	3b-Hydroxy-17-(1h-1,2,3-Triazol-1-Yl)Androsta-5,16-Diene	HMDB0249984					Unclassified	Unclassified	Unclassified	3.21689e-05	3.21689e-05	3.21689e-05	3.21689e-05	3.21689e-05	851.783	73761.5	40415.5	198266	58784.4	87049.3	30801.9	30926.5	17460	16918.5	17018.3	28511.7	12720.5	14725.9	39442.6	81532	48518.7	72718.1	58524.2
12.51_330.2768n	pos	MG(16:0/0:0/0:0)	HMDB0011564	LMGL01010009				Lipids and lipid-like molecules	Glycerolipids	Monoradylglycerols	27578.9	41526.8	29720	26600.8	36292.3	34567.6	3238.09	4330.09	3881.18	45775.8	28895.7	16375	2.26688e+06	347256	1.29858e+06	359495	219123	1.46121e+06	240387	103178	102796	240734	106786	286430
9.96_517.3170n	pos	PC(18:3(6Z,9Z,12Z)/0:0)	HMDB0010387	LMGP01050128	C04230	ccar00564	Glycerophospholipid metabolism	Lipids and lipid-like molecules	Glycerophospholipids	Glycerophosphocholines	582540	1.64111e+06	1.13812e+06	326047	336915	787538	7348.72	16649.6	7685.59	2.61932e+06	1.88531e+06	554718	1.96684e+06	5.68778e+06	5.94837e+06	1.34467e+06	1.62959e+06	6.51858e+06	6.54537e+06	657802	2.28496e+06	3.52898e+06	1.37033e+06	599820
4.02_366.1664m/z	pos	Ala Glu Phe						Organic acids and derivatives	Carboxylic acids and derivatives	Amino acids, peptides, and analogues	3.21689e-05	3.21689e-05	3.21689e-05	3.21689e-05	3.22963	3.21689e-05	115851	150160	100929	10819.1	10643.8	38190.3	100660	30439.4	18524.1	73079.4	82555.7	21190.6	16350.4	287769	30893.8	56796.1	56724.9	223864
3.69_204.0899n	neg	L-Tryptophan	HMDB0000929		C00078	ccar00260,ccar00380,ccar00400,ccar00970	Glycine, serine and threonine metabolism|Tryptophan metabolism|Phenylalanine, tyrosine and tryptophan biosynthesis|Aminoacyl-tRNA biosynthesis	Organoheterocyclic compounds	Indoles and derivatives	Indolyl carboxylic acids and derivatives	116958	132719	144374	130056	104136	149658	103524	76377.5	73426.3	180166	172570	161632	153901	126967	180598	132281	148650	133361	178364	136945	152948	155623	113685	109031
1.31_365.0506m/z	neg	5-Formamido-1-(5-Phospho-D-Ribosyl)Imidazole-4-Carboxamide(2-)	HMDB0062708					Nucleosides, nucleotides, and analogues	Imidazole ribonucleosides and ribonucleotides	1-ribosyl-imidazolecarboxamides	409221	409903	460306	442831	448872	508574	53337	42659.3	48320.6	32603.5	32622.5	37272.9	20996.3	164451	142792	32515	22060.1	204174	70785.3	32908.3	45375.7	27993	66766.6	54203
1.11_666.1319m/z	pos	Nadh	HMDB0001487		C00004	ccar00190,ccar04020	Oxidative phosphorylation|Calcium signaling pathway	Nucleosides, nucleotides, and analogues	(5'->5')-dinucleotides	Unclassified	82829.5	40196.4	50523	163681	54722.7	84812.6	3.21689e-05	3.21689e-05	3.21689e-05	3619.88	3.21689e-05	5489.82	3.21689e-05	65620.8	117769	17129	1666.95	89631.9	611149	3.21689e-05	3.21689e-05	3.21689e-05	8895.16	3.21689e-05
4.27_159.0662m/z	neg	Pimelic Acid	HMDB0000857	LMFA01170051	C02656	ccar00780	Biotin metabolism	Lipids and lipid-like molecules	Fatty Acyls	Fatty acids and conjugates	9382.87	8212.06	9532.28	8975.52	8460.49	8966.12	3499.37	2941.79	3297.38	6603.37	7159.95	4585.42	5636.23	7780.85	8016.95	6690.57	6171.34	7994.7	7587.74	4141.96	7305.07	6054.37	5175.98	4621.16
13.10_327.3135n	pos	Stearoyl-Ea	HMDB0013078	LMFA08040051				Organic nitrogen compounds	Organonitrogen compounds	Amines	331307	797665	370500	203924	446286	449992	268865	150315	272459	708539	1.1752e+06	274189	732498	1.46404e+06	1.24906e+06	837460	1.00494e+06	1.60004e+06	1.04132e+06	493709	908159	837231	1.06666e+06	505990
4.69_451.2191m/z	pos	Bedoradrine	HMDB0248928					Benzenoids	Tetralins	Unclassified	697.272	131.051	941.688	539.039	115.654	940.791	110558	142439	81296.2	32193	20803	90025.2	65318.4	33699.3	36992.5	56064.8	60090.2	36630.2	26486.5	69531.1	31235.2	60801.3	51607.8	60671.8
1.43_266.0896m/z	neg	3-Deoxyguanosine						Nucleosides, nucleotides, and analogues	Purine nucleosides	Purine 3'-deoxyribonucleosides	1197.58	1240.94	1132.98	1134.89	1044.55	1359.2	50866.4	18671.9	73179.9	51809.1	54037.8	36244.9	13064.6	11074.2	10869.6	12124.6	13429.2	9751.35	22535.7	17244.9	101111	37437.7	59806.6	108617
10.12_279.1966m/z	neg	12s-Hhtre	HMDB0012535	LMFA03050002	C20388			Lipids and lipid-like molecules	Fatty Acyls	Fatty acids and conjugates	21692.1	16395.3	24920.6	18021.3	29023.7	44459.3	13970.4	20992.9	28420	18899.4	19725.3	21169.6	7231.58	11485.8	9778.68	5852.5	5540.67	11980.1	10380.8	14107.9	13935.2	13581.1	7659.34	8596.33
4.19_408.1781m/z	neg	Libenzapril	HMDB0254077					Organic acids and derivatives	Carboxylic acids and derivatives	Amino acids, peptides, and analogues	3.21689e-05	3.21689e-05	3.21689e-05	3.21689e-05	3.21689e-05	3.21689e-05	44546.8	61287.4	34527.7	10767.2	14367.3	30895.1	3288.23	222.805	307.725	1385.05	1658.77	3.21689e-05	1303.38	17041.9	6656.28	9415.14	10222.2	13528.6
1.43_290.0860m/z	pos	Deoxyguanosine	HMDB0000085		C00330	ccar00230	Purine metabolism	Nucleosides, nucleotides, and analogues	Purine nucleosides	Purine 2'-deoxyribonucleosides	1408.1	1070.62	1049.42	1289.19	1189.95	1158.24	81052.7	23756.3	91536.9	109058	130367	63320.5	13038.9	23122.9	22324.8	13517.1	12954.1	22691	95034.4	29873.4	219552	80123.1	96204.4	152468
1.90_131.0349m/z	neg	Glutaric Acid	HMDB0000661		C00489	ccar00071,ccar00310	Fatty acid degradation|Lysine degradation	Organic acids and derivatives	Carboxylic acids and derivatives	Dicarboxylic acids and derivatives	10766.5	9189.47	11122.2	10876.2	9875.05	10000.7	12145.8	18904.5	11857.1	16287.2	16006.6	16939.2	27475.8	34081.4	50235.9	39900.4	46609.1	37231.9	51747.8	82550.3	50641.4	55560.1	45135.6	39942
14.53_309.2802m/z	neg	Cis-Gondoic Acid	HMDB0002231	LMFA01030085	C16526	ccar01040	Biosynthesis of unsaturated fatty acids	Lipids and lipid-like molecules	Fatty Acyls	Fatty acids and conjugates	1900.44	2353.34	2354.7	1322.52	2181.57	3986.02	6294.96	4448.3	9789.61	10987.4	8747.83	4410.91	97738.8	23004.9	40811.5	26954.5	33438.2	47056	7628.09	11224	11724.9	16092.3	14577.4	24371.5
1.33_207.9959n	neg	Hexafluoroacetylacetone	HMDB0253132					Organic oxygen compounds	Organooxygen compounds	Carbonyl compounds	263.473	271.876	201.601	278.993	312.087	304.85	3904.54	9971.02	17687.6	38438.7	34719.6	23192.8	19553.6	38954.9	39289.5	58116.7	48162.6	32283.3	156739	109881	150181	139716	74640.1	82130.3
12.14_271.2281m/z	neg	2s-Hydroxypalmitic Acid	HMDB0031057	LMFA01050422				Lipids and lipid-like molecules	Fatty Acyls	Fatty acids and conjugates	224348	71113.1	119076	141898	43572.4	58085.9	75485.9	63116.2	58189.5	63370.5	38865.7	87591.2	143431	64077.2	85890.8	76492.1	82312.9	95026.3	21369.9	45463.4	36460.7	92084	21032.8	40831.2
3.62_278.1148m/z	neg	Asparaginyl-Phenylalanine	HMDB0028738					Organic acids and derivatives	Carboxylic acids and derivatives	Amino acids, peptides, and analogues	3.21689e-05	3.21689e-05	3.21689e-05	3.21689e-05	3.21689e-05	3.21689e-05	4449.59	6908.23	6008.46	1531.18	993.538	2687.23	1853.22	227.764	307.861	1072.68	2813.49	126.757	459.566	3649.87	1834.41	996.07	2103.64	3964.67
1.26_379.0875m/z	neg	Kaltostat	HMDB0253761					Organic oxygen compounds	Organooxygen compounds	Carbohydrates and carbohydrate conjugates	312720	312734	329599	307660	375919	369263	55368.5	38474.7	53537	34073.8	35599.7	38911.9	247.385	50705.8	11959.2	1840.38	1000.35	40689.5	40017.3	10211.3	26457.8	11385.7	18185.2	24591.2
2.24_107.0496m/z	pos	3-Hydroxybenzyl Alcohol	HMDB0059712		C03351			Benzenoids	Benzene and substituted derivatives	Benzyl alcohols	63717.7	72046.8	69714.9	70989.5	64635.2	59230.8	40979.3	35287.5	36346.6	86154.9	98975.7	58046.6	43907.3	82454.1	88346	49548.8	48177.6	95422.9	206454	45591.4	103295	79433.8	53205.7	45729.6
1.31_117.0193m/z	neg	Succinic Acid	HMDB0000254	LMFA01170043	C00042	ccar00020,ccar00190,ccar00250,ccar00310,ccar00350,ccar00360,ccar00620,ccar00630,ccar00640,ccar00650,ccar00760,ccar00920	Citrate cycle (TCA cycle)|Oxidative phosphorylation|Alanine, aspartate and glutamate metabolism|Lysine degradation|Tyrosine metabolism|Phenylalanine metabolism|Pyruvate metabolism|Glyoxylate and dicarboxylate metabolism|Propanoate metabolism|Butanoate metabolism|Nicotinate and nicotinamide metabolism|Sulfur metabolism	Organic acids and derivatives	Carboxylic acids and derivatives	Dicarboxylic acids and derivatives	5346.98	5208.36	5175.31	4488.54	6450.06	5125.37	33748.7	103889	136451	163670	138596	156391	58586.6	186472	177375	196590	162916	154526	862637	787878	797611	726365	391779	483268
1.28_283.0917n	neg	Guanosine	HMDB0000133		C00387	ccar00230	Purine metabolism	Nucleosides, nucleotides, and analogues	Purine nucleosides	Unclassified	138342	127507	137365	128914	117009	145920	156022	144637	135294	57204.9	54369	83285.8	35797.3	89726.2	86969.8	32867.1	34914.1	97516.7	63220.5	100069	73720	78865.7	210217	150029
1.31_357.0692m/z	neg	5-Hydroxy-2-[2-Methyl-3-(Trifluoromethyl)Anilino]Pyridine-3-Carboxylic Acid	HMDB0246804					Benzenoids	Benzene and substituted derivatives	Trifluoromethylbenzenes	102249	106000	121604	107578	100957	117459	11121.3	9974.88	10785.8	7057.87	6169.47	8745.75	4835.53	36127	30658.5	6154.22	4767.63	39320.6	12898.5	5559.56	7925.99	4712.06	11725.8	8326.9
10.29_500.2755m/z	pos	Osimertinib	HMDB0248778					Organoheterocyclic compounds	Indoles and derivatives	N-alkylindoles	365912	687813	502946	204539	184104	382256	8899.38	31193.6	11087.8	738050	702567	216193	568237	1.17559e+06	1.00068e+06	420661	462177	1.25819e+06	2.04933e+06	247352	789863	861893	434054	327532
4.16_345.2138m/z	pos	Asn Val Leu						Organic acids and derivatives	Carboxylic acids and derivatives	Amino acids, peptides, and analogues	3.21689e-05	3.21689e-05	3.21689e-05	3.21689e-05	3.21689e-05	3.21689e-05	128322	184199	122028	23834.7	26152.3	51292.8	16576.7	1710.54	4857.55	4803.98	15433.2	1775.91	17844.8	96194.7	29337.4	35795	57327.9	81578.1
1.52_182.0458m/z	neg	4-Pyridoxic Acid	HMDB0000017		C00847	ccar00750	Vitamin B6 metabolism	Organoheterocyclic compounds	Pyridines and derivatives	Pyridinecarboxylic acids and derivatives	2061.54	2149.84	2409.09	1574.77	2225.65	3362.7	2369.34	2096.48	2449.5	3531.99	3866.96	2662.95	7377.7	5019.87	5272.27	6609.71	6667.4	4872.13	4512	4114.73	4875.48	4426.5	4264.25	3274.89
10.81_560.3111m/z	pos	PC(18:1(11Z)/0:0)	HMDB0010385	LMGP01050138	C04230	ccar00564	Glycerophospholipid metabolism	Lipids and lipid-like molecules	Glycerophospholipids	Glycerophosphocholines	250050	685942	481910	80354.7	99063.1	290519	6186.07	31136.7	9391.54	904511	938439	399456	681271	1.43758e+06	1.44276e+06	532646	524798	1.56137e+06	2.20992e+06	317306	909063	869780	560653	364674
11.51_480.3101m/z	neg	PE(0:0/18:0)	HMDB0011129	LMGP02050038				Lipids and lipid-like molecules	Glycerophospholipids	Glycerophosphoethanolamines	583211	312656	410906	342335	262349	286812	259598	346172	593713	869559	1.24787e+06	607617	848427	746539	678665	757059	528133	495432	833130	687730	1.13266e+06	892962	704424	1.1247e+06
3.71_229.1558m/z	neg	Isoleucyl-Valine	HMDB0028920					Organic acids and derivatives	Carboxylic acids and derivatives	Amino acids, peptides, and analogues	3.21689e-05	3.21689e-05	3.21689e-05	3.21689e-05	3.21689e-05	3.21689e-05	17496.9	20736.9	24339.3	3499.71	5747.84	5237.67	1211.49	153.639	136.815	878.439	1149.48	3.21689e-05	604.159	3773.35	3702.14	1260.75	2418.77	5070.55
3.81_332.1818m/z	pos	Ala Glu Leu						Organic acids and derivatives	Carboxylic acids and derivatives	Amino acids, peptides, and analogues	3.21689e-05	3.21689e-05	3.21689e-05	3.21689e-05	3.21689e-05	3.21689e-05	119877	164854	149131	25159.1	25141.3	65686.4	48719.1	7883.96	8599.8	24476.2	84595.6	5465.19	18602.4	330957	28094.8	54233.5	61541.5	175145
1.40_103.0400m/z	neg	4-Hydroxy-Butyric Acid	HMDB0000710	LMFA01050006	C00989	ccar00650	Butanoate metabolism	Lipids and lipid-like molecules	Fatty Acyls	Fatty acids and conjugates	1415.38	1238.18	1494.23	1319.9	1576.52	1380.87	2268.94	2806.93	1816.94	2714.21	2700.67	2550.53	7268.39	5775.47	6838.07	7207.68	7680.49	5923.74	5202.99	4214.19	5026.73	5511.46	5944.64	3707.42
2.90_218.1034m/z	neg	Isovalerylalanine	HMDB0000747					Organic acids and derivatives	Carboxylic acids and derivatives	Amino acids, peptides, and analogues	79738.4	74272.7	87072.1	75926.7	90621.4	94443.1	64094.3	74411	58130	88598.5	95428.6	82937.7	73556.5	87514.6	81166.2	93291.3	78901.2	91754.1	119613	59895.6	101342	82563.4	79352.8	69471.6
9.96_498.2634m/z	neg	PE(0:0/20:5(5Z,8Z,11Z,14Z,17Z))	HMDB0011489	LMGP02050053				Lipids and lipid-like molecules	Glycerophospholipids	Glycerophosphoethanolamines	80239.6	136926	96331.2	33803.8	31658.1	87507.6	2185.9	11435.2	3923.06	197907	142844	58987.4	136465	257880	224994	102437	126195	258287	216486	55086.9	144874	208811	97429.8	76166.3
1.17_181.0739n	neg	L-Tyrosine	HMDB0000158		C00082	ccar00130,ccar00350,ccar00360,ccar00400,ccar00730,ccar00970,ccar04916	Ubiquinone and other terpenoid-quinone biosynthesis|Tyrosine metabolism|Phenylalanine metabolism|Phenylalanine, tyrosine and tryptophan biosynthesis|Thiamine metabolism|Aminoacyl-tRNA biosynthesis|Melanogenesis	Organic acids and derivatives	Carboxylic acids and derivatives	Amino acids, peptides, and analogues	79931.3	73741.6	78408.2	77838.1	67158.6	83605.8	237250	167058	158028	302315	236477	294196	244794	156130	318199	219270	246128	203305	215082	234299	221817	279211	272730	194343
0.65_156.0769m/z	pos	L-Histidine	HMDB0000177		C00135	ccar00340,ccar00410,ccar00970,ccar02010	Histidine metabolism|beta-Alanine metabolism|Aminoacyl-tRNA biosynthesis|ABC transporters	Organic acids and derivatives	Carboxylic acids and derivatives	Amino acids, peptides, and analogues	1.71659e+07	1.78209e+07	1.98703e+07	2.07584e+07	1.59025e+07	1.73318e+07	5.24764e+06	3.41291e+06	5.21741e+06	1.39158e+07	1.7068e+07	7.77603e+06	264276	5.36773e+06	2.11484e+06	321263	162226	4.0365e+06	2.52228e+07	1.69445e+06	1.29034e+07	5.80009e+06	1.87418e+06	3.22202e+06
10.42_293.2124m/z	neg	9s-Hotre		LMFA02000024	C16326	ccar00592	alpha-Linolenic acid metabolism	Lipids and lipid-like molecules	Fatty Acyls	Lineolic acids and derivatives	33104.5	28627	38527.6	33732.8	32151.1	41048.9	11223.9	17553.3	17474.4	13273.4	16014.5	13851.2	32120	19223.3	26340.7	13768.7	17795.8	29578.3	12561.9	20851.1	19020.2	17576.3	15388.8	19236
4.16_265.1550m/z	pos	Valylphenylalanine	HMDB0029134					Organic acids and derivatives	Carboxylic acids and derivatives	Amino acids, peptides, and analogues	8114.63	9050.72	8553.33	8781.57	7839.77	9491.89	246559	243828	437254	45996.7	76493.8	47980.4	34281.5	22967.2	17553.4	36592.8	44951.7	20225	45910.7	83728.7	89615.1	35215.4	38478.8	125223
4.21_376.1552m/z	neg	Alitame	HMDB0037324					Organic acids and derivatives	Carboxylic acids and derivatives	Amino acids, peptides, and analogues	3.21689e-05	3.21689e-05	3.21689e-05	3.21689e-05	3.21689e-05	3.21689e-05	288395	387004	367145	44704.9	52234.8	137749	12464.5	2052.04	1827.35	8176.79	6659.96	1721.36	12872.3	163643	41771	63181.3	73997.4	128614
5.07_489.2028m/z	neg	Pemafibrate	HMDB0256213					Benzenoids	Benzene and substituted derivatives	Phenoxyacetic acid derivatives	1.80378	3.21689e-05	3.21689e-05	5.44727	3.21689e-05	3.38664	14353.8	29413.7	15225.7	2413.3	2355.53	7747.22	3.21689e-05	3.21689e-05	3.21689e-05	3.21689e-05	119.301	3.21689e-05	3.21689e-05	3.21689e-05	3.21689e-05	3.21689e-05	281.367	3.21689e-05
0.76_124.9913m/z	neg	2-Hydroxyethanesulfonate	HMDB0003903		C05123	ccar00430	Taurine and hypotaurine metabolism	Organic acids and derivatives	Organic sulfonic acids and derivatives	Organosulfonic acids and derivatives	10600.1	10193.9	12037.3	12609.9	12165.6	11753.8	11457	10961.8	6098.36	13685.1	13143.2	10846.3	79725.2	80796.6	92844.5	88061.5	87833.3	98694.8	116499	75195.1	90738.5	85479.7	100338	76111.9
0.77_189.1234m/z	pos	N-Alpha-Acetyl-L-Lysine	HMDB0000446		C12989			Organic acids and derivatives	Carboxylic acids and derivatives	Amino acids, peptides, and analogues	7804.63	6559.64	12306.9	10617.4	6654.07	11065.9	191841	230277	137631	144902	163261	169324	35922.6	24248	32891.2	32078.5	30780.3	27309.1	106384	53138.3	73094.8	71240.9	78030.9	61641
1.51_261.1447m/z	pos	Leucyl-Glutamate	HMDB0028928					Organic acids and derivatives	Carboxylic acids and derivatives	Amino acids, peptides, and analogues	2730.36	3158.73	2422.18	2511.97	2444.04	2800.58	1.06015e+06	1.18587e+06	835499	284659	903717	579791	184583	64953.3	64306.3	127117	187635	46808.6	221771	272386	399837	197150	183668	307035
4.38_379.1980m/z	pos	Asn Val Phe						Organic acids and derivatives	Carboxylic acids and derivatives	Amino acids, peptides, and analogues	401.742	219.778	295.702	215.639	193.178	325.967	61420.8	82902.6	66257.3	10507.7	9653.69	23741.7	315987	67675.1	100695	226335	427855	86444	19750.8	318988	27549.9	73415.2	68620.2	251831
4.63_131.0713m/z	neg	2-Ethyl-2-Hydroxy-Butyric Acid	HMDB0001975	LMFA01050387				Lipids and lipid-like molecules	Fatty Acyls	Fatty acids and conjugates	24036.3	22790.8	28212.1	28629.1	25542.9	27534.8	18578.2	16912.1	15354.7	27522	28043.5	25447.7	31638.2	28855.9	50435.7	36199.4	37525.2	37512.7	41959.9	34133.5	34938.7	39434	34531.4	27011.2
0.74_203.0673m/z	neg	Gamma-Glutamylglycine	HMDB0011667					Organic acids and derivatives	Carboxylic acids and derivatives	Amino acids, peptides, and analogues	3713.11	4486.31	4764.11	3755.22	3840	4428.97	54175.5	68380.6	45070	83292.2	66177.2	87067.4	25009.2	14169.3	23225.5	22231.8	23508.7	18538.4	55381.8	54627.3	49298.1	50279	53496	44532.5
0.82_204.1111n	pos	Valylserine	HMDB0029136					Organic acids and derivatives	Carboxylic acids and derivatives	Amino acids, peptides, and analogues	7386.67	3436.21	2811.77	3385.83	9448.4	10137	122599	123791	116908	93169	139757	100314	25488.2	28388.9	25315.9	25375.2	22214.2	26322.2	108509	62428.5	100672	59879.3	53387.8	69281.1
0.85_306.0769m/z	neg	Glutathione	HMDB0000125		C00051	ccar00270,ccar00480,ccar02010,ccar04216	Cysteine and methionine metabolism|Glutathione metabolism|ABC transporters|Ferroptosis	Organic acids and derivatives	Carboxylic acids and derivatives	Amino acids, peptides, and analogues	36640.2	61189.8	78181.8	71530.7	30386.9	65808.4	14185.2	7414.48	9555.74	22031.8	26065.4	21111.3	66194.2	93862.5	102478	77336.3	76870.2	90699	38763.6	26122.2	47215.8	37422.8	28400.8	18710.4
11.96_263.2368m/z	pos	9,13-Octadecadienoic Acid		LMFA01030338				Lipids and lipid-like molecules	Fatty Acyls	Lineolic acids and derivatives	114354	104762	106861	114130	173940	96449.4	38677.6	27268.7	37228	98501	107283	52026.5	654376	154517	412567	102972	80412.1	305501	252077	52816.9	130172	119450	78310.5	133312
2.69_259.1535n	pos	Glutaminylisoleucine	HMDB0028800					Organic acids and derivatives	Carboxylic acids and derivatives	Amino acids, peptides, and analogues	1766.5	4369.28	2605.78	2366.3	2459.46	2250.98	258680	418175	263978	43643.2	86247.7	77361	28457.1	7460.7	5174.78	18302.1	32049.9	7054.44	33054.7	97757.8	66612.6	36946.9	37037	103037
0.74_131.0695n	pos	Creatine	HMDB0000064		C00300	ccar00260,ccar00330	Glycine, serine and threonine metabolism|Arginine and proline metabolism	Organic acids and derivatives	Carboxylic acids and derivatives	Amino acids, peptides, and analogues	6.72795e+07	6.73658e+07	7.86606e+07	7.9483e+07	6.63226e+07	7.1522e+07	3.04393e+07	2.43071e+07	2.88881e+07	6.41614e+07	8.29195e+07	4.17603e+07	3.49161e+07	7.87456e+07	7.36135e+07	4.1691e+07	3.3576e+07	8.21084e+07	1.80235e+08	3.42705e+07	8.71503e+07	5.86415e+07	5.02331e+07	4.49201e+07
11.59_347.2824n	pos	Anandamide (20:4, n-6)	HMDB0004080	LMFA08040001	C11695	ccar04080	Neuroactive ligand-receptor interaction	Organic nitrogen compounds	Organonitrogen compounds	Amines	98752.5	318231	133013	65099.1	148537	252326	84868.1	49669.7	109141	131648	323365	64565.9	265308	597169	810869	259711	340269	710108	340835	201268	335107	324980	332640	187976
10.47_465.2852n	pos	PE(17:1(9Z)/0:0)		LMGP02050008				Lipids and lipid-like molecules	Glycerophospholipids	Glycerophosphoethanolamines	5888.06	5963.74	6075.07	3549.69	2323.38	4503.94	1166.28	229.144	635.713	16518.5	5458.24	3027.71	2.19261e+06	2.77981e+06	3.55261e+06	4.08402e+06	3.15857e+06	3.09295e+06	1.30531e+06	1.27871e+06	681494	1.55449e+06	957291	833322
11.02_299.2578m/z	pos	Ricinoleic Acid	HMDB0034297		C08365			Lipids and lipid-like molecules	Fatty Acyls	Fatty acids and conjugates	12214	13129.7	11695.7	10116.6	11029.6	13621.8	4397.56	3558.07	3600.84	13330.4	13934.5	7194.66	60157.1	33534	44810	13664.5	22368.8	59916.3	28073.2	21948.2	23393.5	20822.5	12090.7	22946.5
2.36_246.1449m/z	pos	Asparaginylisoleucine	HMDB0028734					Organic acids and derivatives	Carboxylic acids and derivatives	Amino acids, peptides, and analogues	1011.2	1126.27	642.21	1219.46	1031.53	1005.09	79421.2	106875	84896.4	28732.9	36605.5	65452.5	21867.7	17245.6	12422.6	24810.7	19614	11705.2	39823.8	35868	30982.2	27586.2	32216	52875.2
5.45_242.0577m/z	pos	1-(3-Carboxypropylcarbamoyl)-5-Fluorouracil	HMDB0243786					Unclassified	Unclassified	Unclassified	18756.5	18853.6	20319.2	20384.9	19856.4	20145.5	5135.68	4767.31	5617.54	14549.3	18484.5	8850.22	9068.19	18781.1	16887	10085.7	8934.18	19488.4	42681.5	7508.6	20892.8	13793.1	10349.9	9296.5
0.68_173.1043m/z	neg	L-Arginine	HMDB0000517		C00062	ccar00220,ccar00330,ccar00472,ccar00970,ccar02010,ccar04150	Arginine biosynthesis|Arginine and proline metabolism|D-Arginine and D-ornithine metabolism|Aminoacyl-tRNA biosynthesis|ABC transporters|mTOR signaling pathway	Organic acids and derivatives	Carboxylic acids and derivatives	Amino acids, peptides, and analogues	29990.9	26986.6	33637.6	33956.9	34778.1	32325.6	2071.3	1413.33	1431.55	939.603	664.361	498.48	317.262	3.21689e-05	634.768	39.5718	59.9354	3.21689e-05	756.566	1334.05	3.21689e-05	672.156	930.506	818.482
0.85_247.1289m/z	pos	Valylglutamic Acid	HMDB0029126					Organic acids and derivatives	Carboxylic acids and derivatives	Amino acids, peptides, and analogues	3.21689e-05	3.21689e-05	3.21689e-05	3.21689e-05	3.21689e-05	3.21689e-05	131630	171710	99786.2	25566.2	66874	52110.7	9335.21	3.21689e-05	3.21689e-05	5604.59	9034.55	3.21689e-05	8495.38	39358.8	38175.3	16481	28290.5	33173.6
1.41_361.1074m/z	neg	1-O-Methylglycyrol	HMDB0033883	LMPK12090047				Phenylpropanoids and polyketides	Isoflavonoids	Coumestans	7675.52	7194.6	6870.97	5935.3	6902.95	7467.55	35451	33167.5	23957.5	43491	37116.3	45050.5	23519.9	9837.4	25119.6	20274.1	23118	13767.4	22208.7	20615.2	19306.4	24207.5	23293.1	19546.6
0.76_118.0865m/z	pos	Allyl Acetic Acid	HMDB0031602	LMFA01030007				Lipids and lipid-like molecules	Fatty Acyls	Fatty acids and conjugates	2.21758e+06	2.67048e+06	2.83252e+06	2.6285e+06	2.83748e+06	2.52278e+06	6.47389e+06	5.94483e+06	3.69937e+06	7.76016e+06	6.54116e+06	6.80236e+06	6.19828e+06	8.5982e+06	1.05462e+07	6.18833e+06	6.51884e+06	8.60078e+06	2.63358e+07	7.97154e+06	1.42267e+07	1.22361e+07	1.17931e+07	8.68341e+06
0.77_162.0761m/z	pos	N-Methyl-L-Glutamic Acid	HMDB0062660		C01046			Organic acids and derivatives	Carboxylic acids and derivatives	Amino acids, peptides, and analogues	2679.91	595.799	621.519	6518.89	903.465	3.21689e-05	32652.1	65995	29301.3	38649.5	43534.2	48316.5	11121.1	3113.5	10766.1	6788.17	7263.5	7281.65	5031.74	6245.08	4301.45	6402.55	8222.28	6526.99
1.72_103.0400m/z	neg	Hydroxypropyl	HMDB0253288					Unclassified	Unclassified	Unclassified	11378.6	10730.3	13266.4	12702.6	11676.3	12804.9	6834.13	6356.09	6860.99	11367	12926.6	9245.7	2291.85	5249.63	4792.8	3037.29	2953.63	6222.81	10932.9	4094.16	9528.39	6587.93	5589.18	5693.87
10.60_301.2159m/z	pos	9,12,15-Eicosatriynoic Acid		LMFA01030699				Lipids and lipid-like molecules	Fatty Acyls	Fatty acids and conjugates	37650.1	30683.5	41063	30945	17821.2	40814.8	9568.08	12930.5	14054.4	21543	37944.2	8858.21	9636.9	22047.3	41686	7894.29	7329.35	23069	52392.7	11872.5	24706	21980.4	23286.6	10553.9
2.24_148.0525n	pos	3,4-Dihydro-2h-1-Benzopyran-2-One	HMDB0036626		C02274			Phenylpropanoids and polyketides	3,4-dihydrocoumarins	Unclassified	4.51313e+06	4.8522e+06	5.155e+06	5.17383e+06	4.48235e+06	5.23596e+06	1.38226e+07	1.37216e+07	1.06061e+07	2.16779e+07	2.14229e+07	1.91558e+07	1.08713e+07	1.00907e+07	1.78765e+07	1.02171e+07	1.04366e+07	1.31936e+07	2.76826e+07	1.06316e+07	1.54478e+07	1.57317e+07	1.1872e+07	1.01015e+07
8.82_391.2843m/z	pos	Allocholic Acid	HMDB0000505	LMST04010092	C17737			Lipids and lipid-like molecules	Steroids and steroid derivatives	Bile acids, alcohols and derivatives	13209.6	12257.3	18114.4	14779.3	14812.7	12352.2	5082.03	4627.18	5337.22	12695.8	16758.8	4672.24	7305.96	10160.2	13306	7498.62	7095.5	24900	19182.2	6178.35	16552.7	11028.7	8548.92	8052.94
10.48_422.2681m/z	neg	1-(2-Methoxy-Tetradecanyl)-Sn-Glycero-3-Phosphoethanolamine		LMGP02060009				Lipids and lipid-like molecules	Glycerophospholipids	Glycerophosphoethanolamines	760.131	3.21689e-05	1747.05	787.654	676.583	448.332	22370	13199.5	42027.7	8134.78	25644.3	4124.24	4222.43	2272.91	987.838	2207.77	6048.69	1609.08	12605.5	24648.3	36358.3	20433	12590.9	28126.1
11.66_298.2508n	pos	Isoricinoleic Acid		LMFA02000149				Lipids and lipid-like molecules	Fatty Acyls	Fatty acids and conjugates	243135	213011	246261	248269	216401	220020	105497	87714.7	99331.9	241320	282903	149903	588480	554784	486429	472496	418432	641631	627809	225265	361341	291576	360915	288076
12.25_338.2704m/z	neg	N-Oleoyl Glycine	HMDB0013631	LMFA08020082				Organic acids and derivatives	Carboxylic acids and derivatives	Amino acids, peptides, and analogues	3.21689e-05	3.21689e-05	74.1519	3.21689e-05	3.21689e-05	3.21689e-05	3.21689e-05	3.21689e-05	44.5191	318.706	112.039	3.21689e-05	15433.7	4767.45	6726.58	8942.5	17794	6147.15	337.656	2049.94	329.052	1266.77	2203.56	1202.27
12.75_280.2402n	neg	17-Octadecynoic Acid	HMDB0244776	LMFA01030575				Lipids and lipid-like molecules	Fatty Acyls	Fatty acids and conjugates	511725	551952	562966	400489	450703	732572	808282	732940	1.19115e+06	1.60532e+06	1.63567e+06	931127	7.01812e+06	2.12526e+06	3.59235e+06	2.21614e+06	2.79326e+06	4.0688e+06	1.40735e+06	1.45197e+06	1.88446e+06	1.99112e+06	1.60931e+06	2.46717e+06
4.94_761.3449m/z	neg	Sinefungin	HMDB0258302					Nucleosides, nucleotides, and analogues	5'-deoxyribonucleosides	Unclassified	716.789	785.524	754.052	290.54	653.008	599.647	21604.2	34386.7	22517.8	5972.4	2014.16	11712.6	3706.66	5660.1	3679.6	2956.49	3417.94	2684.46	2023.58	7474.82	917.513	2508.3	2566.17	5241.56
9.34_391.2842m/z	pos	3alpha-Hydroxy-7-Oxo-5beta-Cholanic Acid	HMDB0246682					Lipids and lipid-like molecules	Steroids and steroid derivatives	Bile acids, alcohols and derivatives	30512.9	35965	41236.4	45982.3	36206	38534.7	17665	13919.7	14198.8	38182.2	48394.3	19880.7	22335.7	45565.2	42091.3	25346	21351	42911.6	107737	19628.8	49334.8	34775.1	27071.8	23514.8
11.11_313.1433m/z	pos	Benzyl Butyl Phthalate	HMDB0249068		C14211			Benzenoids	Benzene and substituted derivatives	Benzoic acids and derivatives	28085.3	28808.1	26839.5	27288.1	26328.8	25397.6	9914.28	8500.39	10279.3	26751.2	32249.4	16810.2	17640.5	34443.3	29369.2	17369.5	16287.9	34084	66748.4	13732.9	33659.9	23648.1	17186.7	14328.2
3.62_117.0557m/z	neg	2-Hydroxy-3-Methylbutyric Acid	HMDB0000407	LMFA01050478				Lipids and lipid-like molecules	Fatty Acyls	Fatty acids and conjugates	26153.9	25608.7	31012.8	31553.9	26476.8	28724.8	17972.8	16683.8	16474.8	28480.7	28754.5	23930.5	23008.3	24435	30728.2	24561.2	24502	30708.7	33320.6	20140.9	30231.4	26290.9	25805.2	22058.9
3.96_109.0406m/z	neg	3-Hydroxy-4-Aminopyridine	HMDB0060741					Organoheterocyclic compounds	Pyridines and derivatives	Aminopyridines and derivatives	52168.9	51357.1	53929.1	53815.6	52135	52033.9	23099.2	20395.6	24666.2	48218.9	51210	32371.7	34558.2	49358.1	46020.3	39289.4	35738.6	51599.1	48064.1	24045.1	45681.5	37742	32862	29599.8
4.75_495.2456m/z	pos	Ustiloxin D	HMDB0041054					Organic acids and derivatives	Carboxylic acids and derivatives	Amino acids, peptides, and analogues	439.248	485.788	701.964	3.21689e-05	265.099	129.729	27818	32806.6	21745	11523.7	9565.81	20724.6	100120	43548.2	16778.2	86765.8	67069.2	22751.3	44018.7	216300	51303.7	68132.7	48665.5	178450
5.43_279.9974n	pos	Photinus Luciferin			C02740			Organic acids and derivatives	Carboxylic acids and derivatives	Amino acids, peptides, and analogues	9.93749e+06	1.06658e+07	1.07668e+07	1.12913e+07	1.09826e+07	1.08716e+07	3.43575e+06	2.88159e+06	3.36395e+06	8.61204e+06	1.0662e+07	5.11703e+06	5.22532e+06	1.05386e+07	9.80642e+06	5.74966e+06	4.92377e+06	1.10382e+07	2.3063e+07	4.33751e+06	1.16625e+07	8.33794e+06	6.0075e+06	5.35648e+06
1.22_267.0972n	neg	Adenosine	HMDB0000050		C00212	ccar00230,ccar02010,ccar04080,ccar04270	Purine metabolism|ABC transporters|Neuroactive ligand-receptor interaction|Vascular smooth muscle contraction	Nucleosides, nucleotides, and analogues	Purine nucleosides	Unclassified	1779.08	1806.67	1345.76	1183.23	751.966	1419.38	234942	128655	258478	39886.8	41856.3	41669.2	9489.73	2512.78	3597.91	8442.66	8598.13	2661.75	9459.69	253045	104613	91252	209876	85597.7
11.09_580.3609m/z	pos	Pob-Pc		LMGP20010021				Lipids and lipid-like molecules	Glycerophospholipids	Glycerophosphocholines	20178.4	13222.6	22020.6	36841.9	36007.3	43066.3	173.478	125.797	245.351	3.21689e-05	3.21689e-05	214.139	247.053	459.638	3.21689e-05	3.21689e-05	3.21689e-05	924.167	3.21689e-05	3.21689e-05	3.21689e-05	3.21689e-05	256.334	3.21689e-05
4.29_329.1500m/z	pos	Tyrosyl-Phenylalanine	HMDB0029112					Organic acids and derivatives	Carboxylic acids and derivatives	Amino acids, peptides, and analogues	7.0191	18.7745	117.067	11.7511	16.2635	3.21689e-05	56339.4	64404.6	75063.3	11629	7102.84	19884.4	11064.5	2097.4	3150.93	5130.89	14585.8	1798.14	6282.24	20280.1	12242.9	7200.66	9426.84	20575.3
5.00_412.2233m/z	pos	Val Phe Phe						Unclassified	Unclassified	Unclassified	3.21689e-05	3.21689e-05	3.21689e-05	3.21689e-05	3.21689e-05	3.21689e-05	84980.4	100881	89842.4	23292.1	8238.15	27983.3	3.21689e-05	29.054	161.25	122.709	4.90335	3.21689e-05	4369.44	26161.6	7057.27	7233.29	18276.4	39786.4
0.71_118.0509m/z	neg	Hydroxyethyl Glycine	HMDB0061148					Organic acids and derivatives	Carboxylic acids and derivatives	Amino acids, peptides, and analogues	24564.3	24388.2	24276.7	22097.6	23730.1	24801.4	10407.4	8521.57	7213.55	38339.4	22147.9	20770.6	50990.9	36965.9	60097.3	30030.3	32338.6	32369.3	56891	40061.3	47072.7	50969.4	48526.2	31749
1.17_188.0563m/z	neg	N-Acetyl-L-Glutamic Acid	HMDB0001138		C00624	ccar00220	Arginine biosynthesis	Organic acids and derivatives	Carboxylic acids and derivatives	Amino acids, peptides, and analogues	1628.73	1450.52	1324.38	1604.63	1834.37	1570.01	6743.17	6493.77	3044.91	7100.6	5638.14	6296.65	63914.6	59913.4	51993.6	41141	57616.3	50150.1	20227.1	33342.7	26739.5	31914.9	48715.4	24768.8
0.71_221.0601m/z	neg	L-Cystathionine	HMDB0000099		C02291	ccar00260,ccar00270	Glycine, serine and threonine metabolism|Cysteine and methionine metabolism	Organic acids and derivatives	Carboxylic acids and derivatives	Amino acids, peptides, and analogues	313031	298597	363929	383476	298002	345420	112464	102127	110523	226343	244368	161867	175381	250849	273582	196829	187528	303275	348372	180039	298847	236834	208840	180105
10.71_520.2679m/z	neg	PS(18:2(9Z,12Z)/0:0)	HMDB0240604	LMGP03050011				Lipids and lipid-like molecules	Glycerophospholipids	Glycerophosphoserines	78606.1	128647	105273	47823.7	49202.3	86670.9	26468.8	27685.7	44029.2	263340	241706	139323	319625	372312	743011	228562	228658	609949	317882	173878	257160	372541	277088	170855
2.50_295.1291m/z	pos	Phenylalanylglutamic Acid	HMDB0028994					Organic acids and derivatives	Carboxylic acids and derivatives	Amino acids, peptides, and analogues	5348.69	4687.67	6598.16	4438.06	4331.52	8850.82	371072	380286	186018	417391	362489	506642	147975	110405	272749	109089	88868.4	173988	593654	102511	217942	203938	139331	135549
3.96_284.1619m/z	neg	6-N-Octylaminouracil	HMDB0247103					Organoheterocyclic compounds	Diazines	Pyrimidines and pyrimidine derivatives	3.21689e-05	3.21689e-05	3.21689e-05	3.21689e-05	3.21689e-05	3.21689e-05	6036.65	5841.06	5080.5	4582.32	4671.29	6492.62	706.384	840.045	936.278	580.653	661.088	777.467	2326	1978.25	2373.51	2206.37	3485.99	2553.92
12.50_254.2246n	neg	Cis-9-Palmitoleic Acid	HMDB0003229	LMFA01030056	C08362	ccar00061	Fatty acid biosynthesis	Lipids and lipid-like molecules	Fatty Acyls	Fatty acids and conjugates	24425.2	34504.9	28228	19781.3	21362.2	35696.9	44106.2	38900.3	54786.1	81784.4	60858.8	46751.8	439395	140647	207941	209280	245262	242206	85847	110697	109325	115872	142039	151544
1.28_174.1006n	pos	Glycylvaline	HMDB0028854					Organic acids and derivatives	Carboxylic acids and derivatives	Amino acids, peptides, and analogues	62.0797	30.8848	66.0206	3.21689e-05	62.6899	7.00756	114115	138050	69369.9	37615.2	67197.9	85952.5	11268	10830.9	4753.8	12209.3	8537.4	5918.45	65260.3	45721.2	58948.4	36619.3	45327.9	46200.7
1.29_655.1141m/z	neg	Quercetin 3-O-Xylosyl-Glucuronide	HMDB0301686					Phenylpropanoids and polyketides	Flavonoids	Flavonoid glycosides	161511	164658	191077	174119	205124	193721	5643.81	3716.03	4887.23	3.21689e-05	3.21689e-05	1894.3	323.774	39810.9	31489.4	3.21689e-05	391.793	52954.1	3603.95	499.607	913.797	3.21689e-05	5061.13	3866.61
1.11_174.1602m/z	pos	N-(3-(Dimethylamino)Propyl)Acrylamide	HMDB0246231					Organic acids and derivatives	Carboxylic acids and derivatives	Acrylic acids and derivatives	264619	240483	230348	287982	254624	228670	61987.4	40264.8	61760.6	171228	217398	97005	105067	218369	172169	116121	106456	231641	427270	78297.6	227754	157100	146035	101159
2.03_281.1134m/z	pos	Phenylalanylaspartic Acid	HMDB0028991					Organic acids and derivatives	Carboxylic acids and derivatives	Amino acids, peptides, and analogues	3.21689e-05	117.467	172.115	3.21689e-05	3.21689e-05	3.21689e-05	13995.2	19313.6	15169.5	17063.1	13241.8	28583.2	88482.1	73441.4	101480	109426	87447.5	84085.2	45777.5	21620.4	20768.9	43353.9	27108.3	27150.6
4.26_386.1692m/z	pos	Thr Pro Phe						Organic acids and derivatives	Carboxylic acids and derivatives	Amino acids, peptides, and analogues	3.21689e-05	3.21689e-05	3.21689e-05	7.75207	8.93719	3.21689e-05	30687.9	37877	24072.9	22143.2	23618.2	20684.5	355.814	3744.74	2260.99	3.21689e-05	3.21689e-05	3130.14	11278.5	11260.9	16279.5	9635.84	18153.4	13626.6
7.10_353.2297m/z	pos	12,13,15-Trihydroxy-9e-Octadecenoic Acid		LMFA01050555				Lipids and lipid-like molecules	Fatty Acyls	Fatty acids and conjugates	212132	197188	232502	191750	256191	270307	100341	193117	175799	204743	183536	152703	126836	232069	200684	186642	109329	225355	173860	111145	106679	113700	81754	58441.4
1.29_305.0170m/z	neg	Uridine 2',3'-Cyclic Phosphate	HMDB0011640		C02355	ccar00240	Pyrimidine metabolism	Nucleosides, nucleotides, and analogues	Pyrimidine nucleotides	Cyclic pyrimidine nucleotides	3.21689e-05	3.21689e-05	3.21689e-05	3.21689e-05	3.21689e-05	3.21689e-05	888.388	2510.36	5700.52	18962.7	17217.4	8692.99	8563.48	11448.9	11929.3	24970.9	20745.7	8401.04	56294.2	29543	55964.3	48740.6	25711.1	26820.1
1.38_205.0652m/z	neg	Glycyl-Methionine	HMDB0028847					Organic acids and derivatives	Carboxylic acids and derivatives	Amino acids, peptides, and analogues	3.21689e-05	3.21689e-05	3.21689e-05	3.21689e-05	3.21689e-05	3.21689e-05	19820.4	26809.3	15743	9223.79	11987.3	17871.1	1348.35	170.324	3.21689e-05	1094.88	1164	225.641	3816.29	7282.87	8651.95	5983.45	9019.25	10407
1.89_311.1241m/z	pos	Glutamyltyrosine	HMDB0028831					Organic acids and derivatives	Carboxylic acids and derivatives	Amino acids, peptides, and analogues	3.21689e-05	3.21689e-05	3.21689e-05	3.21689e-05	3.21689e-05	3.21689e-05	106427	128223	65239.8	40292.2	65550.1	79766.1	31709.1	13695	12909.3	21519	21611.9	10838.5	33884.4	53389.3	43684.9	32288.1	31531.5	47629.5
12.72_356.2924n	pos	MG(18:1(9Z)/0:0/0:0)	HMDB0011567					Lipids and lipid-like molecules	Glycerolipids	Monoradylglycerols	54005.9	59117.3	42484	25996.9	64494	61147.1	2005.59	4884.7	2361.12	76322.7	48427.4	27055.5	4.19045e+06	274620	2.17124e+06	297351	188100	1.96657e+06	315122	106880	116197	256661	137565	393446
14.65_420.3840m/z	pos	21-Phenyl Heneicosanoic Acid		LMFA01140071				Lipids and lipid-like molecules	Fatty Acyls	Fatty acids and conjugates	74954.6	82762.1	82552.8	92372	80345.4	78218.4	33878.3	27434.7	31999.4	76801.9	94815.5	45406.7	47942.8	91648	77837.4	45233.5	40432	96776.6	180296	32338.6	99455.5	68020.8	54008.4	42219.5
3.57_229.1549m/z	pos	Pro Ile						Organic acids and derivatives	Carboxylic acids and derivatives	Amino acids, peptides, and analogues	9118.21	11673.6	10773.1	10228.2	11168.7	14999.1	828985	885063	758348	834769	996109	808672	244200	181769	244435	224962	189262	210138	975551	554069	830829	542378	446715	543022
3.81_484.2415m/z	pos	Strophanthidin Semicarbazide						Lipids and lipid-like molecules	Steroids and steroid derivatives	Steroid lactones	3.21689e-05	3.21689e-05	3.21689e-05	3.21689e-05	3.21689e-05	3.21689e-05	31405.7	21603.1	14461.6	15368.1	16311.3	24458.7	25055.6	13190.7	12389.7	21389.1	24502.8	14631.7	28608	104811	42608.2	47101	47141.8	87441.6
3.89_230.1630n	neg	Valylisoleucine	HMDB0029130					Organic acids and derivatives	Carboxylic acids and derivatives	Amino acids, peptides, and analogues	3.21689e-05	3.21689e-05	3.21689e-05	3.21689e-05	3.21689e-05	3.21689e-05	77116.6	70079.4	151734	14424.3	29583.3	16999.7	3222.54	382.651	324.685	2978.55	4131.12	198.653	2458.06	23689.9	21585.6	7854.9	12433.5	34521.7
0.74_129.0662m/z	pos	2-Amino-4-Cyano-Butanoic Acid		LMFA01100038	C05717			Organic acids and derivatives	Carboxylic acids and derivatives	Amino acids, peptides, and analogues	82603.2	86390.6	85627	92204.1	78156.2	85190.8	42141	31751.7	37298.5	83097	102444	52421	63955.7	117845	124966	86874.5	73491	150728	306958	64434.5	155332	108763	89947.7	76275.1
1.28_237.0905m/z	pos	Serylmethionine	HMDB0029045					Organic acids and derivatives	Carboxylic acids and derivatives	Amino acids, peptides, and analogues	3.21689e-05	3.21689e-05	3.21689e-05	3.21689e-05	205.651	3.21689e-05	71287.5	90514.3	99593.2	32114.2	77233.6	32686.3	5367.01	743.896	3.21689e-05	4060.95	5917.04	393.096	7943.44	17344.1	41998.5	13360.8	13812.5	29465.2
2.31_304.1867m/z	pos	Ile Ala Thr						Organic acids and derivatives	Carboxylic acids and derivatives	Amino acids, peptides, and analogues	3.21689e-05	3.21689e-05	3.21689e-05	3.21689e-05	3.21689e-05	3.21689e-05	22573.8	41631	16599.7	1753.25	858.347	6619.3	3739.84	385.426	210.511	3365.26	3545.56	212.751	303.941	19366.7	2408.98	4519.84	10800.7	15662.8
3.21_260.1375n	pos	Glutamylleucine	HMDB0028823					Organic acids and derivatives	Carboxylic acids and derivatives	Amino acids, peptides, and analogues	6817.66	6553.37	7393.18	7771.91	7012.07	6750.2	573397	650782	361016	246940	510877	477598	184784	49124.4	43570.8	120438	180977	32310.6	246965	506460	342840	240894	277186	438214
3.90_314.1726m/z	neg	Pro Ser Ile						Unclassified	Unclassified	Unclassified	3.21689e-05	3.21689e-05	3.21689e-05	3.21689e-05	3.21689e-05	3.21689e-05	2074.72	2776.68	1848.5	1196.78	877.911	1300.54	3.21689e-05	483.044	446.443	3.21689e-05	127.554	261.303	1292.72	1690.4	2060.12	1512.25	2329.32	1896.27
5.09_673.3569m/z	neg	Lopinavir	HMDB0015539		C12871			Organic acids and derivatives	Carboxylic acids and derivatives	Amino acids, peptides, and analogues	3.21689e-05	3.21689e-05	3.21689e-05	239.756	202.543	214.169	3381.31	8222.25	5268.22	901.097	703.961	2005.25	101085	27529.7	27121.7	148493	203425	18960.5	1152.24	127589	4067.07	21578.3	14597.3	41270
0.64_218.1501m/z	pos	Alanyllysine	HMDB0028692					Organic acids and derivatives	Carboxylic acids and derivatives	Amino acids, peptides, and analogues	3.21689e-05	3.21689e-05	3.21689e-05	3.21689e-05	3.21689e-05	3.21689e-05	128728	177080	166778	78457.9	91244.3	73577.4	11951.5	5172.98	7096.21	8958.66	12289.1	5025.83	39958.7	31401	45729.8	32577.6	34797	54738.4
1.11_132.0246n	pos	Thtc			C11074			Organoheterocyclic compounds	Thiolanes	Unclassified	1.24121e+06	1.18268e+06	1.34411e+06	1.36996e+06	952014	1.33792e+06	4.71606e+06	4.26499e+06	3.34287e+06	6.97212e+06	6.49307e+06	6.2599e+06	4.45529e+06	3.70679e+06	5.97583e+06	3.93422e+06	4.23735e+06	4.60017e+06	8.30269e+06	3.83659e+06	5.21887e+06	5.81346e+06	4.76623e+06	3.67717e+06
1.14_313.0520m/z	neg	Favipiravir	HMDB0252176					Organoheterocyclic compounds	Diazines	Pyrazines	322603	302125	304426	309957	336175	314871	62444.4	46006.1	67626.7	153749	185281	92025.6	357.305	43514.4	2823.18	378.892	419.577	23470.7	162173	22990	131006	58568.7	19943.6	50602.3
11.13_321.2436m/z	neg	15s-Hetre	HMDB0005045	LMFA03050007				Lipids and lipid-like molecules	Fatty Acyls	Eicosanoids	118817	60326.7	105456	90735.7	53764.6	86276.8	43677.8	63070.5	66971	49327.4	57898.1	52137.6	71390.4	62668.2	107186	41931.9	49865.8	91456.2	32045.2	57845.1	50537.2	74326.6	60799.2	40178.5
3.83_346.1436m/z	pos	Asp Val Met						Organic acids and derivatives	Carboxylic acids and derivatives	Amino acids, peptides, and analogues	3.21689e-05	3.21689e-05	3.21689e-05	3.21689e-05	3.21689e-05	3.21689e-05	12200.1	14532.7	8914.77	10240.8	8430.62	15786.3	3.21689e-05	3.21689e-05	3.21689e-05	52.284	3.21689e-05	3.21689e-05	1525.72	3.21689e-05	1525.13	3.21689e-05	380.959	3.21689e-05
0.79_259.1170n	neg	Hydroxyprolyl-Gamma-Glutamate	HMDB0028877					Organic acids and derivatives	Carboxylic acids and derivatives	Amino acids, peptides, and analogues	34.9688	39.8457	52.7263	65.2407	26.8084	29.9678	35251.9	45643.6	23989.4	16531.2	12030.3	30223.5	4607.31	13.5002	5.67599	0.965555	2312.11	14.9952	2682.66	14624.4	4629.37	10847	10537.5	11821.9
1.30_219.1341m/z	pos	Threoninyl-Valine	HMDB0304791					Organic acids and derivatives	Carboxylic acids and derivatives	Amino acids, peptides, and analogues	3.21689e-05	206.348	76.3784	3.21689e-05	3.21689e-05	3.21689e-05	120928	155522	156231	40572.4	83829.3	55275.1	10483.4	3173.91	232.91	8925.49	10791.3	523.368	18873.4	48526.6	72509	26005.6	28920.8	63452.1
1.53_279.1010m/z	pos	Glutamylmethionine	HMDB0028825					Organic acids and derivatives	Carboxylic acids and derivatives	Amino acids, peptides, and analogues	4239.27	4439.49	7126.31	6196.5	4341.76	7436.26	43750.3	57948.5	35963.1	30276	45823.9	42655.4	17125.1	8712	7999.38	11706.4	12304.4	11435	28535.2	28460.1	24116.2	23105.4	17846.1	26818
1.59_269.1135m/z	pos	Seryltyrosine	HMDB0029051					Organic acids and derivatives	Carboxylic acids and derivatives	Amino acids, peptides, and analogues	3.21689e-05	3.21689e-05	3.21689e-05	3.21689e-05	3.21689e-05	3.21689e-05	48437.6	60965.1	62524.3	42710.5	73409	37773.1	11009.6	3349.76	1360.55	6360.06	8811.29	999.983	15777.5	28995.8	50783.8	19272.2	19157.5	34402.3
3.70_226.0719n	pos	Lysine Phosphoester	HMDB0254265					Unclassified	Unclassified	Unclassified	170850	209567	205653	202061	153211	209465	58830.5	37807.7	36804	183187	208689	104956	87732.3	161604	199866	91885.9	90336.5	175869	440585	82049.2	206918	151109	94297.4	73172.2
4.68_343.2474n	pos	Val Ile Ile						Organic acids and derivatives	Carboxylic acids and derivatives	Amino acids, peptides, and analogues	3.21689e-05	3.21689e-05	3.21689e-05	3.21689e-05	3.21689e-05	3.21689e-05	323262	302155	372854	12298.2	12090.2	21172.7	11291.7	4088.99	2928.31	13008.9	16523.8	2192.9	6013.29	169234	18818.3	23055.1	53790.9	126870
0.65_110.0717m/z	pos	2,3-Diaminopyridine						Organoheterocyclic compounds	Pyridines and derivatives	Aminopyridines and derivatives	779447	824688	889169	976837	726736	793927	228626	156220	229305	652967	778943	348602	12822.9	245279	98530	13959.1	6730.42	178147	1.15389e+06	75176.1	573823	264363	85147.3	139846
1.16_260.1607m/z	pos	Isoleucyl-Glutamine	HMDB0028905					Organic acids and derivatives	Carboxylic acids and derivatives	Amino acids, peptides, and analogues	3.21689e-05	3.21689e-05	3.21689e-05	3.21689e-05	3.21689e-05	3.21689e-05	692259	776128	833258	323797	523916	395198	75754.8	20645.5	19886.3	56390.5	81170.7	17358.9	99926.2	174827	222348	124731	146757	215929
10.90_528.3101m/z	neg	PE(22:4(7Z,10Z,13Z,16Z)/0:0)	HMDB0011523	LMGP02050014				Lipids and lipid-like molecules	Glycerophospholipids	Glycerophosphoethanolamines	95926.3	164402	145145	51943.5	45080.9	104821	18019.3	33855.4	22292.6	205192	195653	78085.7	326024	271869	226350	200548	280677	316672	288530	100923	191907	226513	177892	116014
11.09_259.1667m/z	pos	Dihydro-Alpha-Santalic Acid	HMDB0039525					Lipids and lipid-like molecules	Prenol lipids	Sesquiterpenoids	171163	168892	165295	183712	161638	146874	60440.3	47449.3	53458.7	132092	174287	91331.9	92171.9	173376	155492	103084	83911	178983	352577	75290.1	197132	134951	101656	92790.1
12.49_239.2368m/z	pos	1,3-Hexadecadien-1-Ol		LMFA05000209				Organic oxygen compounds	Organooxygen compounds	Enols	6885.21	6757.94	3792.76	1908.08	1721.26	1108.83	133.623	89.2593	3.21689e-05	501.299	429.807	273.926	36339.4	8038.1	24177.8	7075.26	4208.59	25613.9	3703.66	1658.69	1458.42	4044.27	1490.09	5432.17
4.78_364.1883m/z	neg	Ser Ile Phe						Unclassified	Unclassified	Unclassified	3.21689e-05	3.21689e-05	3.21689e-05	3.21689e-05	3.21689e-05	3.21689e-05	1496.42	2381.96	1327.96	3.21689e-05	3.21689e-05	89.6199	4505.53	819.362	1169.1	8954.04	11001.3	366.584	3.21689e-05	9269.85	409.033	1062.69	2823.91	5270.72
4.82_348.1931m/z	neg	Phe Ala Ile						Unclassified	Unclassified	Unclassified	3.4776	3.21689e-05	3.21689e-05	16.6998	3.21689e-05	10.5333	13342.8	17231	21229.4	792.512	76.4119	1949.97	1471.36	270.689	153.774	2953.36	3473.18	3.21689e-05	3.21689e-05	13613.6	1434.84	1568.12	2740.86	10517.8
0.84_173.0922m/z	pos	Glycylproline	HMDB0000721					Organic acids and derivatives	Carboxylic acids and derivatives	Amino acids, peptides, and analogues	1057.34	1249.03	2269.47	3.21689e-05	796.544	2815.52	62648.3	51160.4	52548.7	100856	125610	82971.5	28345	43085.6	47720.6	30423.5	17630.5	38709.2	153492	51439.8	109189	82209.8	41001.7	55850.9
10.03_453.3218n	pos	PC(O-14:0/0:0)		LMGP01060007				Lipids and lipid-like molecules	Glycerophospholipids	Glycerophosphocholines	23623.9	30252	35782.5	23110	30182.7	30893.1	166560	129452	341440	246441	403594	103288	46212.4	51035	50127.1	31715.1	55987	65531.2	239165	165093	404061	277002	265412	222440
14.40_295.2631m/z	pos	Methyl Linoleate	HMDB0034381					Lipids and lipid-like molecules	Fatty Acyls	Lineolic acids and derivatives	98093.7	222187	220933	57077	52043	106324	257562	222503	285520	879044	826253	530950	248590	894673	569438	145122	149842	536780	997677	99722.1	378192	446109	253813	204214
2.53_249.1269m/z	pos	Valylmethionine	HMDB0029133					Organic acids and derivatives	Carboxylic acids and derivatives	Amino acids, peptides, and analogues	12436.9	14218.3	12079.1	12705.3	11986.7	12630.5	142376	139198	225228	44969.2	103661	40387.8	16250.3	15163.8	12984.6	13109.9	15161	15129.7	37255.3	36424.8	64333.3	26253.4	24910.8	54218.6
3.19_247.1291m/z	pos	Aspartyl-Leucine	HMDB0028757					Organic acids and derivatives	Carboxylic acids and derivatives	Amino acids, peptides, and analogues	1735.93	1997.25	2022.25	1966.47	1754.11	1926.44	16657	27727	15314.1	20691.4	33231.4	21736.6	7337.96	7240.31	9338.83	7112.03	5118.4	8825.52	34792.3	20292	26534.8	25068.1	19964.5	15827.3
4.00_342.1673m/z	neg	Pro Asp Leu						Unclassified	Unclassified	Unclassified	3.21689e-05	3.21689e-05	3.21689e-05	3.21689e-05	3.21689e-05	3.21689e-05	4194.87	4344.17	2277.27	1749.78	1346.53	2752.46	516.86	78.0199	578.747	350.942	370.106	3.21689e-05	935.341	1441.89	972.862	1331.51	1060.37	1174.33
4.21_377.1627n	pos	Asp Ile Met						Organic acids and derivatives	Carboxylic acids and derivatives	Amino acids, peptides, and analogues	3.21689e-05	132.145	3.21689e-05	3.21689e-05	1151	3.21689e-05	1.33117e+06	1.4966e+06	1.65785e+06	239829	318947	676501	61142.1	15809.6	12698.7	49869.2	43926.3	16891.4	140353	724976	250861	333291	349625	618434
4.98_236.0929m/z	neg	N-Lactoylphenylalanine	HMDB0062175					Organic acids and derivatives	Carboxylic acids and derivatives	Amino acids, peptides, and analogues	13600.1	15116.7	16235.1	14390.3	14945.3	15984.9	11129.3	8742.88	8535.95	22586.1	16529	14839.8	9492.36	12661.5	9958.06	10734.4	10017.9	11872.8	24152.7	10340.8	18904.1	13389.1	13698.3	11681.8
11.06_317.2123m/z	neg	12-Oxo-Ete	HMDB0013633	LMFA03060019	C14807	ccar00590	Arachidonic acid metabolism	Lipids and lipid-like molecules	Fatty Acyls	Fatty acids and conjugates	3752.79	1506.27	2627.24	5001.54	6311.11	10375.2	4254.38	4616.99	5674.23	2958.65	4569.77	2372.58	6691.86	7162.52	7023.46	7598.19	7674.01	8570.71	7311.06	8365.47	6497.58	5805.26	13282.5	9131
1.07_328.0454m/z	neg	Adenosine 2',3'-Cyclic Phosphate	HMDB0011616		C08355			Nucleosides, nucleotides, and analogues	Purine nucleotides	Cyclic purine nucleotides	3.21689e-05	249.808	0.895374	3.21689e-05	3.21689e-05	3.7847	6963.6	6189.95	3490.69	6564.8	4526.68	6318.25	523.828	2684.73	3590.6	946.769	737.779	2043.46	3226.27	6767.42	4563.56	8021.36	5061.88	5383.41
5.23_488.2292m/z	pos	Trp Pro Trp						Unclassified	Unclassified	Unclassified	331.742	103.72	320.805	51.5386	62.5489	355.458	89840.4	118417	96948.5	93768.5	57414	87963.7	13425.5	5216.01	5212.46	14538.6	11185.9	660.698	51746	56993.5	44579.8	39007.2	26097.6	55657
0.74_177.9431n	neg	Pyrophosphate	HMDB0000250		C00013	ccar00190	Oxidative phosphorylation	Homogeneous non-metal compounds	Non-metal oxoanionic compounds	Non-metal pyrophosphates	341729	339513	379401	387317	379280	349463	207378	163363	188192	376453	417947	281154	239502	342927	346940	288800	264622	393713	505274	262685	465521	382244	360209	317809
13.71_308.2717n	neg	Dihomolinoleic Acid	HMDB0005060	LMFA01031043	C16525	ccar01040	Biosynthesis of unsaturated fatty acids	Lipids and lipid-like molecules	Fatty Acyls	Fatty acids and conjugates	11204.9	10239.9	10875.4	8238.06	5713.28	20834.5	39021.2	29373.7	63327.4	45617.9	51636.6	23801.2	218469	66197	112282	69107.3	94322.2	129296	35249.1	42848.7	61776.2	70882.9	64159.1	78980
0.65_168.0768m/z	pos	(S)-Spinacine	HMDB0029873					Organic acids and derivatives	Carboxylic acids and derivatives	Amino acids, peptides, and analogues	105876	66649.8	30777.1	37370.6	33940.3	27093.3	3149.38	1819.96	5216.41	90134.4	14829.2	3375.11	2994.91	66203.7	4808.52	2303.99	732.258	63740.7	565171	7976.39	12012.4	22664.9	15001.9	55753.7
13.05_441.2238m/z	neg	(9s,10s)-10-Hydroxy-9-(Phosphonooxy)Octadecanoic Acid	HMDB0059632	LMFA00000008	C15989			Lipids and lipid-like molecules	Fatty Acyls	Fatty acids and conjugates	1369.72	2060.79	3119.24	1595.63	920.268	5336.79	9342.67	7600.78	11539.7	16246.2	22380.2	9870.82	34014	20030.5	29158.1	17166.3	18537.5	28837.4	12161.9	12592.9	26626.8	23074	22069	22612.3
5.54_244.9854m/z	neg	Perfluoroisobutylene	HMDB0256325					Organic oxygen compounds	Organooxygen compounds	Ketene acetals	78196.3	75216	80276.6	80079.8	80934.3	78516.2	46687.7	41943.8	48108	82251.1	89550.9	60608.5	68833.8	87775.3	80333.3	72184.2	69171	87430.9	95309.7	56883.8	94032	77623.5	71112.2	65327.1
0.73_158.0692n	pos	4-Methylene-L-Glutamine			C01109			Organic acids and derivatives	Carboxylic acids and derivatives	Amino acids, peptides, and analogues	40469.8	69514.8	50318.4	38813	85497.9	57856.6	814531	756196	813572	1.19617e+06	1.03637e+06	984052	605960	894489	1.34278e+06	490765	573624	977042	1.49621e+06	855542	1.02066e+06	931469	1.26726e+06	1.02585e+06
1.22_259.1897n	pos	Lysylleucine	HMDB0028955					Organic acids and derivatives	Carboxylic acids and derivatives	Amino acids, peptides, and analogues	3.21689e-05	3.21689e-05	80.9985	102.868	175.368	82.5132	1.38651e+06	2.23748e+06	2.22508e+06	429750	434126	529655	35488.1	10644.2	19321.7	30598.5	39368.3	12231.8	123369	264121	236891	175333	209091	363333
11.49_347.2443m/z	neg	MG(0:0/14:0/0:0)	HMDB0011530					Lipids and lipid-like molecules	Glycerolipids	Monoradylglycerols	3.21689e-05	3.21689e-05	3.21689e-05	3.21689e-05	3.21689e-05	3.21689e-05	3.21689e-05	1.1846	3.21689e-05	3.21689e-05	3.21689e-05	3.21689e-05	39564.9	175.463	11620.5	1429.17	478.862	8447.14	3.21689e-05	3.21689e-05	35.896	450.568	1.17429	1952.73
2.24_397.1111m/z	pos	Swertiamarin	HMDB0258644					Organic oxygen compounds	Organooxygen compounds	Carbohydrates and carbohydrate conjugates	2825.43	3012.26	3148.98	2122.96	1731.76	4781.06	28774.8	24427.3	21350.1	59069.7	48148.3	43344.3	9782.78	15967.3	45124.9	19983.9	17972.2	22448.2	56119.8	18063.2	28159.6	34423.5	20194.3	16198.1
9.49_313.2388m/z	neg	12,13-Dihydroxyoleic Acid	HMDB0004705	LMFA02000302	C14829	ccar00591	Linoleic acid metabolism	Lipids and lipid-like molecules	Fatty Acyls	Fatty acids and conjugates	50875.3	65960.6	55745.2	42981.1	53856.8	62850.7	42442.5	71481.7	53814.6	63927.6	54353	44226.7	719819	689828	465491	1.55072e+06	1.10212e+06	490687	257549	820200	532797	287280	1.33651e+06	580507
10.78_480.3086m/z	pos	PE(18:1(11Z)/0:0)	HMDB0011505	LMGP02050064				Lipids and lipid-like molecules	Glycerophospholipids	Glycerophosphoethanolamines	995194	1.59356e+06	1.3687e+06	627337	648028	1.06714e+06	39915.8	174992	55198.4	2.0385e+06	2.11928e+06	674491	2.89136e+06	3.51357e+06	2.94273e+06	2.37561e+06	2.50674e+06	3.7617e+06	6.47955e+06	1.31471e+06	2.73458e+06	2.49141e+06	1.71194e+06	1.53235e+06
11.47_283.2630m/z	pos	Petroselinic Acid	HMDB0002080	LMFA01030066	C08363			Lipids and lipid-like molecules	Fatty Acyls	Fatty acids and conjugates	50923.3	54420.5	55906.4	54098.6	47189.6	53939.6	21239.7	19472.4	23156.8	54903.1	60310.1	30753.5	134246	82739	100319	45356.1	50693.8	140882	111284	45465.1	68523.8	60366.8	45070.6	50375.3
11.49_347.2594m/z	neg	Dinorlithocholic Acid		LMST04050010				Lipids and lipid-like molecules	Steroids and steroid derivatives	Bile acids, alcohols and derivatives	11586.4	4756.54	9493.54	8766.97	5647.61	8462.6	6564.86	9707.92	11460.3	6489.82	9174.83	5034.54	7813.46	7090.62	19184	6020.54	7345.91	11434.4	4332.06	7702.51	7964.06	10945.6	11479.7	5409.03
3.47_231.1706m/z	pos	Ile Val						Organic acids and derivatives	Carboxylic acids and derivatives	Amino acids, peptides, and analogues	138.415	71.1518	73.2113	126.369	79.9664	74.092	221411	227881	270491	49831.7	121950	66451.5	9599.64	3637.38	2544.65	6256.87	8598.5	1989.87	17182.1	42523.1	62651.5	23078.1	26385	56269.3
3.57_253.1185m/z	pos	Serylphenylalanine	HMDB0029046					Organic acids and derivatives	Carboxylic acids and derivatives	Amino acids, peptides, and analogues	634.748	694.748	477.268	767.013	472.544	495.086	97246.4	123377	120457	27856.9	47616.9	40814.4	28476	5317.45	3094.75	15015	26639.5	2303.73	20163.6	67216.8	56437.7	24238	26524.8	82476.3
5.05_392.2545m/z	pos	Ile Ile Phe						Organic acids and derivatives	Carboxylic acids and derivatives	Amino acids, peptides, and analogues	3.21689e-05	3.21689e-05	3.21689e-05	3.21689e-05	3.21689e-05	3.21689e-05	55938.9	78668.3	60956.7	15641.1	4738.14	14707.7	5336.66	2405.46	3030.84	5908.24	7696.03	1530.7	20643.6	90232.3	48487.5	35969.9	38278.3	57679.2
9.78_253.1797m/z	pos	Monomethylglutarate						Unclassified	Unclassified	Unclassified	13547.5	9595.53	14618.4	16870.5	12178.8	12717.8	4175.04	3937.23	4260.56	9004.24	14621.3	6433.06	7890.69	14687.1	14879.7	8620.33	7291.01	16232.7	34666.9	7003.84	17208	11625.4	8948.39	8236.4
0.85_662.1032m/z	neg	Nad	HMDB0000902		C00003	ccar00190,ccar00730,ccar00760,ccar00983	Oxidative phosphorylation|Thiamine metabolism|Nicotinate and nicotinamide metabolism|Drug metabolism - other enzymes	Nucleosides, nucleotides, and analogues	(5'->5')-dinucleotides	Unclassified	18568.4	9025.82	5885.65	11826.7	8235.18	9708.49	367.613	3.21689e-05	3.21689e-05	3.21689e-05	3.21689e-05	5372.74	9019.48	12096	11234.4	12425.1	9474.89	10280.1	27561	864.875	500.954	3323.65	1853.79	1709.84
0.73_216.0630m/z	pos	Sn-Glycero-3-Phosphoethanolamine	HMDB0059660					Lipids and lipid-like molecules	Glycerophospholipids	Glycerophosphoethanolamines	61494.4	62419.2	58231.7	70878.8	56791.2	50959	26671.2	14212.6	20498.8	33017.6	35296.7	8230.84	22582.3	75533.9	42439.8	38263.4	48701.8	61711.6	119161	5114.5	29363.5	9461.66	11191.1	11638.2
1.11_166.0724m/z	pos	7-Methylguanine	HMDB0000897		C02242			Organoheterocyclic compounds	Imidazopyrimidines	Purines and purine derivatives	3032.28	3862.39	4490.25	3592.02	3423.22	2592.06	30810.1	20657.2	24389.7	57821.6	75882.1	39868	4937.09	8805.96	7176.57	4346.16	4840.26	7188.66	64470.6	26636.9	72241.2	42881.7	52242.1	34758
1.73_376.1720m/z	pos	Leu Glu Asp						Organic acids and derivatives	Peptidomimetics	Hybrid peptides	3.21689e-05	3.21689e-05	3.21689e-05	3.21689e-05	3.21689e-05	3.21689e-05	49787.6	73579.7	36139.6	50082.6	34314.1	62148.8	103233	69254.5	253821	84995.3	80558.9	97328.3	115610	79540.2	60913.3	121266	63390.3	53904.7
13.49_282.2559n	neg	18-Octadecanolide		LMFA07040056				Phenylpropanoids and polyketides	Macrolides and analogues	Unclassified	295754	292215	291197	209582	238346	414285	497209	445570	753568	992511	947064	490063	5.36199e+06	1.537e+06	2.76987e+06	1.74609e+06	2.09758e+06	2.92563e+06	872028	970901	1.20789e+06	1.36273e+06	1.15581e+06	1.74683e+06
4.58_277.1559m/z	neg	Leucylphenylalanine	HMDB0013243					Organic acids and derivatives	Carboxylic acids and derivatives	Amino acids, peptides, and analogues	3.21689e-05	3.21689e-05	3.21689e-05	3.21689e-05	3.21689e-05	3.21689e-05	79068.4	87611.1	122069	18587.2	15828.8	24016.2	13881.6	3011.79	2651.25	13231.1	19757.4	1568	9163.58	37966.1	42612.6	16882.2	18568.3	45198.2
4.07_137.0244m/z	neg	4-Hydroxybenzoic Acid	HMDB0000500		C00156	ccar00130,ccar00790	Ubiquinone and other terpenoid-quinone biosynthesis|Folate biosynthesis	Benzenoids	Benzene and substituted derivatives	Benzoic acids and derivatives	3483.66	3122.49	3381.55	3420.21	3648.12	3731.52	12791.1	8971.18	11614.3	19093.3	18988.4	16197.2	3462.84	5345.42	5714.11	4034.05	4118.04	5574.16	13443.9	5723.14	13251.6	9002.63	7414.55	7092.17
0.76_146.1176m/z	pos	4-Trimethylammoniobutanoic Acid	HMDB0001161		C01181	ccar00310	Lysine degradation	Lipids and lipid-like molecules	Fatty Acyls	Fatty acids and conjugates	2.48167e+06	2.40267e+06	2.92035e+06	3.11029e+06	2.48586e+06	2.67949e+06	566516	494772	490882	1.06831e+06	1.374e+06	768139	1.10507e+06	2.11851e+06	2.18878e+06	1.1628e+06	997329	2.45463e+06	3.82628e+06	783183	1.70899e+06	1.26371e+06	1.0729e+06	954377
13.40_383.3398n	pos	N-Stearoyl Valine	HMDB0241952					Organic acids and derivatives	Carboxylic acids and derivatives	Amino acids, peptides, and analogues	582703	551417	520799	511108	382888	383168	177887	149299	200071	529254	768954	359783	605591	865502	855956	465210	378414	832906	1.11548e+06	266754	740941	557976	476536	470048
10.64_462.2975m/z	pos	Sn-3-O-(Geranylgeranyl)Glycerol 1-Phosphate		LMGP10060002	C04590	ccar00564	Glycerophospholipid metabolism	Lipids and lipid-like molecules	Prenol lipids	Diterpenoids	71987	71910.5	76204.7	48492.1	65706.5	61156.4	236921	172287	414771	181026	430086	80424	141948	112386	85199.2	82957.2	136258	150969	558908	315667	678616	518960	263106	401456
1.16_160.0615m/z	neg	5-Hydroxy-1-Methylpyrrolidin-2-One	HMDB0246801					Organoheterocyclic compounds	Pyrrolidines	N-alkylpyrrolidines	3248.05	3068.06	3478.48	3397.74	3107.49	4398.11	10227.9	10961.3	6814.46	9475.25	7677.32	10745.5	19410.7	9684.25	15304.9	19130.4	19331.9	10773.6	13671.4	15525.2	11118.3	13507.5	15660	10504.3
10.22_326.1871m/z	pos	Phenylbutazone	HMDB0014950		C07440			Benzenoids	Benzene and substituted derivatives	Unclassified	14523.4	11576.1	10552.1	17940	14409.2	13434.3	5593.41	4854.92	6398.37	7338.54	9486.58	6149.77	5273.18	10536.7	6359.57	7367.38	5313.78	6337.51	18119.7	6108.71	11061.5	6410.83	8127.06	8897.15
10.59_528.3418m/z	pos	PC(20:3(8Z,11Z,14Z)/0:0)	HMDB0010394	LMGP01050133				Lipids and lipid-like molecules	Glycerophospholipids	Glycerophosphocholines	3.21689e-05	3.21689e-05	3.21689e-05	3.21689e-05	3.21689e-05	3.21689e-05	45290.7	36689.5	103339	15561.7	84896.4	17495.8	3.21689e-05	3.21689e-05	3.21689e-05	604.477	2358.55	934.225	6791.67	47790.9	68222.3	55655.6	79973.6	66320.7
11.14_398.2433n	pos	Tris(2-Butoxyethyl) Phosphate	HMDB0259275		C14446			Organic acids and derivatives	Organic phosphoric acids and derivatives	Phosphate esters	321447	350054	359692	373450	365319	338788	145133	122452	160028	397421	512142	246582	284191	472580	457608	308967	255110	607869	1.32397e+06	293051	773636	509252	373643	272477
3.85_259.1300m/z	neg	Gamma-Glutamylleucine	HMDB0011171					Organic acids and derivatives	Carboxylic acids and derivatives	Amino acids, peptides, and analogues	9540.99	11635.6	13279.9	9851.23	11777.4	10427.6	2827.92	3166.66	1983.7	4233.41	3808.25	3083.89	3496.68	4685.86	6450.85	3170.77	6168.71	5496.13	4019.29	2022.96	3504.63	2908.24	2749.31	1458.78
1.24_115.0036m/z	neg	Fumaric Acid	HMDB0000134		C00122	ccar00020,ccar00190,ccar00220,ccar00250,ccar00350,ccar00360,ccar00620,ccar00650,ccar00760	Citrate cycle (TCA cycle)|Oxidative phosphorylation|Arginine biosynthesis|Alanine, aspartate and glutamate metabolism|Tyrosine metabolism|Phenylalanine metabolism|Pyruvate metabolism|Butanoate metabolism|Nicotinate and nicotinamide metabolism	Organic acids and derivatives	Carboxylic acids and derivatives	Dicarboxylic acids and derivatives	1842.61	1508.65	1691.54	1190.8	1327.28	2259.38	8127.9	8027.16	9846.87	15610.7	18891.7	18653.8	2966.06	3273.97	3854.51	3046.41	2083.42	4115.49	8068.03	3774.16	7441.24	5544.69	5570.35	5837.55
0.85_175.0247m/z	neg	Ascorbic Acid	HMDB0000044		C01041	ccar00053	Ascorbate and aldarate metabolism	Organoheterocyclic compounds	Dihydrofurans	Furanones	31106.4	86348.8	125638	82965.6	21630.2	38948.6	43017.6	53287.1	16336	25215.8	67437.5	76084.4	32405.3	41513.3	122007	53965.5	80501.9	60858	27313.7	27595.7	155177	78918.5	40456.9	8265.93
1.23_344.1105m/z	pos	P-Coumaroyl 3-Hydroxytyrosine	HMDB0029296					Organic acids and derivatives	Carboxylic acids and derivatives	Amino acids, peptides, and analogues	66212	62175.5	71337.5	67949.2	82035.2	65702.7	1963.65	3363.17	830.367	11771	8525.61	5869.88	1931.38	6426.24	20081.3	2628.91	2348.5	13150.8	60994.6	1665.3	6930.63	6128.15	2850.45	3137.7
11.32_493.3173n	pos	PE(19:1(9Z)/0:0)		LMGP02050019				Lipids and lipid-like molecules	Glycerophospholipids	Glycerophosphoethanolamines	22658.4	22620.1	24457.3	22689.4	22776	24435.7	6111.89	6400.78	7058.04	22042.3	28553.9	11413	238271	182542	179369	385089	520081	156934	144557	155817	71410.4	95336.4	44918.4	69233.5
0.83_243.0623m/z	neg	Pseudouridine	HMDB0000767		C02067	ccar00240	Pyrimidine metabolism	Nucleosides, nucleotides, and analogues	Nucleoside and nucleotide analogues	Unclassified	6998.7	6566.81	7397.4	6720.21	6495.8	7671.38	26032.5	21778.5	28310.7	17636.3	16340	20396.6	8945.54	10014.1	8763.85	8500.17	7943.34	10532.7	15048.8	26811.2	24265.5	22017.8	41712.8	36159.7
0.64_276.1555m/z	pos	Glutamyllysine	HMDB0004207					Organic acids and derivatives	Carboxylic acids and derivatives	Amino acids, peptides, and analogues	3.21689e-05	3.21689e-05	3.21689e-05	3.21689e-05	3.21689e-05	3.21689e-05	194904	232898	167864	129568	122811	170086	17691	7948.35	22112.6	10602.9	11706	10302.2	61313.3	29064.1	40257.2	42471.4	36116.3	57165.2
1.33_203.0496m/z	neg	Threonylcysteine	HMDB0029058					Organic acids and derivatives	Carboxylic acids and derivatives	Amino acids, peptides, and analogues	3.21689e-05	3.21689e-05	711.902	3.21689e-05	534.247	300.262	33624.2	29510.7	25155.4	24302.5	36641.5	34718.3	3928.66	1838.68	1640.53	3579.4	4582.43	2048.67	22641.4	14593	27339.1	17385.9	20361.9	15484.1
2.18_115.0400m/z	neg	Levulinic Acid	HMDB0000720	LMFA01060006				Organic acids and derivatives	Keto acids and derivatives	Gamma-keto acids and derivatives	13038.3	13442.2	15690.7	14566.3	13476.5	13129.9	9677.63	10508.6	9232.59	23288.3	19542.5	12572.5	10885.1	16717.2	18043.2	13408.8	18809.7	14400.8	17393.8	19082.4	23394	24007.6	28557.5	17833.9
6.21_367.2128m/z	neg	Poprunellelactone		LMFA07040119				Organoheterocyclic compounds	Pyrans	Pyranones and derivatives	2348.57	975.214	1838.06	1347.95	1908.01	2989.77	549.921	727.557	1098.23	1014.47	541.598	788.656	1179.6	986.642	694.526	1152.53	570.41	724.589	406.511	469.452	134.507	3.21689e-05	208.072	3.21689e-05
10.36_543.3322n	pos	PC(20:4(8Z,11Z,14Z,17Z)/0:0)	HMDB0010396	LMGP01050140	C04230	ccar00564	Glycerophospholipid metabolism	Lipids and lipid-like molecules	Glycerophospholipids	Glycerophosphocholines	1.80176e+07	5.47362e+07	3.97557e+07	9.62079e+06	8.89301e+06	2.42268e+07	163449	1.32119e+06	164818	1.34023e+08	9.55475e+07	3.44143e+07	6.50637e+07	1.7176e+08	1.76783e+08	5.29749e+07	6.67781e+07	1.88142e+08	2.87439e+08	3.0818e+07	1.10408e+08	1.24678e+08	6.40199e+07	3.53587e+07
11.23_592.2646m/z	pos	PS(22:6(4Z,7Z,10Z,13Z,16Z,19Z)/0:0)		LMGP03050013				Lipids and lipid-like molecules	Glycerophospholipids	Glycerophosphoserines	36740.7	148206	118172	28992.1	36851.7	86120.6	6352.37	25578.8	5732.05	598071	563715	241505	209353	774954	1.07671e+06	156842	185234	984008	933628	114276	445610	538053	362389	144950
3.75_295.1653m/z	pos	Leucyl-Tyrosine	HMDB0028941					Organic acids and derivatives	Carboxylic acids and derivatives	Amino acids, peptides, and analogues	3.21689e-05	3.21689e-05	3.21689e-05	3.21689e-05	3.21689e-05	3.21689e-05	384336	407041	537216	73515.3	117830	113499	54524	5160.16	7013.16	36837.9	55866.5	3610.82	34453	114806	97014.1	49542.9	54267.1	140156
4.69_151.0400m/z	neg	Ortho-Hydroxyphenylacetic Acid	HMDB0000669		C05852	ccar00360	Phenylalanine metabolism	Benzenoids	Benzene and substituted derivatives	Phenylacetic acids	526.107	397.38	552.407	566.479	522.462	581.975	283.087	269.246	209.929	635.882	631.786	431.41	530.825	639.785	658.472	650.389	565.398	711.019	746.32	498.423	643.963	692.42	535.262	452.166
2.99_232.1425n	pos	Threonylleucine	HMDB0029065					Organic acids and derivatives	Carboxylic acids and derivatives	Amino acids, peptides, and analogues	1603.84	2373.5	2133.47	1947.21	1885.64	1594.53	372297	427594	536965	115636	260743	120051	13724.2	2691.34	1742.43	10099.1	15801.6	1791.26	49375	142108	224130	73801.6	82536.4	191788
3.80_125.0244m/z	neg	4-Hydroxy-6-Methylpyran-2-One			C02752			Organoheterocyclic compounds	Pyrans	Pyranones and derivatives	2315.15	2295.53	2235.07	2426.9	2354.19	2047.61	1225.87	1008.51	1279.86	2247.16	2502.69	1686.41	1714.53	2549.66	2287.92	2014.16	1873.74	2626.57	2500.27	1324.43	2661.99	2219.65	1847.39	1662.38
3.95_113.0844n	pos	Epsilon-Caprolactam	HMDB0062769		C06593			Organoheterocyclic compounds	Lactams	Caprolactams	119442	92366.2	122787	140710	56725.3	98067.3	47756.8	24284.4	33753	89627.7	187174	61288.2	95961.9	125203	94479.6	65841.8	37970.7	151130	338572	68559.3	125104	60867.8	58998.9	36525.5
4.29_833.4335m/z	neg	Hovenidulcioside A1	HMDB0041028					Lipids and lipid-like molecules	Prenol lipids	Terpene glycosides	3.21689e-05	3.21689e-05	3.21689e-05	3.21689e-05	3.21689e-05	3.21689e-05	160348	130134	172063	106683	46320	188623	12916.8	1089.47	775.131	12838.2	18206.5	1491.03	8837.05	121722	44145.2	66127.4	120793	173056
1.11_104.0533m/z	pos	(±)-2-Methylthiazolidine	HMDB0031682					Organoheterocyclic compounds	Azolidines	Thiazolidines	10657.9	10806.8	11925.5	12766.5	8834.87	11719.3	39882.9	34582.8	27648.1	53196.6	50517.1	50644.6	36657.2	31501.8	50449.2	30720.4	33828.2	37728.8	63688.2	30249.6	41613.3	48874.1	39543.1	29333.2
3.29_312.1305m/z	pos	N2,N2-Dimethylguanosine	HMDB0004824					Nucleosides, nucleotides, and analogues	Purine nucleosides	Unclassified	513.216	241.356	231.753	231.207	3.21689e-05	328.954	2265.06	1259.01	885.459	5802.44	6326.84	4157.82	550.594	1363.6	1763.55	198.169	390.145	1894.39	17159.7	6021.65	15068	11769	11076.6	5192.04
3.73_318.1660m/z	pos	Asp Ala Ile						Organic acids and derivatives	Carboxylic acids and derivatives	Amino acids, peptides, and analogues	3.21689e-05	3.21689e-05	3.21689e-05	3.21689e-05	3.21689e-05	183.285	290136	382178	233759	64616.7	80799.6	178943	45748.4	12186.6	15587	32956.5	36026.4	9172.51	33263.1	123245	41916.3	60257.7	80800.9	97873.7
12.26_325.2979n	pos	N-Oleoyl Ethanolamine	HMDB0002088	LMFA08040015				Organic nitrogen compounds	Organonitrogen compounds	Amines	470742	1.47325e+06	602106	266633	844286	788717	843200	422027	997122	1.22385e+06	2.36659e+06	500083	1.47417e+06	2.27526e+06	2.43508e+06	1.48238e+06	1.76285e+06	3.02627e+06	1.93134e+06	1.19826e+06	2.14193e+06	2.071e+06	2.47309e+06	1.30508e+06
3.80_330.1675m/z	neg	Asp Val Val						Organic acids and derivatives	Carboxylic acids and derivatives	Amino acids, peptides, and analogues	3.21689e-05	3.21689e-05	3.21689e-05	3.21689e-05	3.21689e-05	3.21689e-05	22288	39870.8	22305.6	3008.13	2486.73	8699.97	7936.97	561.176	735.123	3143.68	13947.2	226.247	1329.83	54264.8	2731.41	7277.25	10032.3	27984.4
1.72_146.0579n	neg	Solerol	HMDB0002173					Organoheterocyclic compounds	Lactones	Unclassified	61862.3	47244.2	54016.2	56393.6	48115.7	48324.3	260216	244450	231362	289959	326039	300290	158192	150802	167912	181152	160003	175235	260850	175331	272510	224108	269870	208631
1.80_283.1292m/z	pos	Threonyltyrosine	HMDB0029073					Organic acids and derivatives	Carboxylic acids and derivatives	Amino acids, peptides, and analogues	3.21689e-05	86.5902	93.1046	95.4471	98.7507	74.7894	36327.6	43674.7	42922.2	17821.3	29444.3	18366.6	6085.74	1601.9	1191	3900.79	5588.74	1265.46	7636.76	14345.8	23605.5	8404.25	8847.81	16481.2
11.59_323.2823n	pos	Anandamide (18:2, n-6)	HMDB0012252	LMFA08040004				Organic nitrogen compounds	Organonitrogen compounds	Amines	486173	1.45939e+06	676028	348614	882649	875020	889144	473980	1.01799e+06	1.34356e+06	2.19814e+06	573427	1.37387e+06	2.28222e+06	2.35556e+06	1.38052e+06	1.55798e+06	2.71883e+06	2.31112e+06	1.13756e+06	2.30562e+06	1.90871e+06	2.31812e+06	1.17038e+06
11.13_368.2563m/z	pos	Anandamide (20:5, n-3)	HMDB0013649	LMFA08040008				Organic nitrogen compounds	Organonitrogen compounds	Amines	3054.31	12837.2	4901.33	1917.88	4686.42	8767.85	3256.74	2778.78	3203.93	6148.05	12934	3406.35	9528.51	24589.9	28514.9	11877.9	12710.9	25854.9	11949.8	6388.93	15190	11552.8	9053.71	6496.38
11.59_639.4077m/z	pos	Nonoxynol-9	HMDB0015680					Organic oxygen compounds	Organooxygen compounds	Ethers	435467	378421	366967	363149	400136	364824	128766	88975.6	124889	366793	396203	156970	179128	381595	361724	204891	204645	381961	667368	117326	362383	242277	190289	137278
12.91_270.2790m/z	pos	8-Heptadecenal	HMDB0041335	LMFA06000259				Lipids and lipid-like molecules	Fatty Acyls	Fatty aldehydes	140334	143944	147301	149280	140139	126680	54008	44724.4	59205.8	134472	172708	82145.6	88190.3	150122	130045	86959.3	66785.5	174393	292546	66849.7	172011	120709	93823	71551.3
4.33_304.1657m/z	pos	Valyltryptophan	HMDB0029138					Organic acids and derivatives	Carboxylic acids and derivatives	Amino acids, peptides, and analogues	30.2508	36.9257	40.3142	30.355	198.582	146.159	48973.1	60476	74629.8	3244.73	9240.2	6174.84	16271.4	6120.19	7862.06	9599.82	13387.9	11293.7	2683.73	14017.1	8200.77	2123.96	5190.21	17527.3
0.64_261.1559m/z	pos	Asparaginyl-Lysine	HMDB0028736					Organic acids and derivatives	Carboxylic acids and derivatives	Amino acids, peptides, and analogues	5400.47	1549.6	2846.05	5880.39	3668.82	2736.11	100692	125636	90044.4	68936.5	55444	91640.1	11046.2	8712.88	13336.5	7828.9	9602.23	8962.75	45145.2	27117.7	31911	32127	43744.6	39448.2
3.78_262.1349n	pos	Leu Met						Organic acids and derivatives	Carboxylic acids and derivatives	Amino acids, peptides, and analogues	1082.7	577.539	841.354	925.849	1865.44	583.972	704008	786842	1.20946e+06	198249	455120	209261	50226.5	19721.7	13231.9	44252.7	65318	16445.9	98490.5	281911	289408	132824	190145	311036
0.82_155.0098m/z	neg	Orotic Acid	HMDB0000226		C00295	ccar00240	Pyrimidine metabolism	Organoheterocyclic compounds	Diazines	Pyrimidines and pyrimidine derivatives	463.69	577.724	347.489	225.71	568.979	483.006	9340.31	8013.97	3420.55	7376.85	4047.89	8602.14	15688.3	14595.5	20640.6	18958.1	19195	13037.6	19607.6	5806.61	11971.1	14011.8	20673.7	10428.1
4.59_210.1103m/z	pos	7-Keto-8-Aminopelargonic Acid	HMDB0240687	LMFA01100065	C01092	ccar00780	Biotin metabolism	Lipids and lipid-like molecules	Fatty Acyls	Fatty acids and conjugates	17342	14168.1	9839.95	12182.3	16038	14812.3	8819.09	10118.7	6561.38	13108.3	11074.3	6593.93	8117.13	16261.6	10516.7	8761.94	10091.2	12433.1	19958.4	9420.14	9767.55	8836.16	9219.41	8623.63
1.80_336.1228m/z	pos	Asp Met Ala						Organic acids and derivatives	Carboxylic acids and derivatives	Amino acids, peptides, and analogues	3.21689e-05	3.21689e-05	3.21689e-05	3.21689e-05	3.21689e-05	3.21689e-05	31955.7	41552.6	28016.7	9230.43	11777.3	20294.2	34649	8101.57	11246	24595.6	21828.8	7519.78	19581	41603.4	23306.3	35707.3	22197.1	36049.7
4.28_556.2809m/z	pos	Butirosina	HMDB0248282					Organic oxygen compounds	Organooxygen compounds	Carbohydrates and carbohydrate conjugates	3.21689e-05	3.21689e-05	3.21689e-05	3.21689e-05	3.21689e-05	3.21689e-05	29099.8	26336.3	21622.4	11081.4	6076.52	17700.3	243513	34997.9	38420.6	120723	264100	43448.5	4499.69	103769	10898.1	28428.4	28002	63412.9
12.40_256.2633m/z	pos	Palmitamide	HMDB0012273	LMFA08010009				Lipids and lipid-like molecules	Fatty Acyls	Fatty amides	2.40358e+06	1.80987e+06	1.96272e+06	2.70084e+06	3.51484e+06	1.57722e+06	844411	508180	733484	1.91573e+06	2.03203e+06	1.02259e+06	1.54077e+06	3.11414e+06	2.31735e+06	1.41964e+06	1.12793e+06	2.87878e+06	4.5606e+06	850274	2.28156e+06	2.10034e+06	1.50427e+06	1.7772e+06
13.29_334.3103m/z	pos	17-Propyl-5alpha-Androst-2-En-17beta-Ol			C14933			Lipids and lipid-like molecules	Steroids and steroid derivatives	Androstane steroids	107206	181294	170029	130393	132851	122254	46875	47627.9	50465.7	206173	98920.3	49399.9	102355	487001	303852	69093.6	106562	135592	484720	39213.5	123973	83661.2	102390	91462.8
4.38_372.2378n	pos	Gln Ile Ile						Organic acids and derivatives	Carboxylic acids and derivatives	Amino acids, peptides, and analogues	573.517	409.872	530.603	565.155	378.16	384.648	340270	377567	282810	204020	190257	323935	523287	87728.6	104605	409770	505878	91420.9	134118	381958	226516	263488	324361	364319
0.73_184.0733m/z	pos	7-Aminoheptanoic Acid	HMDB0247233					Lipids and lipid-like molecules	Fatty Acyls	Fatty acids and conjugates	123757	108162	115893	131998	107762	115877	63637.2	50827.3	49931.7	111381	129626	77610.9	243.041	6077.95	11570.9	2187.41	760.445	3455.77	213948	2752.65	88857.6	25220.8	10762.2	23865.2
11.36_536.3713m/z	pos	PC(19:1(9Z)/0:0)		LMGP01050130				Lipids and lipid-like molecules	Glycerophospholipids	Glycerophosphocholines	22031.2	53174.7	42188.4	10799	16633.6	28761.1	2084.56	9000.47	2805.47	133764	115842	44716	74314	155512	170853	46780.1	67953.8	193817	276911	43801.2	109895	130428	76248.3	45858.2
12.61_346.2740m/z	pos	15-Hete-Ea		LMFA08040040				Organic nitrogen compounds	Organonitrogen compounds	Amines	1977.03	1861.08	3758.27	3.21689e-05	439.456	4190.79	9277.4	8197.48	15569.2	21528.1	24405.2	12619.5	10927.1	16252.8	10157.5	7252.57	8158.46	11559	16578.1	8909.09	19478.6	16934	15531	11572.3
3.49_330.2038m/z	neg	Ile Ile Ser						Organic acids and derivatives	Carboxylic acids and derivatives	Amino acids, peptides, and analogues	3.21689e-05	3.21689e-05	3.21689e-05	3.21689e-05	3.21689e-05	3.21689e-05	8865.02	14325.4	9787.62	445.315	57.6165	1858.93	1635.86	196.071	254.543	2415.17	3880.07	3.21689e-05	3.21689e-05	9844.35	253.343	675.283	3264.3	7465.19
1.43_161.0455m/z	neg	3-Hydroxymethylglutaric Acid	HMDB0000355		C03761			Lipids and lipid-like molecules	Fatty Acyls	Fatty acids and conjugates	5648.76	5456.49	4883.91	5419.55	5299.8	4581.88	10534.8	13879	5917.27	9522.43	8072.73	12570.9	4183	4106.21	4506.6	4232.61	3785.71	4568.62	5846.2	3397.93	5252.03	4493.21	4470.39	3971.72
10.74_296.2583m/z	pos	9e,11z,13e-Octadecatrienoic Acid	HMDB0030963	LMFA01030923	C08364			Lipids and lipid-like molecules	Fatty Acyls	Lineolic acids and derivatives	27998	15393.3	20535.5	27020.8	59813.2	21353	9368.5	5709.57	7574.19	14096.2	14111	7752.81	11547.9	29535.2	19040.2	15590.3	12412.6	22048.2	46118.3	7607.75	21120.7	17025.5	16850	21903.3
4.60_392.1833m/z	neg	1,2-Dihexanoyl-Sn-Glycero-3-Phosphoethanolamine	HMDB0244074					Lipids and lipid-like molecules	Glycerophospholipids	Glycerophosphoethanolamines	3.21689e-05	3.21689e-05	3.21689e-05	3.21689e-05	3.21689e-05	3.21689e-05	17259.6	21415.5	18607.4	757.627	3.21689e-05	2703.89	2920.05	756.739	571.979	1822.18	2724.58	864.544	3.21689e-05	8127.77	388.306	1294.18	3000.21	8262.24
14.67_390.2769n	pos	Bis(2-Ethylhexyl) Phthalate	HMDB0249243		C03690			Benzenoids	Benzene and substituted derivatives	Benzoic acids and derivatives	976350	1.00116e+06	990276	1.03424e+06	910823	888471	406394	321684	399292	965805	1.19577e+06	566154	639999	1.20146e+06	1.15481e+06	677274	576008	1.24823e+06	2.31717e+06	489079	1.27754e+06	924325	692152	601423
0.64_275.1714m/z	pos	Lysylglutamine	HMDB0028949					Organic acids and derivatives	Carboxylic acids and derivatives	Amino acids, peptides, and analogues	74.097	65.9156	12.1638	45.4869	78.9758	66.1836	96438.6	135172	126437	43705	44437.6	47196.2	6111.57	1113.28	1426.79	4145.76	7428.13	1288.43	13264.1	20681	13501.6	16240.5	16608.3	31262.2
0.82_217.1295m/z	pos	N-A-Acetyl-L-Arginine	HMDB0004620					Organic acids and derivatives	Carboxylic acids and derivatives	Amino acids, peptides, and analogues	4663.36	5153.4	7011.79	5919.88	3352.87	6537.39	124306	99301.1	67053	118067	111866	105575	3.21689e-05	3.21689e-05	3.21689e-05	3.21689e-05	3.21689e-05	3.21689e-05	104398	24939.1	71305.2	42717.4	52213	48845.3
0.83_208.0521n	neg	Serylcysteine	HMDB0029036					Organic acids and derivatives	Carboxylic acids and derivatives	Amino acids, peptides, and analogues	9435.91	9252.85	10162.1	11232.2	5641.6	11357.7	14956	9438.46	11885.4	18649.3	12704.5	10409.7	4806.5	3683.69	3.21689e-05	3625.18	3566.19	2983.94	35117.4	25813.6	23771.4	17317.8	30508.4	40727.2
0.74_229.0118m/z	neg	Ribose 1-Phosphate	HMDB0001489		C00620	ccar00030,ccar00230	Pentose phosphate pathway|Purine metabolism	Organic oxygen compounds	Organooxygen compounds	Carbohydrates and carbohydrate conjugates	283173	281657	303247	318513	341624	308542	75739.8	65748.3	63372	48930.8	48578.5	50924.4	11749.9	39245	34047.9	15352.9	12790.1	52104.2	100966	74201.9	92051.7	67404	136512	105261
0.74_189.0880m/z	neg	Alanylthreonine	HMDB0028697					Organic acids and derivatives	Carboxylic acids and derivatives	Amino acids, peptides, and analogues	16380.2	16034.2	18323.6	18691.9	16437.1	20436.5	44292.1	60013	49138.9	37576.4	47743.1	39253.9	5682.99	6887.53	5837.77	6016.99	6865.34	7984.24	23384.9	17913.6	31352.8	18133.1	18345.6	21472.8
0.83_147.0299m/z	neg	3-Hydroxybut-2-Enoic Acid		LMFA01030978				Lipids and lipid-like molecules	Fatty Acyls	Fatty acids and conjugates	6193.51	4990.46	6754.66	5977.8	5803.05	5391.37	8846.38	11915	7725.06	11786.6	12203.4	11914.4	44282.3	66324	57025.6	50177.4	48121.6	63156	24128.3	16464.3	19324.8	16782.1	12679.1	12236.6
11.31_342.2651m/z	neg	Lepadin D		LMSP01080052				Organoheterocyclic compounds	Quinolidines	Unclassified	5595.15	17954.7	7173.68	2859.6	9359.49	9520.89	14817.1	7070.23	16864.8	14259.7	20841.2	6630.96	16882.7	24732.7	31203.6	17563.3	24602.4	26124.2	12073.3	15830.5	22018.6	23671.5	32249.6	15885.3
12.23_289.2175m/z	neg	5alpha-Androstane-3beta,7alpha,17beta-Triol	HMDB0247012					Lipids and lipid-like molecules	Steroids and steroid derivatives	Androstane steroids	94.2284	136.081	128.819	3.21689e-05	3.21689e-05	185.807	1173.96	993.227	2106.73	1839.38	1809.78	1313.94	2369.68	879.97	1453.78	926.936	1354.73	1315.01	1070	896.621	2265.36	1246.74	1867.89	1599.73
1.23_310.1166n	pos	Tyr Glu						Organic acids and derivatives	Carboxylic acids and derivatives	Amino acids, peptides, and analogues	1656.29	927.652	1679.97	854.764	2126.47	2133.57	423408	513441	268169	345923	285307	509843	66505.7	26894.8	111407	40450.3	39129.6	43484.6	244724	88581.4	122917	132535	116488	103018
14.35_306.2426m/z	pos	Testosterone	HMDB0000234	LMST02020002	C00535	ccar00140	Steroid hormone biosynthesis	Lipids and lipid-like molecules	Steroids and steroid derivatives	Androstane steroids	1.52577e+06	1.51468e+06	1.5256e+06	1.57896e+06	1.33082e+06	1.2703e+06	581980	482640	629973	1.53448e+06	1.92388e+06	943986	990608	1.89777e+06	1.62452e+06	987384	843544	1.87185e+06	3.32022e+06	709445	1.93471e+06	1.41706e+06	1.07416e+06	965277
1.11_175.0479n	neg	N-Acetyl-L-Aspartic Acid	HMDB0000812		C01042	ccar00250	Alanine, aspartate and glutamate metabolism	Organic acids and derivatives	Carboxylic acids and derivatives	Amino acids, peptides, and analogues	12594.7	10373.7	12056	10973.3	13979.3	14272	31690.5	38360	15743.1	27160.2	22081.9	23234.2	224875	311366	223658	239721	275133	303925	159352	242474	165334	162311	519424	233953
3.62_176.0387m/z	neg	N-Formyl-L-Methionine	HMDB0001015		C03145	ccar00270	Cysteine and methionine metabolism	Organic acids and derivatives	Carboxylic acids and derivatives	Amino acids, peptides, and analogues	1156.49	1094.57	978.438	1117.49	1231.24	1181.89	3665.79	4827.34	2381.41	3144.56	2724.71	3674.97	1486.27	1755.92	1831.31	1617.48	1618.09	1954.25	2443.67	2106.45	2541.52	2172.81	3125.57	2322.22
0.73_259.0457n	neg	D-Glucosamine-6-Phosphate	HMDB0250754					Organic oxygen compounds	Organooxygen compounds	Carbohydrates and carbohydrate conjugates	2153.6	2425.87	1951.28	1175.64	1179.5	1285.48	54211.5	41713.7	42884.8	69897.7	67180.7	55669	12117.4	15883.5	18657.2	10754.6	7534.53	20220.9	41876.8	20815.7	45807.1	32737.7	34560.9	30084.4
0.85_203.0561m/z	neg	Ethyl Glucuronide	HMDB0010325					Organic oxygen compounds	Organooxygen compounds	Carbohydrates and carbohydrate conjugates	392167	360233	444067	430453	283064	413196	240951	195302	186964	365837	355059	266979	216950	235935	241269	233741	218575	261486	549887	244177	421897	339907	341983	300022
4.05_693.2418m/z	neg	Kinetin Riboside	HMDB0253801					Nucleosides, nucleotides, and analogues	Purine nucleosides	Unclassified	3.21689e-05	3.21689e-05	3.21689e-05	3.21689e-05	3.21689e-05	3.21689e-05	27503.5	42800.2	12724.8	24101.6	12222.2	35967.4	24807.4	21262.4	41212.5	42060.7	33836.3	15790.4	51768.7	54293.3	64378.5	32362.2	61315.9	38005
4.21_188.0928m/z	neg	2-Hydroxypropyl Methacrylamide	HMDB0245163					Unclassified	Unclassified	Unclassified	8261.8	7866.75	9281.17	8274.19	8801.14	9334.59	6060.21	4412.82	4672.74	10315	8985.06	7747.61	6174.17	7899.48	6372.82	7523.46	6168.04	7555.57	12953.1	6090.31	10454	7331.42	8062.32	7215.27
4.71_643.3679m/z	neg	Kurilensoside G		LMST05050016				Lipids and lipid-like molecules	Steroids and steroid derivatives	Steroidal glycosides	3.21689e-05	3.21689e-05	3.21689e-05	3.21689e-05	3.21689e-05	3.21689e-05	5171.5	7506.3	3098.63	2263.2	592.762	3765.04	2539.28	3.21689e-05	3.21689e-05	1500.51	2778.61	3.21689e-05	1252.31	12229.5	2274.75	3541.06	33365.4	27715.5
0.85_134.0215n	neg	Malic Acid	HMDB0000156		C00149	ccar00020,ccar00620,ccar00630	Citrate cycle (TCA cycle)|Pyruvate metabolism|Glyoxylate and dicarboxylate metabolism	Organic acids and derivatives	Hydroxy acids and derivatives	Beta hydroxy acids and derivatives	88414.4	73649.6	83836.3	62754.4	84709.1	157964	586716	558265	600299	895702	1.07676e+06	1.03967e+06	99486.2	109725	148965	93021	87137.5	179843	471260	208427	420020	304860	278654	327244
1.36_420.0391m/z	neg	Flumetralin	HMDB0252338		C18849			Benzenoids	Benzene and substituted derivatives	Phenylmethylamines	80214.3	72131.6	74086.6	79203.5	70946.3	71169.6	7698.44	5098.36	6352.18	5751.55	4863.16	5554.66	5476.88	40220.9	34813	7152.17	5257.68	43558	7656.12	2246.64	2991.58	2095.52	9613.33	5709.56
14.42_214.1801m/z	pos	11-Dodecynoic Acid		LMFA01030474				Lipids and lipid-like molecules	Fatty Acyls	Fatty acids and conjugates	5583.07	3867.62	5039.78	6998.21	6367.98	5237.33	2247.18	1993.12	1861.04	5490.78	7696.53	4427.98	4004.05	9024.41	6938.05	3418.95	2760.32	8550.13	11409.9	4275.03	13623.2	8323.01	5657.81	4998.67
3.59_375.1877m/z	pos	Asn Glu Leu						Organic acids and derivatives	Carboxylic acids and derivatives	Amino acids, peptides, and analogues	3.21689e-05	3.21689e-05	88.3813	145.064	3.21689e-05	3.21689e-05	308440	371598	262884	82487	91886.9	184392	101388	25933.2	37316.9	91027	102193	24602.5	42368.9	251727	68734.8	106281	147843	185104
0.64_130.0865m/z	pos	L-Pipecolic Acid	HMDB0000716		C00408	ccar00310	Lysine degradation	Organic acids and derivatives	Carboxylic acids and derivatives	Amino acids, peptides, and analogues	378907	392461	430048	467960	389853	366759	680708	607835	510314	1.22087e+06	1.20399e+06	942404	303739	528746	699810	342190	307239	621282	1.68597e+06	455423	897473	733498	661471	579313
1.28_333.1769m/z	pos	Leu Asn Ser						Organic acids and derivatives	Carboxylic acids and derivatives	Amino acids, peptides, and analogues	3.21689e-05	3.21689e-05	3.21689e-05	3.21689e-05	3.21689e-05	3.21689e-05	144743	223460	108036	63118.5	72192.2	127930	17008.7	2322.26	6262.5	14238.4	16719.4	2314.29	8525.5	49930.2	24388.4	26625.2	38480.6	43781
1.45_133.0506m/z	neg	5-Deoxy-D-Ribose	HMDB0246776					Organic oxygen compounds	Organooxygen compounds	Carbohydrates and carbohydrate conjugates	1201.13	983.543	1011.4	872.377	911.174	966.052	3305.22	2017.46	2015.2	2926.29	2320.15	2870.03	1496.59	1343.06	1470.02	1683.34	1325.62	1390.85	2382.48	1776.38	2153.21	1914.01	2203.89	1399.56
1.88_258.0854n	neg	2'-O-Methyluridine	HMDB0240328					Nucleosides, nucleotides, and analogues	Pyrimidine nucleosides	Unclassified	940.327	1273.52	1284.12	933.38	1282.45	930.49	25394.4	24190.6	26496.5	11155.3	10016.5	17150.8	1401.02	1826.62	1758.38	1659.24	1723.37	1996.32	6216.05	19178.1	13793.3	12076.5	25476.1	23482.2
10.62_481.3534m/z	neg	Cholestane-3b,5a,6b,(25r)26-Tetrol		LMST01010458				Lipids and lipid-like molecules	Steroids and steroid derivatives	Bile acids, alcohols and derivatives	20576	12091.7	8327.06	8486.75	3795.74	23184.7	14227.3	10607.2	9064.63	4985.08	6557.55	14220.5	12998.2	10224.3	1907.15	6774.73	9331.87	5116.11	7416.35	10299.9	12738.5	5700.77	19186.3	6076.45
12.53_631.4733m/z	neg	Oh-Spheroidene		LMPR01070150	C15902			Lipids and lipid-like molecules	Prenol lipids	Tetraterpenoids	3.21689e-05	3.21689e-05	3.21689e-05	3.21689e-05	3.21689e-05	255.661	28437.7	22860.1	79841.6	30166.5	40277.1	17214.9	13589.6	7618.75	9545.61	7955.16	17549.5	8495.49	10861.5	20532.2	50404.4	33147.8	52429.4	32859.3
13.55_284.2946m/z	pos	Stearamide	HMDB0034146	LMFA08010003	C13846			Organic acids and derivatives	Carboximidic acids and derivatives	Carboximidic acids	8.36469e+06	7.79896e+06	7.88365e+06	9.45174e+06	7.95058e+06	6.57723e+06	3.15551e+06	2.32963e+06	3.12992e+06	7.97455e+06	9.92133e+06	5.01156e+06	5.86221e+06	1.1129e+07	8.5713e+06	4.88216e+06	3.50377e+06	9.6807e+06	1.63131e+07	3.37426e+06	8.98957e+06	7.3946e+06	5.74172e+06	4.91714e+06
2.03_261.0553m/z	neg	Gamma-Glutamyl-S-Methylcysteine Sulfoxide	HMDB0031863					Organic acids and derivatives	Carboxylic acids and derivatives	Amino acids, peptides, and analogues	252.033	313.089	257.994	199.852	321.663	124.304	862.598	492.593	489.772	624.182	502.867	709.472	147.839	229.611	222.153	443.705	495.063	65.1863	547.427	1209.19	964.011	559.993	1769.4	1369.28
4.09_477.1998m/z	neg	Trp Val Glu						Unclassified	Unclassified	Unclassified	3.21689e-05	3.21689e-05	3.21689e-05	3.21689e-05	3.21689e-05	3.21689e-05	5758.89	4477.32	8014.26	1149.81	1640.25	4249.21	109039	73887.4	70597.5	197399	154565	55939.2	14433.6	111215	19310.6	58386	33320.5	53264.9
4.80_405.2147m/z	neg	Kiwiionoside	HMDB0038691					Lipids and lipid-like molecules	Prenol lipids	Terpene glycosides	3.21689e-05	3.21689e-05	3.21689e-05	3.21689e-05	3.21689e-05	3.21689e-05	8024.12	10841.8	10170.6	1979.44	1816.27	5829.62	5614.4	493.982	181.299	2659.24	3815.87	3.21689e-05	3419.97	57297	11286.9	13714.3	48517.3	53400.8
1.70_372.1890m/z	neg	Gln Leu Asn						Unclassified	Unclassified	Unclassified	3.21689e-05	3.21689e-05	3.21689e-05	3.21689e-05	3.21689e-05	3.21689e-05	1141.02	2109.46	813.266	3.21689e-05	3.21689e-05	275.94	1117	3.21689e-05	66.2213	346.617	2544.27	3.21689e-05	3.21689e-05	5015.71	3.21689e-05	478.927	1197.3	2239.36
10.66_484.2799m/z	pos	Amc Arachidonoyl Amide						Phenylpropanoids and polyketides	Coumarins and derivatives	Unclassified	1635.26	3.21689e-05	2536.98	1330.17	1574.44	853.2	12480.4	8535.46	20818.5	4645.21	12720.5	1290.94	3680.79	2046.99	2031.84	2113.79	3669.77	2382.01	11732.9	9912.18	19227.1	11417.1	9258.57	10628.4
10.83_311.1842m/z	neg	4-Hydroxy-3-Methoxy-2,10-Bisaboladien-9-One	HMDB0033917					Lipids and lipid-like molecules	Prenol lipids	Sesquiterpenoids	378.995	78.3936	456.461	220.469	767.373	379.502	2701.26	1512.86	2653.45	3473.88	2630.65	2373.42	8426.89	7624.27	5035.9	6634.87	6912.11	7418.59	2560.43	6454.46	6068.39	5596.32	7966.94	4304.5
11.29_546.2831m/z	pos	PS(20:4(5Z,8Z,11Z,14Z)/0:0)		LMGP03050007				Lipids and lipid-like molecules	Glycerophospholipids	Glycerophosphoserines	157143	390080	261146	68644.2	87513.6	187912	3304.17	35074.7	482.477	1.0377e+06	968956	446340	630681	1.33785e+06	2.78182e+06	325476	294335	2.17848e+06	1.78422e+06	219723	849997	1.26609e+06	820114	290625
11.30_826.5618m/z	neg	PE-NMe(18:0/20:4(5Z,8Z,11Z,14Z))	HMDB0113098					Lipids and lipid-like molecules	Glycerophospholipids	Glycerophosphoethanolamines	135995	299239	437557	818391	1.04836e+06	995764	533703	553401	572534	571233	293447	194864	363818	245992	191599	749353	809310	573840	1.61644e+06	821662	468375	698077	366046	348638
4.09_304.1305m/z	neg	Threonyltryptophan	HMDB0029072					Organic acids and derivatives	Carboxylic acids and derivatives	Amino acids, peptides, and analogues	3.21689e-05	3.21689e-05	3.21689e-05	3.21689e-05	3.21689e-05	3.21689e-05	5059.9	5327.24	6895.22	824.219	1917.49	1194.05	388.667	3.21689e-05	3.21689e-05	238.813	217.404	3.21689e-05	68.2877	2520.53	1537.3	321.577	813.325	2081
4.48_332.2183m/z	pos	Leu Ser Leu						Organic acids and derivatives	Carboxylic acids and derivatives	Amino acids, peptides, and analogues	3.21689e-05	3.21689e-05	3.21689e-05	3.21689e-05	3.21689e-05	3.21689e-05	38007.3	55184.1	42903.7	2267.78	1717.69	6097.94	19096.6	2254.62	4094.2	16817.8	28634.7	2162.31	3465.06	51759.7	5984.33	11019.5	17152.3	32379.3
4.87_218.1156n	pos	2-Hydroxy-Decanedioic Acid	HMDB0000424	LMFA01170076				Organic acids and derivatives	Hydroxy acids and derivatives	Medium-chain hydroxy acids and derivatives	11084.5	8531.23	7316.64	10083.7	72849.6	7671.26	4241.26	2586.9	3178.65	6357.89	6264.7	3609.57	4548.7	13762.3	5087.81	2968.51	5373.45	11510.1	22023.9	2864.83	7240.37	6200.78	6012.7	31687
0.83_137.0356m/z	neg	2-Pyrimidine Acetic Acid						Organoheterocyclic compounds	Diazines	Pyrimidines and pyrimidine derivatives	4984.46	4693.59	5215.3	4924.24	4554.73	4517.7	26000.9	29354.4	18537	18504.3	17279.2	18958.8	10533.6	80993.1	40118.5	15142.4	10204.3	69324.8	64543.3	55608.9	70687.5	64198.5	66856.6	70412.1
10.98_312.2296n	pos	Dihydroxychaulmoogric Acid		LMFA01140029				Lipids and lipid-like molecules	Fatty Acyls	Fatty acids and conjugates	685097	686799	708689	772201	736422	683586	275420	237599	269178	600630	778946	383957	417220	748882	656019	440150	375511	777809	1.55869e+06	344925	830724	589710	458778	430035
11.60_595.3815m/z	pos	Ic202a		LMFA08020182				Organic acids and derivatives	Carboxylic acids and derivatives	Carboxylic acid derivatives	458231	371635	368957	367097	413144	374764	131719	90100.8	130294	376099	384641	152409	182517	386514	374673	212892	218858	401089	651829	112577	367484	233587	192042	131545
0.82_149.0454m/z	neg	D-Xylose	HMDB0000098		C00181	ccar00040,ccar00520,ccar02010	Pentose and glucuronate interconversions|Amino sugar and nucleotide sugar metabolism|ABC transporters	Organic oxygen compounds	Organooxygen compounds	Carbohydrates and carbohydrate conjugates	19649.1	18327.2	20340.9	23221.4	21922.3	21402.6	16642.3	13329.1	12352.6	22588.8	25509.4	18841.4	16629.3	13123.5	15711.1	13957.9	15049.3	18407.8	28774.3	17742.6	25061.5	20447.3	22024.3	21135.7
3.21_138.0551m/z	pos	P-Aminobenzoic Acid	HMDB0001392		C00568	ccar00790	Folate biosynthesis	Benzenoids	Benzene and substituted derivatives	Benzoic acids and derivatives	31845.5	38701.8	54935.9	62726.7	34296.8	34338.8	13722.4	14107.2	14684.1	36393.7	44110	22455.3	37743	51116.6	71124.6	38023	34800.1	72287.7	111135	26982.2	54653.9	42920.8	37341.4	28127.6
1.14_334.1015n	neg	(S)-A-Amino-2,5-Dihydro-5-Oxo-4-Isoxazolepropanoic Acid N2-Glucoside	HMDB0029404					Organic oxygen compounds	Organooxygen compounds	Carbohydrates and carbohydrate conjugates	126709	141351	158452	116308	166576	157244	122763	106178	113994	43932.3	39385.2	68162.9	9862.52	48437.9	22501.6	17747.4	10394.2	43557.8	40953	81580.2	65015.9	48668.8	160534	167013
1.68_258.0855n	neg	Ribothymidine	HMDB0000884					Nucleosides, nucleotides, and analogues	Pyrimidine nucleosides	Unclassified	337.566	360.228	421.777	166.416	319.915	77.1232	44045.9	48033.3	30952.7	10498.5	9904.05	22627.6	162.463	192.713	3.21689e-05	46.0456	443.148	101.553	4093.76	20360.6	14537.8	11427.1	40565.8	29559.5
2.27_274.0935m/z	neg	4-Hydroxyproline Galactoside	HMDB0029354					Lipids and lipid-like molecules	Fatty Acyls	Fatty acyl glycosides	319.384	536.723	371.334	196.511	366.117	284.885	27995.5	24920.4	24649.9	19208.1	13355.8	23464.5	107309	51667.1	52889.5	116359	168819	51456.3	15699.7	70244	34459.1	34669.9	124870	64704.3
0.79_244.0928m/z	pos	Cytidine	HMDB0000089		C00475	ccar00240	Pyrimidine metabolism	Nucleosides, nucleotides, and analogues	Pyrimidine nucleosides	Unclassified	215806	215218	238550	276465	174192	217293	17211.4	17006.9	11937.3	4850.23	2244.58	10300.3	34328.6	99133.1	90682.9	22835.6	28103.5	103742	7908.6	18201.6	13545.2	14929.7	24521.5	17130.8
10.12_788.5462m/z	neg	PS(17:0/19:1(9Z))		LMGP03010238				Lipids and lipid-like molecules	Glycerophospholipids	Glycerophosphoserines	1.81326e+06	1.77133e+06	1.81783e+06	1.99618e+06	2.06723e+06	1.96281e+06	1.02674e+06	903200	1.02141e+06	1.62268e+06	1.89802e+06	1.28468e+06	1.45182e+06	1.73629e+06	1.55412e+06	1.3888e+06	1.25159e+06	1.50958e+06	1.70084e+06	1.05623e+06	1.73326e+06	1.36818e+06	1.30131e+06	1.19031e+06
12.80_241.2173m/z	neg	Pentadecylic Acid	HMDB0000826	LMFA01010015	C16537			Lipids and lipid-like molecules	Fatty Acyls	Fatty acids and conjugates	1020.71	1639.53	1521.29	1190.18	1254.9	1665.58	717.757	584.336	955.505	1601.51	1550.3	1001.16	1915.34	2006.59	2215.46	1883.4	1635	2299.88	1564.99	1443.84	2040	1741.96	1299.73	1746.93
4.49_358.2220n	neg	Leu Asn Leu						Organic acids and derivatives	Carboxylic acids and derivatives	Amino acids, peptides, and analogues	3.21689e-05	3.21689e-05	3.21689e-05	3.21689e-05	3.21689e-05	3.21689e-05	18053	28293.4	29933	2973.27	1514.13	10477.5	99298.9	19732.4	28073	88104.3	106063	15819.5	3595.8	61300.6	6901.84	33977.1	21178.4	36785.5
9.41_359.2176m/z	pos	Pga1	HMDB0002656	LMFA03010005	C04685			Lipids and lipid-like molecules	Fatty Acyls	Eicosanoids	33106.6	30903.1	34753.4	29760.1	25692.3	30654.1	8012.05	15248	15682.6	15395.4	14296	10699.3	26419	32584.4	28627.6	51434	33988.1	32416.6	28383.6	29983.3	30592.9	20466.7	46842.6	19661.8
1.11_123.0555m/z	pos	Niacinamide	HMDB0001406		C00153	ccar00760	Nicotinate and nicotinamide metabolism	Organoheterocyclic compounds	Pyridines and derivatives	Pyridinecarboxylic acids and derivatives	1.53812e+06	1.57599e+06	1.65103e+06	1.6509e+06	1.46665e+06	1.60279e+06	12326.9	9514.65	10868.6	167076	144507	15251.3	934353	1.91141e+06	1.48942e+06	1.08231e+06	956134	2.02483e+06	3.06575e+06	460940	1.25854e+06	929927	674480	540253
10.60_1035.6646m/z	neg	GM4(d18:1/16:0)		LMSP0601AA01				Lipids and lipid-like molecules	Sphingolipids	Glycosphingolipids	3.21689e-05	6586.24	1846.68	3.21689e-05	1733.44	2883.5	3.21689e-05	3.21689e-05	3.21689e-05	30070	24460.8	4031.43	29733.7	17130.8	49749.6	921.219	10571.2	53991.1	21493.4	31797.2	37102.5	66450.3	36170.2	9603.54
3.38_231.1473n	pos	O-Butanoyl-Carnitine	HMDB0002013	LMFA07070003	C02862			Lipids and lipid-like molecules	Fatty Acyls	Fatty acid esters	893741	944100	1.19118e+06	1.33385e+06	957489	1.01765e+06	271989	323847	404026	775087	1.00039e+06	487153	366410	721623	857926	455397	366918	955163	1.76311e+06	324941	838758	588892	535970	501534
4.07_252.0879m/z	neg	Tyrosine Lactate	HMDB0259352					Unclassified	Unclassified	Unclassified	4762.53	4718.15	5281.42	4799.6	4573.13	5607.49	2642.79	1804.53	1834.44	5161.33	4337.41	3324.6	2811.56	4348.91	3735.84	2976.12	2867.42	4339.21	6981.89	2716.22	5347.07	3218.35	3611.89	2713.3
6.85_205.0861m/z	pos	Levulinic Acid, 3-Benzylidenyl-						Phenylpropanoids and polyketides	Cinnamic acids and derivatives	Unclassified	4665.3	4203.77	5190.71	5602.42	4729.31	4301.58	1446.16	1613.73	2125.6	4766.52	5859.07	2900.57	1999.22	5443.4	4842.15	2796.97	2366.05	5488.02	11590.4	2444.89	3782.35	4319.34	2796.3	2151.14
8.21_211.1340m/z	neg	7-Oxo-11-Dodecenoic Acid		LMFA01060182				Lipids and lipid-like molecules	Fatty Acyls	Fatty acids and conjugates	2552.04	2420.75	2650.57	2442.31	2116.13	2395.16	1165.86	930.672	1163.77	2185.51	2224.72	1894.21	5522.08	4867.64	4294.73	4250.67	4475.44	4559.31	3214.54	3210.16	3352.77	3489.96	3497.67	2323.14
0.77_161.0922m/z	pos	Homoglutamine						Organic acids and derivatives	Carboxylic acids and derivatives	Amino acids, peptides, and analogues	3.21689e-05	0.144587	3.21689e-05	3.21689e-05	0.0306832	3.81439	19804.1	23727.2	23413.4	12980	24724.8	15626.1	8117.8	1024.52	3.21689e-05	740.709	3250.5	1408.45	3478.45	8677.42	16149.8	11555.7	8050.48	10114.5
10.55_333.2050m/z	neg	14-Deoxyandrographolide						Lipids and lipid-like molecules	Prenol lipids	Terpene lactones	3535.13	2522.42	3423.48	3298.51	2795.21	3944.09	2162.41	2039.77	2520.03	1882.96	2701.46	1923.37	6897.58	3978.09	3526.47	4165.02	4545.37	5014.46	3170.04	5716.07	4090.85	3657.63	2902.68	4308.3
10.73_569.3475n	pos	PC(22:5(7Z,10Z,13Z,16Z,19Z)/0:0)	HMDB0010403	LMGP01050143	C04230	ccar00564	Glycerophospholipid metabolism	Lipids and lipid-like molecules	Glycerophospholipids	Glycerophosphocholines	8.08441e+06	2.41552e+07	1.65024e+07	3.89382e+06	3.93566e+06	1.03962e+07	1.08906e+06	4.21714e+06	1.85598e+06	8.10987e+07	6.45212e+07	2.62377e+07	3.07893e+07	7.63063e+07	7.82223e+07	2.57062e+07	3.14799e+07	8.088e+07	1.39916e+08	1.80704e+07	5.95708e+07	5.61915e+07	3.43151e+07	2.27408e+07
4.83_527.2175m/z	neg	Acetyl-N-Formyl-5-Methoxykynurenamine	HMDB0004259		C05642	ccar00380	Tryptophan metabolism	Organic oxygen compounds	Organooxygen compounds	Carbonyl compounds	3.21689e-05	3.21689e-05	3.21689e-05	3.21689e-05	3.21689e-05	3.21689e-05	128.363	148.815	3.21689e-05	3.21689e-05	3.21689e-05	3.21689e-05	4908.36	541.052	1874.86	4518.77	4638.1	1026.9	3.21689e-05	2980.47	380.209	2294.74	831.525	1996.61
11.25_296.2351n	pos	9r,10s-Epome	HMDB04701	LMFA02000283	C14825	ccar00591	Linoleic acid metabolism	Lipids and lipid-like molecules	Fatty Acyls	Fatty acids and conjugates	226078	164659	184985	204518	172351	192413	82667.8	80099.9	78443.5	205929	205754	124923	583666	421185	423390	279624	285026	685374	519737	218947	286237	278849	234226	271258
0.83_193.0353m/z	neg	Ribonolactone	HMDB0001900		C02674			Organic oxygen compounds	Organooxygen compounds	Carbohydrates and carbohydrate conjugates	15910.5	35034.6	35610.6	13056.8	58054.9	21398.7	2414.44	1816.76	2191.06	3991.82	2933.29	2512.29	153255	242094	205327	188165	193038	220906	39048.8	26088.8	29883.7	29779.4	35570.8	22196.3
12.51_255.2317m/z	pos	7z-Palmitoleic Acid	HMDB0002186	LMFA01030055				Lipids and lipid-like molecules	Fatty Acyls	Fatty acids and conjugates	10277.2	14173.2	13004.9	11955.5	10931.3	13549.8	8901.2	8671.86	10759.5	23285.2	21877.3	11275.9	57873.9	50782	46797	34968.3	35263	49727.1	45894	20344	31454.5	27124.8	30523.1	24772.3
12.75_816.5865m/z	pos	SM(d18:0/20:5(7Z,9Z,11E,13E,17Z)-3OH(5,6,15))	HMDB0290487					Unclassified	Unclassified	Unclassified	718252	923456	895840	830571	1.0381e+06	1.24089e+06	724331	591623	747354	1.21774e+06	1.59405e+06	679300	670015	1.38747e+06	1.58532e+06	1.15647e+06	1.08547e+06	2.24086e+06	4.35022e+06	1.13024e+06	2.63262e+06	1.87906e+06	1.38548e+06	1.11875e+06
3.85_375.1711m/z	neg	Asn Val Tyr						Organic acids and derivatives	Carboxylic acids and derivatives	Amino acids, peptides, and analogues	922.035	1141.55	925.531	1262.16	1055.81	691.046	178776	226194	213152	57435.5	46669.8	129353	31257.1	3115.92	3437.77	27521.7	35555.2	3026.05	8874.07	97478.1	34968.8	54244.5	88909.6	108714
4.26_796.3801m/z	pos	Cyclo(Aspartylleucylthreonylvalyltyrosylphenylalanylglycyl)	HMDB0303713					Organic acids and derivatives	Carboxylic acids and derivatives	Amino acids, peptides, and analogues	3.21689e-05	3.21689e-05	3.21689e-05	3.21689e-05	359.534	3.21689e-05	44842.4	85943.7	52304.7	17681.6	10639.3	25356.1	17295.5	3420	237.383	31563.6	39624.9	2110.94	4083.71	17533.5	8579.72	5709.06	6884.92	9173.87
11.43_331.2628m/z	pos	7,10,13,16,19-Docosapentaenoic Acid		LMFA01030184				Lipids and lipid-like molecules	Fatty Acyls	Fatty acids and conjugates	6032.44	2666.95	5473.64	4925.83	2575.58	4167.49	2880.15	3808.37	4438.85	3106.87	4651.27	2190.72	3124.35	5031.01	10875.9	2405.22	2089.11	8932.42	4767.04	3230.61	4557.42	5646.23	5009.41	2988.73
11.74_488.3115m/z	pos	PE(P-18:0/0:0)	HMDB0240598	LMGP02070002				Lipids and lipid-like molecules	Glycerophospholipids	Glycerophosphoethanolamines	13593.6	16043.5	20901.8	19355.2	18419	17864.2	82235.9	53721.1	124702	83383.7	141194	47326.1	27653.8	40732.4	39703.4	27866	30119.1	43650.9	200660	89647.5	212523	143921	104322	132782
4.25_842.4641m/z	neg	PS(20:4(5Z,8Z,11Z,14Z)/PGJ2)	HMDB0282597					Unclassified	Unclassified	Unclassified	3.21689e-05	3.21689e-05	3.21689e-05	3.21689e-05	3.21689e-05	3.21689e-05	209414	274030	323305	19127.7	11518.8	92052.9	27644.7	2884.6	3565	23719.7	34457.4	2943.7	2528.67	44897.7	9536.95	19271.2	19152.9	71816.9
4.26_346.1981m/z	pos	Asp Val Leu						Organic acids and derivatives	Carboxylic acids and derivatives	Amino acids, peptides, and analogues	3.21689e-05	11.989	3.21689e-05	3.21689e-05	77.0951	3.21689e-05	486959	618864	440186	88751.9	123029	283525	95904.2	28415	36833.8	87040.6	121201	25161.2	47259.7	226478	85428.9	108851	102163	209532
0.73_162.1125m/z	pos	L-Carnitine			C15025			Organic nitrogen compounds	Organonitrogen compounds	Quaternary ammonium salts	1.21899e+06	1.21853e+06	1.36239e+06	1.25434e+06	1.37684e+06	1.29296e+06	373593	289709	323957	689695	890775	473424	978486	1.73317e+06	1.56988e+06	950174	837588	1.6562e+06	2.68813e+06	544036	1.26355e+06	883590	877912	643818
10.85_554.3237m/z	pos	PE(24:6(6Z,9Z,12Z,15Z,18Z,21Z)/0:0)	HMDB0011529	LMGP02050073				Lipids and lipid-like molecules	Glycerophospholipids	Glycerophosphoethanolamines	36765.9	73893.3	56964.1	13578.2	13338.1	41341.8	8392.53	13947.2	18944.8	116644	120100	30949.5	73690	124937	96290.1	61033	69452	127401	217578	34409.8	107886	89924.6	56317.2	45266.4
14.35_312.2531m/z	pos	5-Butyl-3-Methyl-2-Furannonanoic Acid	HMDB0112103					Lipids and lipid-like molecules	Fatty Acyls	Fatty acids and conjugates	605338	612886	616976	644525	552163	523760	253527	200838	270744	617616	764079	377762	402346	761389	622370	378884	322972	710138	1.32504e+06	277139	722036	546547	413610	373897
3.70_377.1855m/z	pos	Val Gln Met						Unclassified	Unclassified	Unclassified	3.21689e-05	3.21689e-05	3.21689e-05	3.21689e-05	3.21689e-05	3.21689e-05	109688	105851	100566	69486.9	65095.7	115625	18698.8	5205.16	7614.72	11640.3	9722.17	4754.8	21862.4	47205.1	48277.6	42563.6	83651.8	57768.9
4.09_286.1775m/z	neg	Leu Gly Val						Organic acids and derivatives	Carboxylic acids and derivatives	Amino acids, peptides, and analogues	3.21689e-05	3.21689e-05	3.21689e-05	3.21689e-05	3.21689e-05	3.21689e-05	14841	17042.9	15679.9	1376.96	992.802	4080.75	1407.95	3.21689e-05	396.655	521.131	967.258	113.272	253.454	9953.16	1500.25	2394.07	5963.44	8773.81
4.77_336.1921m/z	pos	Leu Gly Phe						Organic acids and derivatives	Carboxylic acids and derivatives	Amino acids, peptides, and analogues	379.616	382.793	384.051	421.333	572.608	536.649	43223.1	58546.1	44504	4082.84	2181.26	7838.99	34621.9	2192.81	3835.64	22971.9	34633.6	1816.09	3276.27	93096.9	5765.42	12270.3	23954.1	73544.4
5.07_789.4140m/z	pos	Okoda-Pi		LMGP20050033				Lipids and lipid-like molecules	Glycerophospholipids	Glycerophosphoinositols	3.21689e-05	92.2842	3.21689e-05	203.717	302.635	3.21689e-05	48207.9	73555.3	85171.2	11267.2	8173.53	21422.2	20356.8	193932	67343.9	27568.6	20910.6	73671.5	55899	26234.6	24198.3	53169.6	16190.2	23628.4
0.63_202.1198m/z	neg	Glycyl-Lysine	HMDB0028846					Organic acids and derivatives	Carboxylic acids and derivatives	Amino acids, peptides, and analogues	3.21689e-05	3.21689e-05	3.21689e-05	3.21689e-05	3.21689e-05	3.21689e-05	5200.86	6828.46	4945.99	3246.21	2724.71	4058.37	405.911	53.7232	120.476	157.443	230.757	66.5919	646.769	1197.23	986.774	1078.91	1271.6	1718.84
0.82_136.0618m/z	pos	Fapy-Adenine	HMDB0004816		C06502			Organoheterocyclic compounds	Diazines	Pyrimidines and pyrimidine derivatives	11622.6	13726.1	14723.5	12776.1	8999.15	12944	37485	31469.6	14227.4	26366	30529	26069.3	4571.69	14227	14214.1	6222.99	4854.62	14287.3	41857.4	19905.3	32150	29578.5	37424.6	13333.6
12.43_522.2836m/z	neg	PS(18:1(9Z)/0:0)	HMDB0240603	LMGP03050001				Lipids and lipid-like molecules	Glycerophospholipids	Glycerophosphoserines	19609.5	44340.7	30690.9	3007.08	4464.15	17688.5	1642.8	3178.05	2051.5	177908	134299	69746.6	95230.5	176563	334040	50695.6	68885.6	262954	151754	28573.5	74759.3	147502	126893	39557.6
14.22_280.2634m/z	pos	2-(5,8-Tetradecadienyl)Cyclobutanone	HMDB0037519					Organic oxygen compounds	Organooxygen compounds	Carbonyl compounds	3.64702e+06	3.73385e+06	3.86949e+06	4.04491e+06	3.34993e+06	3.36267e+06	1.50784e+06	1.22763e+06	1.61606e+06	3.86429e+06	4.97298e+06	2.42469e+06	2.54718e+06	4.96749e+06	3.75701e+06	2.31144e+06	1.72088e+06	4.1344e+06	7.61585e+06	1.60072e+06	4.33864e+06	3.2538e+06	2.49127e+06	2.18522e+06
2.90_289.1872m/z	pos	Gly Val Pro						Unclassified	Unclassified	Unclassified	11.4652	8.30012	2.45988	2.94747	15.1569	5.90744	63755.1	77570.3	61701.6	71808.5	67378.3	81691.6	2649.06	1418.33	947.483	2459.49	1652.11	336.947	40510.8	7733.2	33185.7	17988.7	28790.4	29326.3
3.58_363.1156m/z	neg	Hydroxytorsemide	HMDB0060982					Organoheterocyclic compounds	Pyridines and derivatives	Pyridinesulfonamides	17.9045	16.9	55.7228	14.9078	18.4104	38.1534	7611.58	7772.61	8016.71	8778.09	11059.7	8782.11	1647.66	1188.39	1474.72	1670.96	1391.02	1367.95	4598.85	5217.06	8440.34	5290.11	5098.98	5988.57
1.17_164.0475n	pos	2-Hydroxycinnamic Acid	HMDB0002641		C01772	ccar00360	Phenylalanine metabolism	Phenylpropanoids and polyketides	Cinnamic acids and derivatives	Hydroxycinnamic acids and derivatives	2.89447e+06	3.0105e+06	3.26929e+06	3.23682e+06	2.71419e+06	3.29516e+06	6.62244e+06	4.22601e+06	4.28337e+06	1.05573e+07	9.9111e+06	8.54937e+06	4.15228e+06	4.72503e+06	7.95306e+06	3.80408e+06	4.0353e+06	5.82302e+06	1.48618e+07	4.87136e+06	8.30803e+06	7.38192e+06	6.18837e+06	4.87289e+06
1.19_233.1496m/z	pos	Leu Thr						Organic acids and derivatives	Carboxylic acids and derivatives	Amino acids, peptides, and analogues	477.967	652.746	600.938	715.455	774.094	482.771	595616	548748	582275	209003	503995	324748	40540.9	9395.09	4405.74	26102.5	34287.8	4114.9	110102	99391.5	188648	81475.2	90223.2	156437
1.73_294.1807m/z	pos	Lysylphenylalanine	HMDB0028958					Organic acids and derivatives	Carboxylic acids and derivatives	Amino acids, peptides, and analogues	58.3241	340.825	148.274	66.5958	49.0803	3.21689e-05	540158	789910	669022	179609	156338	287306	24960.7	7120.94	9738.07	19911.6	24583.8	7366.27	51158.3	106242	68581.5	60063.6	106350	126480
11.50_481.3173n	pos	PE(18:0/0:0)	HMDB0011130	LMGP02050001				Lipids and lipid-like molecules	Glycerophospholipids	Glycerophosphoethanolamines	1.21406e+06	914301	1.21717e+06	1.13295e+06	808295	897532	455766	431509	1.08887e+06	896051	2.18872e+06	414410	858082	846667	620406	573657	675331	779680	3.35895e+06	1.39514e+06	3.38329e+06	2.05282e+06	996272	1.51441e+06
13.53_317.2475m/z	pos	Methyl-(5z,8z,11z,14z,17z)-Eicosapentaenoate		LMFA01031154				Lipids and lipid-like molecules	Fatty Acyls	Fatty acid esters	3106.12	9314.66	5755.64	644.191	390.48	1981.65	65508.3	52580.4	88498.9	179432	153752	108927	8951.19	46293.4	35022.2	4235.32	4761.77	29073.4	37840.8	8780.17	30227.2	20124.2	23230.9	26797.9
3.69_276.1807m/z	pos	4-Hydroxyhexanoycarnitine	HMDB0241665					Unclassified	Unclassified	Unclassified	4062.12	2893.77	4189.49	4627.96	4010.75	3498.62	752.84	1015.81	1160.13	3391	3035.42	2087.59	1795.63	2930.86	1766.54	3208.84	1826.09	2710.06	7074.24	1355.44	2758.63	2924.52	1728.33	1769.49
4.00_835.3636m/z	neg	Trp Val Asp						Unclassified	Unclassified	Unclassified	183.326	493.567	752.318	744.759	518.041	234.594	8718.15	5253.65	9259.9	6358.6	5470.03	6627.53	1287.38	3.21689e-05	101.936	530.169	1790.42	7.95064	11.5308	1973.49	953.502	72.4515	1045.58	905.185
11.14_413.2664m/z	pos	15-Keto Latanoprost						Unclassified	Unclassified	Unclassified	160866	168451	166489	168206	153036	138453	60765.2	47722.2	54316	118074	159226	84726.3	85434.3	150829	139994	89883	75337.5	152992	294284	64064.6	163613	105164	80089.4	75266.4
3.58_227.1403m/z	neg	Isoleucylproline	HMDB0011174					Organic acids and derivatives	Carboxylic acids and derivatives	Amino acids, peptides, and analogues	282.025	159.095	122.527	106.065	35.0841	76.0945	47802.3	57200.7	46241.9	37594.8	41513	43814.2	13608.2	6518.79	9779.73	12297.7	10934.8	8156.53	21217.7	32547.1	34086.4	25342.8	23175.2	29473.4
11.15_550.3522m/z	neg	PC(P-18:1(9Z)/0:0)	HMDB0010408	LMGP01070012	C04230	ccar00564	Glycerophospholipid metabolism	Lipids and lipid-like molecules	Glycerophospholipids	Glycerophosphocholines	10921.8	13262.4	9522.72	3961.8	9326.49	8777.17	60049	47609.1	105850	60977.7	98314.8	31105.7	29352.2	15063.4	24833.6	16139.3	30257.9	26580.1	40225.9	65612.7	91002.2	92020.4	114920	102747
10.33_504.3102m/z	neg	PC(17:2(9Z,12Z)/0:0)	HMDB0256157					Lipids and lipid-like molecules	Glycerophospholipids	Glycerophosphocholines	18973.1	39315.4	29347.6	7165.42	6592.89	18005.2	357.17	610.008	271.082	65092.6	47337.6	24481	52272.9	91371.1	99972.3	35661.7	44774.7	104809	75621.3	25120.1	44232.1	74040.2	44881.8	24195.4
11.66_507.3295m/z	pos	(25s)-5alpha-Cholestan-3beta,4beta,6alpha,8beta,15alpha,16beta,26-Heptol		LMST01010328				Lipids and lipid-like molecules	Steroids and steroid derivatives	Bile acids, alcohols and derivatives	494531	404837	382744	380759	466727	418561	141651	99379.1	155664	421235	427483	167520	248919	433876	458950	256880	294487	486157	777997	139351	424296	291099	217864	168935
12.07_389.2468m/z	neg	Palmitoyl 3-Carbacyclic Phosphatidic Acid						Lipids and lipid-like molecules	Fatty Acyls	Fatty acid esters	2079.97	3210.84	1427.32	409.275	5939.26	2541.56	1583.76	589.183	2071.47	5787.63	6013.34	1786.7	566317	8684.89	218232	26641.4	22237.3	129101	9427.14	8745.65	4738.62	17681.1	10581.8	39652.3
12.76_347.2205m/z	neg	11-Deoxy-11-Methylene-15-Keto-Pgd2		LMFA03010104				Lipids and lipid-like molecules	Fatty Acyls	Eicosanoids	59347.6	67122.2	71177	51325.1	58501	96855.1	96119.1	87710.4	124930	189094	198140	117725	729806	274502	439618	296614	339202	502059	193887	184389	242311	254119	195656	309175
4.32_713.4215m/z	neg	PA(20:5(5Z,8Z,11Z,14Z,17Z)/18:3(10,12,15)-OH(9))	HMDB0265431					Unclassified	Unclassified	Unclassified	3.21689e-05	3.21689e-05	3.21689e-05	3.21689e-05	3.21689e-05	3.21689e-05	98905.6	168572	104304	14845.3	13444.7	49880.1	781.87	0.776368	2.12145	177.561	1216.77	0.255094	1092.94	16842.7	2043.49	3510.44	13082.9	10708
4.71_313.1546m/z	pos	Phenylalanylphenylalanine	HMDB0013302					Organic acids and derivatives	Carboxylic acids and derivatives	Amino acids, peptides, and analogues	144.693	38.5708	27.8096	141.728	27.1852	23.4492	78080.6	88433.2	90727.5	28437.9	11982.7	43334.7	17960.6	9488.53	7800.85	15311.3	31030.1	6260.38	12177.4	31425.8	26863.1	15788.5	18847.7	36345
3.85_479.1154m/z	neg	Sivelestat	HMDB0258320					Benzenoids	Benzene and substituted derivatives	Benzoic acids and derivatives	117.682	255.14	98.8871	3.21689e-05	3.21689e-05	137.787	717.828	595.586	556.764	1494.96	2021.71	1605.77	3.21689e-05	342.355	179.203	132.478	3.21689e-05	360.648	1259.8	447.13	1380.43	758.481	880.503	662.459
9.88_476.2778m/z	pos	PE(18:3(9Z,12Z,15Z)/0:0)	HMDB0011509	LMGP02050029				Lipids and lipid-like molecules	Glycerophospholipids	Glycerophosphoethanolamines	7156.15	17870	16810.5	4432.43	6134.59	15585.3	795.958	774.09	1522.41	23885.9	18138.8	4420.13	21008.7	16847.8	30559.5	12768.3	10139.5	36418.7	55908.2	7800.84	24856.2	26565.7	15465.4	11411.8
0.73_230.0071m/z	neg	Phosphoserine	HMDB0000272		C01005	ccar00260,ccar00270,ccar00970	Glycine, serine and threonine metabolism|Cysteine and methionine metabolism|Aminoacyl-tRNA biosynthesis	Organic acids and derivatives	Carboxylic acids and derivatives	Amino acids, peptides, and analogues	3.21689e-05	3.21689e-05	3.21689e-05	3.21689e-05	3.21689e-05	3.21689e-05	3986.02	4534.69	2646.52	7974.58	5626.6	8870.44	12184	9844.15	19096.1	13709.7	13983.6	12155.7	9027.68	8691.48	7563.93	12903	13397.6	9067.4
4.62_543.2462m/z	pos	3b,6a-Dihydroxy-Alpha-Ionol 9-[Apiosyl-(1->6)-Glucoside]	HMDB0041577					Lipids and lipid-like molecules	Fatty Acyls	Fatty acyl glycosides	3.21689e-05	3.21689e-05	3.21689e-05	3.21689e-05	3.21689e-05	3.21689e-05	102857	183949	100583	15044.5	19230.5	46593.9	17238.7	7228.02	9672.64	18555.3	21840.4	2125.34	8593.51	75707.3	21563.6	31150.3	31813.6	60184.6
5.02_1091.5636m/z	neg	Hoduloside X	HMDB0040662					Lipids and lipid-like molecules	Prenol lipids	Triterpenoids	3.21689e-05	3.21689e-05	3.21689e-05	3.21689e-05	3.21689e-05	3.21689e-05	140167	159781	218563	17382.1	6256.42	59137.4	1180.4	3.21689e-05	3.21689e-05	3.21689e-05	884.833	3.21689e-05	1142.94	23853.5	7260.01	10881.5	33361.1	34771.9
6.92_154.9905m/z	neg	M-Chlorobenzoic Acid	HMDB0001544					Benzenoids	Benzene and substituted derivatives	Benzoic acids and derivatives	45511.2	44313	44430.8	45637.2	46370.4	44818.1	24223	22440.8	25348.5	44388.9	48094.9	32064.3	35994.7	45482.9	45999.8	40501.4	37420.4	48766.6	52985.3	30038.1	50976.1	41755.8	38079.5	34464.9
5.65_624.3409m/z	neg	Glycochenodeoxycholic Acid 3-Glucuronide	HMDB0002579		C03033	ccar00040	Pentose and glucuronate interconversions	Lipids and lipid-like molecules	Steroids and steroid derivatives	Steroidal glycosides	3.21689e-05	3.21689e-05	13.4469	17.5223	3.51538	16.1035	13.2056	141.868	3.21689e-05	13.5824	3.21689e-05	11.9262	116857	2374.64	11524.2	86272.6	160230	2158.38	15.5205	79865.7	1.51019	3482.51	3015.61	35928.2
7.63_395.2442m/z	neg	Tetrahydrocorticosterone	HMDB0000268	LMST02030100	C05476	ccar00140	Steroid hormone biosynthesis	Lipids and lipid-like molecules	Steroids and steroid derivatives	Hydroxysteroids	11030.9	9958.03	11282.3	9276.95	10753.8	12898.3	5043.23	10172.8	9709.21	7467.96	5473.04	7319.3	8105.84	7821.07	6933.84	9457.34	7239.9	7169.14	1915.5	5225.03	1566.06	3919.18	4288.08	1906.84
10.71_527.3017n	neg	PE(22:5(4Z,7Z,10Z,13Z,16Z)/0:0)	HMDB0011524	LMGP02050069				Lipids and lipid-like molecules	Glycerophospholipids	Glycerophosphoethanolamines	1.63483e+06	2.91565e+06	2.48103e+06	813884	792547	1.68974e+06	369017	715057	505505	4.8901e+06	4.39541e+06	1.82775e+06	4.77878e+06	5.1872e+06	4.15733e+06	3.62764e+06	4.75672e+06	5.59167e+06	6.29731e+06	2.14044e+06	4.37578e+06	4.17296e+06	3.2507e+06	2.66126e+06
10.96_818.5925m/z	neg	PC(17:1(9Z)/18:0)		LMGP01011531				Lipids and lipid-like molecules	Glycerophospholipids	Glycerophosphocholines	24295.5	31642.5	27992.6	22307.9	18739.5	1310.87	45.3427	3.21689e-05	13.6042	938.019	18.6253	887.251	171834	130936	121891	100722	136942	142312	23435.6	46395.7	20462.8	32360.6	84793.5	28700.8
12.49_405.2998m/z	pos	MG(0:0/22:5(7Z,10Z,13Z,16Z,19Z)/0:0)	HMDB0011556	LMGL01010037				Lipids and lipid-like molecules	Glycerolipids	Monoradylglycerols	37997.4	47601.1	39370.1	16145.7	27533.3	51710.8	19377.8	14179.8	10307.3	137720	100115	54444.9	1.56023e+06	257652	1.22976e+06	255735	216227	992744	275675	83500.2	137150	181469	95052.2	236370
4.10_577.2668m/z	neg	3-O-(Beta-D-Glucopyranosyl)-3beta,14beta,16beta-Trihydroxy-19-Oxo-5alpha-Bufa-20,22-Dienolide		LMST01130036				Lipids and lipid-like molecules	Steroids and steroid derivatives	Steroid lactones	3.21689e-05	3.21689e-05	3.21689e-05	3.21689e-05	3.21689e-05	3.21689e-05	29226.2	36679.2	27022.2	4643.47	2730.26	12821.6	169155	25149	22379.1	177565	208438	28087.2	398.99	40709	4758.34	12846	11202.9	16176.1
4.85_425.1837m/z	neg	Phe Asn Phe						Unclassified	Unclassified	Unclassified	3.21689e-05	3.21689e-05	3.21689e-05	3.21689e-05	3.21689e-05	3.21689e-05	437.872	319.777	1034.61	274.387	3.21689e-05	275.847	10837.3	438.205	1344.44	6261.41	10036.5	648.796	3.21689e-05	5604.67	133.745	1734.63	992.27	2746.98
1.08_145.1336m/z	pos	N-Acetylcadaverine	HMDB0002284					Organic acids and derivatives	Carboxylic acids and derivatives	Carboxylic acid derivatives	3.21689e-05	3.21689e-05	3.21689e-05	3.21689e-05	3.21689e-05	3.21689e-05	32843.5	14395.1	37151.2	51794.8	113752	34094.9	53.3805	3.21689e-05	3.21689e-05	109.041	456.623	3.21689e-05	449192	36880.8	257126	116405	162907	131917
11.54_283.2242m/z	pos	12s-Hydroxy-16-Heptadecynoic Acid		LMFA01050146				Lipids and lipid-like molecules	Fatty Acyls	Fatty acids and conjugates	478282	482510	480599	504281	445636	416939	186475	156925	185561	455162	578383	284383	294954	581082	515844	314759	256868	571067	1.06909e+06	225479	575694	431486	328141	294433
12.86_344.2616m/z	pos	Apo-14'-Zeaxanthinal	HMDB0302024					Lipids and lipid-like molecules	Prenol lipids	Diterpenoids	69203.7	68651.2	69683.3	77460.9	61553.6	63377.8	652554	295033	663093	763893	922473	601647	97470.7	170415	154578	99361.6	133394	184492	611576	282216	1.00191e+06	601297	645239	345450
2.78_279.1352m/z	neg	Valyltyrosine	HMDB0029139					Organic acids and derivatives	Carboxylic acids and derivatives	Amino acids, peptides, and analogues	3.21689e-05	3.21689e-05	3.21689e-05	3.21689e-05	3.21689e-05	3.21689e-05	10244.6	11937.2	16031.3	1941.87	3236.31	3667.62	940.56	3.21689e-05	3.21689e-05	351.078	914.035	3.21689e-05	142.523	3239.59	2438.23	873.786	1764.64	4258.82
0.74_171.0066m/z	neg	Glycerol 3-Phosphate	HMDB0000126		C00093	ccar00561,ccar00564,ccar02010	Glycerolipid metabolism|Glycerophospholipid metabolism|ABC transporters	Lipids and lipid-like molecules	Glycerophospholipids	Glycerophosphates	67551.8	66869.2	74008	67099.2	73136.5	86089.1	298752	253946	315082	598784	513641	452597	349779	263041	247332	360466	308859	294621	606471	406025	746329	464375	716524	545858
1.16_162.0763m/z	pos	Hydroxybutyrylglycine	HMDB0094716					Organic acids and derivatives	Carboxylic acids and derivatives	Amino acids, peptides, and analogues	6450.55	6777.42	6731.33	7161.62	6916.73	5595.67	3977.04	3725.53	4034.96	7311.23	9863.11	5883.3	6401.81	9520.08	9930.09	6658.21	5750.71	11183.3	22183.9	3983.43	9686.42	8093.25	6391.36	4538.96
12.60_349.2112m/z	pos	9r-Hydroxy-10e,12e-Octadecadienoic Acid, Methyl Ester		LMFA01050549				Lipids and lipid-like molecules	Fatty Acyls	Lineolic acids and derivatives	226398	266138	294785	190362	182396	393635	796662	702642	959125	1.84204e+06	2.40327e+06	1.08881e+06	730975	1.41958e+06	1.36656e+06	828754	803608	1.34009e+06	2.10064e+06	820649	2.18484e+06	1.57387e+06	1.43219e+06	1.18234e+06
3.44_379.1635m/z	pos	Tyr Gln Ser						Unclassified	Unclassified	Unclassified	3.21689e-05	3.21689e-05	3.21689e-05	3.21689e-05	3.21689e-05	3.21689e-05	793.382	288.289	3.21689e-05	3.21689e-05	3.21689e-05	207.261	10774.9	2347.66	3455.12	12896.5	15330.4	1452.93	400.493	7343.57	1032.17	4123.16	1278.47	3629.85
4.89_643.4044m/z	neg	DG(10:0/TXB2/0:0)	HMDB0294481					Unclassified	Unclassified	Unclassified	3.21689e-05	3.21689e-05	3.21689e-05	3.21689e-05	3.21689e-05	3.21689e-05	13055.2	17088.4	23255	7416.91	4222.53	7009.81	312.126	3.21689e-05	3.21689e-05	102.374	334.243	215.288	19955.4	752913	93155.7	138812	189535	255787
1.46_251.1062m/z	pos	Threonylmethionine	HMDB0029067					Organic acids and derivatives	Carboxylic acids and derivatives	Amino acids, peptides, and analogues	3.21689e-05	3.21689e-05	3.21689e-05	3.21689e-05	3.21689e-05	3.21689e-05	36931.7	45598.2	50057.2	11063.6	32192.4	14653.4	3008.61	3.21689e-05	3.21689e-05	1915.62	2658.03	155.122	2517.53	10390	16822.1	6084.51	7070.94	15170.1
3.54_226.1553m/z	pos	Lysylproline	HMDB0028959					Organic acids and derivatives	Carboxylic acids and derivatives	Amino acids, peptides, and analogues	1118.54	1506.32	1220.16	1224.89	1027.96	1231.83	58858.6	54886	48267.2	71229.3	49133.8	72654.8	3533.48	2046.04	2863.81	2908.75	4052.82	2313.39	25011	32144.1	28758.1	21978	33160	29847.1
4.25_677.2829m/z	neg	Hv-Ncc-1	HMDB0039005					Organoheterocyclic compounds	Tetrapyrroles and derivatives	Unclassified	3.21689e-05	3.21689e-05	3.21689e-05	3.21689e-05	3.21689e-05	3.21689e-05	158551	209972	183209	13572.9	7090.46	67116.4	17661.7	1790.16	4739.83	10173.8	13394.9	4382.89	1659.92	57160.2	9368.71	15769.2	25841.2	61647.1
5.02_789.4490m/z	pos	Cellulose Hydroxyethylate	HMDB0249797					Organic oxygen compounds	Organooxygen compounds	Carbohydrates and carbohydrate conjugates	9.14888	266.233	3.21689e-05	3.21689e-05	3.21689e-05	200.734	9686.77	12899	14928.2	2927.19	3204.58	4791.16	104968	31375.9	24319.5	98534.5	115727	41237.3	428.258	3810.75	1562.67	56.6527	1129.48	1186.17
11.83_508.3763m/z	pos	PC(P-18:0/0:0)	HMDB0013122	LMGP01070009	C04230	ccar00564	Glycerophospholipid metabolism	Lipids and lipid-like molecules	Glycerophospholipids	Glycerophosphocholines	8236.84	10440.1	8993.34	4651.49	9599.66	7911.46	70218.8	51415.6	114730	90791.5	142177	42595	15790	15946	23020.7	13027	18000.9	28812.8	108951	69300.1	146486	104642	128535	98463.8
10.60_608.3190m/z	neg	Boc-Val-Pro-Arg-Mca	HMDB0249335					Unclassified	Unclassified	Unclassified	350665	465688	426529	233101	320843	415984	24438.3	105347	45590.6	639885	694639	350811	570027	566341	746243	357309	414822	760507	748092	489706	785007	790987	624075	459409
2.01_347.1923m/z	pos	Leu Ser Gln						Organic acids and derivatives	Carboxylic acids and derivatives	Amino acids, peptides, and analogues	3.21689e-05	3.21689e-05	3.21689e-05	3.21689e-05	3.21689e-05	3.21689e-05	149544	266103	112297	18408.9	23163.1	64910.5	63485	730.579	1129.03	39766.3	177497	947.896	10151.2	58582.7	9946.32	19442.8	32786.4	38192.3
2.63_316.1516m/z	neg	Pro Gly Val						Organic acids and derivatives	Carboxylic acids and derivatives	Amino acids, peptides, and analogues	3.21689e-05	3.21689e-05	3.21689e-05	3.21689e-05	3.21689e-05	3.21689e-05	4358.86	6874.97	2722.79	411.167	370.286	2190.34	1969.28	3.21689e-05	168.395	763.031	1818.62	3.21689e-05	3.21689e-05	2944.8	3.21689e-05	502.555	1106.07	1484.01
4.40_297.1270m/z	pos	Methionyl-Phenylalanine	HMDB0028980					Organic acids and derivatives	Carboxylic acids and derivatives	Amino acids, peptides, and analogues	521.952	280.709	314.686	448.332	445.638	352.641	17049.6	21463.9	23779.8	2039.15	2398.88	3635.93	4436.77	251.03	1160.02	3866.69	9837.03	3.21689e-05	2652.48	10628.1	5801.68	3259.69	3329.22	14915.5
0.76_175.0713m/z	pos	Formiminoglutamic Acid	HMDB0000854		C00439	ccar00340	Histidine metabolism	Organic acids and derivatives	Carboxylic acids and derivatives	Amino acids, peptides, and analogues	1509.66	727.752	7.32487	658.901	821.714	651.415	186618	171485	148658	67283	32036.8	101552	26556.9	631601	134552	52747.7	42084	519475	218537	180465	259736	91812.9	542135	299890
1.06_224.9994m/z	neg	Fluoromethyl 2,2-Difluoro-1-(Trifluoromethyl)Vinyl Ether	HMDB0246988					Organohalogen compounds	Vinyl halides	Vinyl fluorides	48280.2	45007.7	43076.8	43167.3	42348.6	39230.6	16630.5	13571	16672.7	33512.6	37992.5	20234	3200.59	27538.2	10325.8	6281.78	4107.4	21177.9	38371.7	17615.1	35740.3	30688.5	17200.5	25060.8
1.11_683.1361n	neg	Nadhx	HMDB0059644		C04856			Nucleosides, nucleotides, and analogues	Purine nucleotides	Purine nucleotide sugars	95519	42064.3	65518.3	173173	68300.7	113971	9053.6	12258.1	2111.47	14137.7	6508.84	19161.7	28162.4	68057	129049	33358.4	28360.4	105096	318370	468.906	24082	5976.94	17537.7	6464.42
0.77_160.0615m/z	neg	Aminoadipic Acid	HMDB0000510		C00956	ccar00310	Lysine degradation	Organic acids and derivatives	Carboxylic acids and derivatives	Amino acids, peptides, and analogues	2498.38	2592.07	2771.7	3677.93	2977.98	3252.05	16963.1	34158.8	15408.5	18898.1	17762.3	23735.8	2621.53	1390.1	1815.71	1897.37	2527.75	544.857	4167.37	3345	2908.56	4292.35	3730.22	3498.14
0.64_231.0653m/z	pos	Coriandrone E	HMDB0029971					Organoheterocyclic compounds	Benzopyrans	2-benzopyrans	9401.49	9619.68	11150	19740.8	11211.5	10351.6	19442.1	16061.8	9329.85	34678.4	23818.7	24478.7	25948	25915.8	49160.9	22819.5	20807.7	39636.9	60484.4	15627	26530.6	24980.9	25727.9	21262.5
11.30_853.5837n	neg	PE(22:0/PGJ2)	HMDB0283746					Unclassified	Unclassified	Unclassified	1.08603e+06	1.31911e+06	1.64725e+06	1.69981e+06	2.42572e+06	2.51243e+06	1.28988e+06	1.08717e+06	1.47855e+06	1.71052e+06	1.09294e+06	565861	592265	727705	528522	921781	1.40194e+06	1.4157e+06	2.23785e+06	1.91319e+06	1.87343e+06	1.27883e+06	1.02668e+06	720304
11.40_323.2593m/z	neg	11r-Hede		LMFA03000005				Lipids and lipid-like molecules	Fatty Acyls	Eicosanoids	30749.4	16192.8	28657.7	22238.3	14853.8	20406.2	10559.9	16610.5	21491	6343.57	6964.92	9276.57	31856.9	16255.9	18311.4	12836.8	19535.8	25792.9	2609.66	13194.2	5308.46	12096	6424.89	7912.33
2.46_551.2149m/z	neg	Cichorioside D	HMDB0302051					Organic oxygen compounds	Organooxygen compounds	Carbohydrates and carbohydrate conjugates	3.21689e-05	3.21689e-05	3.21689e-05	3.21689e-05	3.21689e-05	3.21689e-05	47218	74584.7	27910.3	15731.7	17757.3	39872.4	3619.5	552.784	1247.67	3529.75	2273.84	884.428	2979.68	17006.4	10348.5	11246.2	24392	15513.7
3.54_318.1672m/z	neg	Ala Ile Ala						Organic acids and derivatives	Carboxylic acids and derivatives	Amino acids, peptides, and analogues	3.21689e-05	3.21689e-05	3.21689e-05	3.21689e-05	3.21689e-05	3.21689e-05	36047.2	56494.9	43537.4	2142.23	1641.16	5599.65	992.96	3.21689e-05	3.21689e-05	455.528	1358.07	3.21689e-05	616.977	28741.2	2584.57	3848.86	10788.3	21174
4.74_505.2674m/z	neg	Abemaciclib	HMDB0247749					Organoheterocyclic compounds	Benzimidazoles	Unclassified	3.21689e-05	3.21689e-05	3.21689e-05	3.21689e-05	3.21689e-05	3.21689e-05	52343.3	91088.4	68565.9	15641.7	9054.53	30960.8	22218.3	878.251	1714.23	14179.3	22319.7	1270.19	645.294	32507	7777.63	10975.6	19746.1	29481.9
5.00_440.2265m/z	pos	Trp Ala Phe						Organic acids and derivatives	Carboxylic acids and derivatives	Amino acids, peptides, and analogues	161.302	155.516	422.729	273.809	264.168	78.8721	7440.88	4272.38	4703.77	7948.93	9129.1	10146.2	4249.91	189.565	432.062	2416.42	2280.55	3.21689e-05	843.704	3070.6	1351.8	364.126	1319.63	884.776
0.80_427.0295n	pos	Adp	HMDB0001341		C00008	ccar00190,ccar00230,ccar04068,ccar04142	Oxidative phosphorylation|Purine metabolism|FoxO signaling pathway|Lysosome	Nucleosides, nucleotides, and analogues	Purine nucleotides	Purine ribonucleotides	468717	744541	467740	396345	173031	365907	260603	267680	346823	720917	1.26601e+06	353130	606759	1.1906e+06	933100	548355	613022	1.35621e+06	1.11495e+06	462898	1.67903e+06	1.09751e+06	711824	659402
0.79_218.0902n	pos	Alanylglutamic Acid	HMDB0028686					Organic acids and derivatives	Carboxylic acids and derivatives	Amino acids, peptides, and analogues	939.411	3177.75	5275.51	558.522	1112.97	997.097	146436	143549	101696	56393.8	108453	114036	53564.3	38768.8	40626.3	49718	44658.5	36374.8	66800.3	74740.4	72173.7	60793.2	56454.2	75151.6
1.94_215.1400m/z	neg	Valylvaline	HMDB0029140					Organic acids and derivatives	Carboxylic acids and derivatives	Amino acids, peptides, and analogues	3.21689e-05	3.21689e-05	3.21689e-05	3.21689e-05	3.21689e-05	3.21689e-05	5224.81	6508.58	7842.31	989.27	1964.63	1613.64	245.483	3.21689e-05	3.21689e-05	34.8833	159.207	3.21689e-05	50.5642	1610.91	1431.56	345.439	1145.25	2427.61
11.66_254.2477m/z	pos	Obscuraminol B		LMSP01080073				Organic nitrogen compounds	Organonitrogen compounds	Amines	159190	161922	168525	180405	174847	159132	65477.7	54973	65441.2	161148	198441	93134	107147	201154	181661	113828	98013.3	196149	383095	79872.3	206108	153004	113004	106644
12.46_603.4401m/z	neg	Neoabietic Acid		LMPR0104050004	C11889			Lipids and lipid-like molecules	Prenol lipids	Diterpenoids	3.21689e-05	3.21689e-05	3.21689e-05	3.21689e-05	3.21689e-05	3.21689e-05	2245.57	2084.32	4695.25	3189.6	1237.19	1392.49	22490.8	3154.37	6558.72	6839.81	9314	6859.12	3.21689e-05	5414.42	4351.98	4509.44	7666	9729.6
3.31_360.2132m/z	pos	Val Ile Glu						Organic acids and derivatives	Carboxylic acids and derivatives	Amino acids, peptides, and analogues	3.21689e-05	3.21689e-05	3.21689e-05	3.21689e-05	3.21689e-05	3.21689e-05	28740.3	37272.2	24523.8	5034.06	4846.42	10131.5	1494.02	3.21689e-05	639.115	1355.41	1982.46	486.106	1578.89	13581.6	4367.15	6349.34	9795.12	13077
1.12_216.0988m/z	neg	N-Alpha-Acetyl-L-Citrulline	HMDB0000856		C15532	ccar00220	Arginine biosynthesis	Organic acids and derivatives	Carboxylic acids and derivatives	Amino acids, peptides, and analogues	3.21689e-05	3.21689e-05	198.525	3.21689e-05	3.21689e-05	3.21689e-05	1592.41	1544.31	1308.02	1254.26	1323.89	1331.94	1007.49	941.626	1043.92	692.349	916.282	385.19	1067.58	1413.59	1769.7	994.144	1744.62	1302.27
1.17_123.0444m/z	pos	4-Hydroxybenzaldehyde	HMDB0011718		C00633			Organic oxygen compounds	Organooxygen compounds	Carbonyl compounds	61949.2	66041	69101.7	69574.2	59441.3	70586	129633	81937.5	89511.4	220449	203600	176514	81335.3	102375	152108	76193.4	78570.3	117307	299056	97412.3	170154	150418	123385	100790
1.53_562.2636m/z	pos	Satratoxin G	HMDB0257507					Lipids and lipid-like molecules	Prenol lipids	Sesquiterpenoids	3.21689e-05	3.21689e-05	3.21689e-05	3.21689e-05	3.21689e-05	3.21689e-05	229040	336666	270513	45539.9	23346.8	109854	14060.6	856.888	3019.65	13877.2	16425.7	287.034	627.386	102027	19449	35764.8	36243.1	106041
14.94_426.3133n	pos	13'-Hydroxy-Gamma-Tocotrienol	HMDB0012562					Lipids and lipid-like molecules	Prenol lipids	Quinone and hydroquinone lipids	278501	281152	320323	341403	299521	286457	115930	98697	129881	323163	359878	175060	211011	364607	406922	220628	174867	421735	802624	170285	419856	342101	251370	217578
3.56_352.1505m/z	pos	Gly Phe Glu						Unclassified	Unclassified	Unclassified	3.21689e-05	3.21689e-05	3.21689e-05	3.21689e-05	3.21689e-05	3.21689e-05	8193	17238.7	5888.76	72.7894	1020.29	3736.4	3.21689e-05	3.21689e-05	3.21689e-05	3.21689e-05	3.21689e-05	3.21689e-05	3.21689e-05	2349.36	3.21689e-05	1063.65	1043.34	3143.22
11.31_496.3764m/z	pos	PC(O-17:0/0:0)		LMGP01060013				Lipids and lipid-like molecules	Glycerophospholipids	Glycerophosphocholines	27788.2	34811.7	40301.4	29915.5	41656	35088.9	132551	96905	248491	175794	272249	82875	37227.6	49362.1	52684.4	33701.6	47450.8	51266.3	211733	133290	277965	208996	223225	155591
3.21_338.1358m/z	neg	Glutaminylphenylalanine	HMDB0028804					Organic acids and derivatives	Carboxylic acids and derivatives	Amino acids, peptides, and analogues	3.21689e-05	3.21689e-05	3.21689e-05	3.21689e-05	3.21689e-05	3.21689e-05	48240.3	31306.2	36098.4	21662.9	18517.5	34923.5	2082.92	3.21689e-05	3.21689e-05	1358.62	1334.63	3.21689e-05	4849.29	13594	15939.4	11215.2	25546.6	16974.7
1.34_228.0747n	neg	Deoxyuridine	HMDB0000012		C00526	ccar00240	Pyrimidine metabolism	Nucleosides, nucleotides, and analogues	Pyrimidine nucleosides	Pyrimidine 2'-deoxyribonucleosides	981.294	371.193	749.019	248.901	928.657	385.757	47881.7	17849.8	50970.2	58857.3	56212.1	34592.7	18998.9	16683.3	16805.6	12802	19312.7	21008.8	17744.2	10493.8	46147.2	23861.5	48827.8	84962.4
12.21_377.2661m/z	pos	2-Linoleoyl Glycerol	HMDB0245187					Lipids and lipid-like molecules	Fatty Acyls	Lineolic acids and derivatives	6365.58	6680.88	6981.8	4463.1	6654.35	6458.23	1559.63	1789.35	1724.42	8119.44	7471.02	4483.19	550035	29832.6	330706	36190.2	28667.7	222896	31551	12104.4	15873.8	27316	17504.8	52798.5
14.29_374.2820n	pos	15-Hydroxy-Tetracosa-6,9,12,16,18-Pentaenoic Acid		LMFA01050438				Lipids and lipid-like molecules	Fatty Acyls	Fatty acids and conjugates	80383.2	97921.5	91307.7	47540.5	69027	97167	1.10778e+06	673997	2.29567e+06	1.82285e+06	2.77886e+06	865887	785339	779001	603928	323585	266734	473373	1.63466e+06	450806	2.17188e+06	1.28957e+06	1.12788e+06	1.35033e+06
3.54_681.3220m/z	pos	Os-Pi		LMGP20050020				Lipids and lipid-like molecules	Glycerophospholipids	Glycerophosphoinositols	3.21689e-05	3.21689e-05	3.21689e-05	3.21689e-05	3.21689e-05	3.21689e-05	712.106	2345.87	3.21689e-05	3.21689e-05	3.21689e-05	582.244	32398.3	16240.4	22109.3	28524.4	27467.7	14909.8	948.09	2139.85	1493.77	2243.88	1436.57	3.21689e-05
4.41_215.0924m/z	neg	4-Oxo-2e-Nonenoic Acid		LMFA01060228				Organic acids and derivatives	Keto acids and derivatives	Medium-chain keto acids and derivatives	9295.61	8708.34	9508.88	9026.68	8671.68	8709.03	2904.3	2645.16	2978.39	6931.99	7625.98	4204.91	4763.62	7439.87	7543.52	6299.06	5448.7	7977.81	8544.57	4370	8005.34	6885.66	5846.33	5271.54
9.85_194.0822m/z	neg	N-Methyl-4,6,7-Trihydroxy-1,2,3,4-Tetrahydroisoquinoline	HMDB0060065					Organoheterocyclic compounds	Tetrahydroisoquinolines	Unclassified	49933	47758.2	48810.9	48361.8	48540.8	47558.1	25659.3	22787	26163.6	46697.1	50567.4	34004.7	40088.5	52244.7	48612.4	41945.7	39617.9	51763.8	58091	33987.1	56015.3	47538.4	41550.9	38726.7
0.64_161.1285m/z	pos	Isoputreanine	HMDB0006009					Organic acids and derivatives	Carboxylic acids and derivatives	Amino acids, peptides, and analogues	22376.5	24244.3	25470.5	25891.1	21428	22191.8	9921.88	8626.97	8828.03	20243	20963.9	11831.8	7602.02	12859.4	14391.2	7470.65	7375.4	14342.8	36635.7	5686.18	17444.5	12008.3	8911.39	8260.28
0.76_104.0711m/z	pos	N-Methylalanine	HMDB0094692		C02721			Organic acids and derivatives	Carboxylic acids and derivatives	Amino acids, peptides, and analogues	5438.96	8553.28	9355.04	8493.18	7988.59	8459.78	5324.52	4260.5	4853.37	11167.8	12992.1	6310.6	11891.9	26961.2	16373.8	22351.7	11131.5	20227.4	25304.9	10488.8	8618.07	9948.77	7451.19	8174.68
1.72_252.1113n	pos	Alanyltyrosine	HMDB0028699					Organic acids and derivatives	Carboxylic acids and derivatives	Amino acids, peptides, and analogues	1241.06	1249.81	1002.01	1302.07	946.207	734.205	164178	229417	223964	39975.9	72143.7	56094.6	20007.6	9956.24	5810.98	17303	27537.3	6555.52	39908.7	66795.2	82185.6	33109.3	36163.9	78631.1
11.42_317.2123m/z	neg	6,7-Dihydro-5-Oxo-12-Epi-Ltb4	HMDB0012839	LMFA03020071				Lipids and lipid-like molecules	Fatty Acyls	Eicosanoids	3740.53	74.6126	849.391	2710.25	2527.72	3671.79	1031.5	2177.89	1667.07	4211.45	8952.93	1227.94	1116.08	1377.95	3595.22	1518.12	714.528	1111.33	4597.12	1054.86	3311.99	3349.66	3438.98	2584.56
12.06_521.3446m/z	pos	Gelliodesxanthin		LMPR01070594				Lipids and lipid-like molecules	Prenol lipids	Sesquaterpenoids	4815.2	4618.01	5640.38	3230.52	6847.09	3791.56	2095.08	516.08	1174.22	7965.56	5617.6	2101.92	5571.97	10023.8	13306.2	4815.02	5742.77	12175.9	15525.3	2807.95	5637.28	6920.63	4659.32	1733.14
2.64_228.1112n	pos	Pyroglutamylvaline	HMDB0094651					Organic acids and derivatives	Carboxylic acids and derivatives	Amino acids, peptides, and analogues	311.62	517.54	368.267	174.841	323.915	1105.53	263972	326177	294136	191772	272040	227212	27186.1	8980.27	6158.24	21048	33780.6	4613.58	86256	119064	174902	67554.8	99629.8	148087
4.00_745.3928m/z	neg	PA(13:0/20:5(7Z,9Z,11E,13E,17Z)-3OH(5,6,15))	HMDB0262920					Unclassified	Unclassified	Unclassified	3.21689e-05	3.21689e-05	3.21689e-05	3.21689e-05	3.21689e-05	3.21689e-05	172038	191036	197534	58330	53143.4	104570	16476.3	319.921	495.93	12031.3	18930.3	869.297	4704.2	10817.9	15609.3	6138.36	19460.8	16666.1
4.85_303.1780m/z	pos	Oscr#3		LMFA13040097				Organic oxygen compounds	Organooxygen compounds	Carbohydrates and carbohydrate conjugates	15801.9	9795.03	6420.46	9842.24	13840.2	7118.08	2087.8	1744.81	2865.05	5916.55	8910.66	3128.73	3368.31	20009.8	3078.25	2696.42	3654.35	5829.41	13921.8	2342.47	7380.44	7118.25	2888.04	5898.61
11.69_275.2017m/z	neg	Stearidonic Acid	HMDB0006547	LMFA01030357	C16300	ccar00592	alpha-Linolenic acid metabolism	Lipids and lipid-like molecules	Fatty Acyls	Lineolic acids and derivatives	1175.65	1337.32	1040.44	549.187	548.587	2187.88	3679.88	3033.16	5180.01	7997.78	6728.76	3907.99	50028.3	10326.2	17806.9	10818.9	16629.3	21978.4	5210.68	8145.94	8468.01	8485.9	7939.87	14920.6
3.94_713.2588m/z	neg	Lappaol F	HMDB0302071					Phenylpropanoids and polyketides	2-arylbenzofuran flavonoids	Unclassified	3.21689e-05	3.21689e-05	3.21689e-05	3.21689e-05	3.21689e-05	3.21689e-05	50539.5	88396.8	88773.8	36672.4	37328.6	42297.7	14096.1	2494.12	2847.51	11346.8	21910.6	3485.85	2850.36	28539.3	21733.2	16423.6	24610.2	23865.4
4.62_661.3243m/z	neg	Canarigenin 3-[Glucosyl-(1->4)-6-Deoxy-Alloside]	HMDB0035433					Lipids and lipid-like molecules	Steroids and steroid derivatives	Steroidal glycosides	3.21689e-05	3.21689e-05	3.21689e-05	3.21689e-05	3.21689e-05	3.21689e-05	45037.9	76101.8	55400.9	1628.57	672.129	16334.3	859.125	122.608	0.237871	1044.46	885.025	3.21689e-05	3.21689e-05	2006.12	247.044	413.207	889.063	937.88
5.29_722.3840m/z	pos	Pkddia-Ps		LMGP20040004				Lipids and lipid-like molecules	Glycerophospholipids	Glycerophosphoserines	211.302	771.602	311.337	1122.17	278.144	3.21689e-05	134913	184346	169305	59814.5	29746	70070.6	64872.5	182396	110974	93947.1	75837.4	103534	194614	107440	365518	212523	137284	158675
10.19_526.3150m/z	neg	PC(15:0/0:0)	HMDB0010381	LMGP01050016	C04230	ccar00564	Glycerophospholipid metabolism	Lipids and lipid-like molecules	Glycerophospholipids	Glycerophosphocholines	13680.5	27170.3	20163.6	1450.45	3986.98	14477.1	47.3614	3343.43	244.421	95035.9	75489.9	38519.2	74864.5	80695.5	118589	31787.9	43238.5	124455	73104.4	22633.2	55049.9	94606.7	68167.2	38560.8
13.95_333.2802m/z	neg	Dtre	HMDB0002823	LMFA01030408				Lipids and lipid-like molecules	Fatty Acyls	Fatty acids and conjugates	3.21689e-05	3.21689e-05	3.21689e-05	3.21689e-05	3.21689e-05	3.21689e-05	1230.41	819.933	2446.36	1386.57	243.348	3.21689e-05	15222.5	2231.12	6277.15	3534.18	4477.75	6333.74	241.236	870.53	1567.38	1504.92	1709.73	3470.91
2.57_217.1193m/z	neg	Pantothenamide	HMDB0041313					Organic acids and derivatives	Carboxylic acids and derivatives	Amino acids, peptides, and analogues	3.21689e-05	3.21689e-05	3.21689e-05	3.21689e-05	3.21689e-05	3.21689e-05	27384.2	36404.5	40114.5	7217.39	15177.2	10157.9	1732.59	366.978	92.4941	1317.3	1533.29	68.1449	1207.38	8680.94	9138.06	3479.96	4568.1	11623.2
4.21_706.3677m/z	neg	Dalargin	HMDB0250833					Organic acids and derivatives	Carboxylic acids and derivatives	Amino acids, peptides, and analogues	3.21689e-05	3.21689e-05	3.21689e-05	3.21689e-05	3.21689e-05	170.909	2530.46	1978.02	4301.8	432.521	365.098	1270.44	8370.16	3623.99	2219.4	9995.59	7747.06	2873.23	3.21689e-05	216.129	3.21689e-05	927.729	642.083	3.3163
4.32_358.1811m/z	neg	Met Pro Leu						Organic acids and derivatives	Carboxylic acids and derivatives	Amino acids, peptides, and analogues	3.21689e-05	3.21689e-05	3.21689e-05	3.21689e-05	3.21689e-05	3.21689e-05	17228.2	18313.9	14182.6	5579.16	3311.69	10650.3	7198.45	3166.65	1350.58	7457.51	13146.4	1988.58	1598.55	20027.6	4805.81	5696.84	10683.9	14001.4
4.45_785.3724m/z	neg	Glu Phe Val						Organic acids and derivatives	Carboxylic acids and derivatives	Amino acids, peptides, and analogues	3.21689e-05	3.21689e-05	3.21689e-05	3.21689e-05	3.21689e-05	3.21689e-05	20558.9	29971.6	21976	4855.8	3180.16	10424.2	7547.48	1204.63	595.8	7134.01	7995.2	697.267	3.21689e-05	4288.18	1358.06	597.905	5434.66	3472.26
4.47_378.1676m/z	neg	Asp Val Phe						Organic acids and derivatives	Carboxylic acids and derivatives	Amino acids, peptides, and analogues	3.21689e-05	182.896	66.8617	304.578	74.8179	218.431	3064.27	4762.98	2810.89	1026.95	1352.52	2230.05	2857.31	740.114	704.304	3204.09	3534.29	464.62	200.721	4625.11	1001.28	1761.53	749.846	2642.95
4.56_344.2193m/z	neg	Leu Leu Thr						Organic acids and derivatives	Carboxylic acids and derivatives	Amino acids, peptides, and analogues	3.21689e-05	3.21689e-05	3.21689e-05	3.21689e-05	3.21689e-05	3.21689e-05	4120.75	5463.72	3460.28	3.21689e-05	3.21689e-05	483.876	1129.81	3.21689e-05	3.21689e-05	603.572	1016.86	3.21689e-05	3.21689e-05	5242.7	270.349	456.166	1044.99	2823.13
2.03_144.0479m/z	pos	5-(2-Hydroxyethyl)-4-Methylthiazole	HMDB0032985		C04294	ccar00730	Thiamine metabolism	Organoheterocyclic compounds	Azoles	Thiazoles	611296	671835	776027	771299	611952	675589	263352	217516	264615	529279	718785	331499	364218	725463	702648	381530	329657	820199	1.55644e+06	301313	858168	488060	441040	369550
1.22_375.2240m/z	pos	Asp Leu Lys						Organic acids and derivatives	Carboxylic acids and derivatives	Amino acids, peptides, and analogues	3.21689e-05	3.21689e-05	3.21689e-05	3.21689e-05	3.21689e-05	3.21689e-05	152063	155554	127168	91447.5	81098.6	142098	46208	29552.9	60497	34763.3	37304.7	26010.3	91964.9	93141.1	69864.7	91584.4	102762	93847.7
1.94_298.1150m/z	pos	Nelarabine	HMDB0015401					Nucleosides, nucleotides, and analogues	Purine nucleosides	Unclassified	9455.98	9939.45	9749.49	9733.22	6719.16	10290.8	40673.4	31894.8	39059.6	30426	30733.3	37039.9	11947.2	21061.4	23003.9	9265.42	9337.94	23174.8	58054.1	28688.3	39568.8	34731.6	55575.2	42822.5
12.11_444.3122m/z	neg	N-Oleoyl Tyrosine	HMDB0062337	LMFA08020099				Organic acids and derivatives	Carboxylic acids and derivatives	Amino acids, peptides, and analogues	3.21689e-05	943.132	3.21689e-05	3.21689e-05	3.21689e-05	270.889	1467.97	343.474	2136.83	643.327	2194.45	88.8954	1690.39	1806.51	2033.61	2181.91	3574.8	2786.33	3.21689e-05	1684.59	1998.97	1986.97	3756.94	1742.06
3.85_431.2152m/z	neg	Asp Leu Val Ser						Organic acids and derivatives	Carboxylic acids and derivatives	Amino acids, peptides, and analogues	3.21689e-05	3.21689e-05	3.21689e-05	3.21689e-05	3.21689e-05	3.21689e-05	34495.1	46743.4	23436.8	12919.4	11596.4	30593.2	34141.3	3135.11	6297.2	26860.1	31707.7	3464.64	2583.66	29966.9	8535.93	17180.4	15652.6	23291.1
6.15_413.2662m/z	pos	Nutriacholic Acid	HMDB0000467					Lipids and lipid-like molecules	Steroids and steroid derivatives	Bile acids, alcohols and derivatives	10890.6	11093	14133.4	12022.9	10428.3	12762.4	4228.65	3260.85	3502.46	9296.84	11607.7	5212.41	6034.49	11837.5	9904.48	5702.18	4933.57	10938.5	16693.7	3903.69	11083.5	8499.5	5227.57	5247.03
7.08_401.0881m/z	neg	Isokanugin		LMPK12112733				Phenylpropanoids and polyketides	Flavonoids	O-methylated flavonoids	78277.9	77312.3	80362.5	79906.5	79711.6	76215.1	41117.3	37470.6	42705.7	76228	81055.1	53791.4	63068	81804.7	74370.1	64514.3	61487.8	79174.9	90726.4	50162.4	89026.7	72660.8	65432	59343.9
14.15_286.2294n	pos	Retinol	HMDB0000305	LMPR01090001	C00473	ccar00830	Retinol metabolism	Lipids and lipid-like molecules	Prenol lipids	Retinoids	20195.4	25193.5	21720.5	14746.4	12224	12811.3	121535	96705.7	159266	356599	326324	215917	19068.9	90959.6	64279.3	14949.3	15792.2	59679.9	100566	26656.2	94852.1	54058.5	68772.1	69565
1.20_361.2446m/z	pos	Ile Lys Thr						Organic acids and derivatives	Carboxylic acids and derivatives	Amino acids, peptides, and analogues	3.21689e-05	3.21689e-05	3.21689e-05	3.21689e-05	3.21689e-05	3.21689e-05	64273	84683.7	84673.4	6004.65	2611.33	16796.8	2761.08	3.21689e-05	3.21689e-05	2378.61	4213.06	3.21689e-05	3.21689e-05	31168.8	2899.16	6224.97	17080.8	31083.2
10.31_548.2746m/z	pos	PE(22:6(4Z,7Z,10Z,13Z,16Z,19Z)/0:0)	HMDB0011526	LMGP02050013				Lipids and lipid-like molecules	Glycerophospholipids	Glycerophosphoethanolamines	688442	1.40145e+06	1.11848e+06	438649	360915	757308	48654.1	107760	66456.2	1.77425e+06	1.71592e+06	496480	1.01764e+06	2.39626e+06	1.69804e+06	965359	1.13878e+06	2.29551e+06	4.52789e+06	534704	1.78595e+06	1.51175e+06	808812	656713
13.68_357.2801m/z	neg	Tetracosapentenoic Acid	HMDB0258880					Unclassified	Unclassified	Unclassified	1738.83	2119.32	1272.72	723.566	670.191	3344.32	6678.95	3950.6	10310.1	6241.43	6586.77	2372.54	22482.9	11454.9	13554.2	10842.7	14771.3	17303.4	5366.43	7503.89	8327.09	13291.4	11987.6	12229.7
2.60_405.1983m/z	pos	Tetraxetan	HMDB0251592					Organic acids and derivatives	Carboxylic acids and derivatives	Tetracarboxylic acids and derivatives	1961.94	2366.79	2212.21	2072.71	1175.93	2132.11	25290.8	37283.9	19834.3	9627.62	12310.8	20324.1	164943	68742.7	53615.3	172626	147980	72029.6	41648.2	124433	41059.3	92567.3	58195.6	84057.3
3.49_314.1338m/z	neg	Asp Ser Ile						Organic acids and derivatives	Carboxylic acids and derivatives	Amino acids, peptides, and analogues	3.21689e-05	3.21689e-05	3.21689e-05	3.21689e-05	3.21689e-05	3.21689e-05	8442.58	10589.6	10502.6	496.164	780.07	1587.12	188.942	1.64946	3.21689e-05	3.21689e-05	177.51	3.21689e-05	3.21689e-05	1555.83	346.947	39.6298	647.859	1549.99
4.24_333.1674n	pos	Ala Pro Phe						Organic acids and derivatives	Carboxylic acids and derivatives	Amino acids, peptides, and analogues	16.3492	10.4484	9.54858	144.32	112.999	29.6589	352276	370659	369621	545501	422650	569517	56241.4	11360.8	16462.7	48566.1	53125.1	11635.2	60255.8	37626.4	221160	67882.4	152762	55079.5
5.79_255.0630m/z	pos	Daidzein	HMDB0003312	LMPK12050038	C10208			Phenylpropanoids and polyketides	Isoflavonoids	Isoflav-2-enes	54643.5	59740.4	58938.2	64890.1	57426.5	53056.2	8508.32	5722.83	6684.75	30527.6	44253.6	16800.5	18124	46742.1	36951	19308.3	14862.4	41856.6	111364	13058	48688.4	33689.9	19504	19674.8
7.26_469.1105m/z	pos	3-C-Methylluteolin 5-Rhamnoside		LMPK12110635				Phenylpropanoids and polyketides	Flavonoids	Flavonoid glycosides	135497	111707	106670	112694	119811	118713	88356	91788.4	94472	142789	143400	105914	126333	205872	298255	186629	145161	334299	392738	102880	181389	133775	129203	119358
0.82_249.0551m/z	neg	Gamma-Glutamylcysteine	HMDB0001049		C00669	ccar00480,ccar04216	Glutathione metabolism|Ferroptosis	Organic acids and derivatives	Carboxylic acids and derivatives	Amino acids, peptides, and analogues	327.639	279.021	320.764	95.4096	3.21689e-05	3.21689e-05	4769.15	3973.52	3144.35	3214.26	2858.44	5012.01	2274.03	358.463	1012.05	724.483	1284.99	667.768	760.942	3013.32	1733.33	1767.53	915.547	2339.01
1.31_274.1411m/z	neg	Ile Gly Ser						Organic acids and derivatives	Carboxylic acids and derivatives	Amino acids, peptides, and analogues	3.21689e-05	3.21689e-05	3.21689e-05	3.21689e-05	3.21689e-05	3.21689e-05	4840.29	7416.86	3330.23	966.836	609.46	2948.1	1407.13	0.308943	557.601	1025.94	1414.76	3.21689e-05	3.21689e-05	2333.94	130.601	1232.61	1279.06	1424.34
15.17_441.3359m/z	pos	Secosterol-A		LMST01010127				Lipids and lipid-like molecules	Prenol lipids	Sesquiterpenoids	210269	214222	222702	239832	203283	182910	76460.5	66527.6	76314.9	172664	205699	96447.6	104427	184758	153650	77279.4	74975.5	154099	321452	66307.4	160880	135653	108002	89600.2
4.62_406.1987m/z	neg	Ile Glu Phe						Organic acids and derivatives	Carboxylic acids and derivatives	Amino acids, peptides, and analogues	3.21689e-05	3.21689e-05	3.21689e-05	3.21689e-05	3.21689e-05	3.21689e-05	8352.05	13527.1	6466.78	1369.6	375.312	4610.6	7322.5	316.353	501.907	5307.49	5691.58	88.1106	315.302	18227.1	2959.86	3800.72	4712.31	11488.6
1.22_134.0473m/z	neg	2-Aminopurine	HMDB0245025					Organoheterocyclic compounds	Imidazopyrimidines	Purines and purine derivatives	1884.58	2009.14	1849.04	1917.85	1557.92	1579.76	5382.53	3535.17	5409.82	2618.42	2995.29	2220.01	1712.54	2133.74	2146.86	1657.13	1718.73	2049.23	2231.24	5806.16	4213.82	3509.62	5521.19	3140.85
10.14_482.3241m/z	pos	Stieleriacine E		LMFA08020337				Organic acids and derivatives	Carboxylic acids and derivatives	Amino acids, peptides, and analogues	125585	191505	144086	90188.7	86111.4	106899	7432.29	13640.3	5674.38	319197	305240	111253	255691	409313	510134	144783	165610	582401	596345	84393.4	267196	350301	204523	122553
11.67_506.3242m/z	neg	PE(20:1(11Z)/0:0)	HMDB0011512	LMGP02050020				Lipids and lipid-like molecules	Glycerophospholipids	Glycerophosphoethanolamines	20006.3	22613.5	22010.8	9987.24	11685.7	19414.3	5457.75	8643.49	13168.6	28854.1	36141.2	14074.8	44648.3	31771.6	28624.9	24953.5	36222.8	33820.5	42760.5	22910.5	36029.6	38835.1	27380.1	23741.3
3.40_228.1710m/z	pos	L,L-Cyclo(Leucylprolyl)	HMDB0034276					Organic acids and derivatives	Carboxylic acids and derivatives	Amino acids, peptides, and analogues	172.064	276.083	149.43	165.004	110.012	192.717	31493.7	36725.6	49558.3	12096.4	8766.07	13327.3	761.942	139.825	90.1735	121.025	1400.21	106.657	4396.18	18491	8753.07	5996.93	10468.6	17784
3.62_492.2467m/z	neg	Tyrosyl-Prolyl-Leucyl-Glycinamide	HMDB0243591					Unclassified	Unclassified	Unclassified	3.21689e-05	3.21689e-05	3.21689e-05	3.21689e-05	3.21689e-05	3.21689e-05	97570	154506	102744	14258.1	10625.5	54667.1	6171.92	1386.7	1535.76	5032.37	5823.06	1313.69	1558.17	27784.3	5238.86	11109.1	15599.9	31459.2
3.72_607.3102m/z	neg	Austrobuxusin G		LMPR0103540007				Organic acids and derivatives	Carboxylic acids and derivatives	Tricarboxylic acids and derivatives	3.21689e-05	3.21689e-05	3.21689e-05	3.21689e-05	3.21689e-05	3.21689e-05	4560.43	7814.99	4815.18	1165.96	3069.06	4123.01	1511.92	169.399	3.21689e-05	1643.38	719.286	3.21689e-05	630.318	25825	4128.62	6502.59	10360.2	17614.2
3.91_352.1508m/z	pos	Ala Asp Phe						Organic acids and derivatives	Carboxylic acids and derivatives	Amino acids, peptides, and analogues	3.21689e-05	3.21689e-05	3.21689e-05	7.39874	3.21689e-05	3.69808	130090	184631	75605	21916	21235.2	94011.3	35082.1	3946.31	12371.9	16743.4	37935.5	5292	11555.7	40920.8	11718.7	21630.6	26546.2	27097.7
5.59_393.2263m/z	pos	Sarcoehrendin G		LMFA03010229				Lipids and lipid-like molecules	Fatty Acyls	Eicosanoids	8288.48	6982.44	8105.5	7032.42	7236.95	7626.21	5470.63	6441.22	6429.93	5720.37	5344.16	5124.69	2434.51	5407.52	4994.13	3748.33	1734.63	4647.14	3616.53	1683.02	721.778	1947.3	1747.91	678.871
1.31_247.0693n	pos	N-Succinyl-L-Glutamate			C05931	ccar00330	Arginine and proline metabolism	Organic acids and derivatives	Carboxylic acids and derivatives	Amino acids, peptides, and analogues	13.8101	3.21689e-05	3.21689e-05	3.21689e-05	3.21689e-05	3.21689e-05	387573	416553	242326	448828	456907	511912	29135.8	28576.4	45815.3	44188.7	30663.2	37263.6	210684	64036.2	151030	117581	103048	92198.3
1.11_244.1302m/z	neg	Valyl-Gamma-Glutamate	HMDB0029141					Organic acids and derivatives	Carboxylic acids and derivatives	Amino acids, peptides, and analogues	3.21689e-05	3.21689e-05	3.21689e-05	3.21689e-05	3.21689e-05	3.21689e-05	30890.2	39838.6	36065.1	6277.21	9598.59	10446.5	9281.72	318.515	3.21689e-05	4751.43	12353.7	3.21689e-05	512.276	12880.1	7490.18	3703.22	4730.36	13776.3
11.04_369.3514m/z	pos	5alpha-Cholest-22e-En-3beta-Ol		LMST01010099				Lipids and lipid-like molecules	Steroids and steroid derivatives	Cholestane steroids	7.37257e+06	7.72409e+06	8.17098e+06	8.52969e+06	7.3422e+06	6.57604e+06	3.32497e+06	2.66175e+06	2.41419e+06	5.17384e+06	5.37193e+06	5.31645e+06	4.3781e+06	9.46034e+06	9.78984e+06	5.866e+06	4.75216e+06	1.18931e+07	1.6477e+07	3.56959e+06	9.35536e+06	5.11465e+06	3.28082e+06	5.07719e+06
4.62_481.2277m/z	neg	Dulciol C	HMDB0029991					Organoheterocyclic compounds	Benzopyrans	1-benzopyrans	112.957	3.21689e-05	3.21689e-05	3.21689e-05	3.21689e-05	3.21689e-05	12489	11534.6	12905.5	5745.67	6937.03	9980.38	5359.15	3.21689e-05	240.642	1957.96	3753.91	741.158	1019.59	10433.8	3188.43	4578.58	7292.78	9252.59
4.96_469.2087m/z	pos	Glu Trp Leu						Unclassified	Unclassified	Unclassified	128.895	3.21689e-05	3.21689e-05	124.683	3.21689e-05	97.6828	239954	108335	225527	130143	97862.8	127331	1558.98	3.21689e-05	63.8736	666.045	411.681	516.257	69269.4	76184	141229	73627.8	158228	124362
14.37_308.2582m/z	pos	4-Androstenediol	HMDB0005849	LMST02020105	C14210			Lipids and lipid-like molecules	Steroids and steroid derivatives	Androstane steroids	3.04797e+06	3.09337e+06	3.15956e+06	3.29859e+06	2.76234e+06	2.7254e+06	1.23231e+06	1.00337e+06	1.31828e+06	3.15923e+06	4.06496e+06	1.97669e+06	2.13257e+06	4.04937e+06	2.91778e+06	1.77974e+06	1.3614e+06	3.21824e+06	5.85388e+06	1.24522e+06	3.32684e+06	2.49468e+06	1.91793e+06	1.68724e+06
14.50_385.3464m/z	pos	7beta-Hydroxycholesterol	HMDB0006119	LMST01010047				Lipids and lipid-like molecules	Steroids and steroid derivatives	Cholestane steroids	172912	99196.8	138797	129516	75882	77633.1	12528.6	14519.3	10840.8	29558	14996.9	23324.8	59663.8	54094.2	47315.6	34357.4	26689	72396.4	1014.48	5012.82	1464.35	20657.2	1213.97	5405.09
3.05_219.1111m/z	pos	Phenylalanylalanine	HMDB0028988					Organic acids and derivatives	Carboxylic acids and derivatives	Amino acids, peptides, and analogues	206.715	387.225	337.614	264.816	379.638	103.492	8172.7	8836.6	10301	3979.45	6300.83	5745.22	277.256	197.173	119.027	134.209	192.383	93.1165	4868.34	9181.42	4217.11	4896.56	2463.26	9527.38
3.40_359.2656m/z	pos	Diprotin A	HMDB0251473					Organic acids and derivatives	Carboxylic acids and derivatives	Amino acids, peptides, and analogues	3.21689e-05	3.21689e-05	3.21689e-05	3.21689e-05	3.21689e-05	3.21689e-05	77258.7	103898	120194	26953.4	18300.5	31314	1118.46	3.21689e-05	3.21689e-05	798.775	2611.19	3.21689e-05	7910.4	47018.3	17844.2	13314.1	23825.6	41544.5
1.14_244.0696n	neg	Uridine	HMDB0000296		C00299	ccar00240	Pyrimidine metabolism	Nucleosides, nucleotides, and analogues	Pyrimidine nucleosides	Unclassified	20686.2	23503.5	25679.8	18723.2	25776.7	25808.8	37794.4	33543	29178.7	14773.1	11959.3	22436.3	31442.3	25097.2	23593.1	26063.8	27602.6	28934.4	15387.4	34667.9	20510.3	20825.4	82579.3	56718.4
1.56_303.1667m/z	pos	Ala Val Asn						Organic acids and derivatives	Carboxylic acids and derivatives	Amino acids, peptides, and analogues	3.21689e-05	3.21689e-05	3.21689e-05	3.21689e-05	3.21689e-05	3.21689e-05	38611.8	48794.7	43541.6	3810.5	2711.37	12011.9	6366.73	1529.59	2069.83	8725.06	12013.7	553.909	2069.76	29716.2	5375.06	8861.96	18421	31729.9
11.51_616.2852m/z	neg	Kinetensin 4-7	HMDB0012986					Organic acids and derivatives	Carboxylic acids and derivatives	Amino acids, peptides, and analogues	15267.6	8546.4	15498.9	12974.9	9909.95	9961.35	7860.55	8381.06	19202.4	11322.8	26571.6	6310.25	13575.4	8577.44	6054.38	12175.3	12476.7	7740.03	23543.2	25334.3	43600.2	28062.7	15620.4	28095.1
11.69_578.3630m/z	pos	1-(2-Methoxy-Heneicosanyl)-Sn-Glycero-3-Phosphoethanolamine		LMGP02060024				Lipids and lipid-like molecules	Glycerophospholipids	Glycerophosphoethanolamines	36173.2	43565.2	37531.4	43026.4	36266.2	39983.9	15522.1	15197.3	16723.2	37601.9	45723.8	23749.9	23032.5	46582.6	40246.6	27015.1	17752.4	52179.5	88517.6	21343.8	53563.9	35300.7	27696.3	25223.3
1.19_247.1289m/z	pos	Glutamylvaline	HMDB0028832					Organic acids and derivatives	Carboxylic acids and derivatives	Amino acids, peptides, and analogues	1325.07	1820.86	589.313	721.557	1077.87	671.879	405048	416200	343936	206950	346012	306293	295375	109171	114365	255555	282391	92344	335175	231693	302932	204675	298095	270939
10.97_370.3317m/z	pos	N-Palmitoyl Isoleucine		LMFA08020112				Organic acids and derivatives	Carboxylic acids and derivatives	Amino acids, peptides, and analogues	13331.7	12653.6	10393.2	19526.1	43358.9	16354.6	212.829	271.372	3.21689e-05	3369.52	3.21689e-05	164.395	300.472	413.681	463.957	3.21689e-05	580.909	3.21689e-05	5661.41	3.21689e-05	3.21689e-05	3.21689e-05	3.21689e-05	3.21689e-05
11.74_307.2510n	pos	Fingolimod	HMDB0252262					Organic nitrogen compounds	Organonitrogen compounds	Amines	1.27833e+06	1.28891e+06	1.30095e+06	1.38761e+06	1.24778e+06	1.17527e+06	507505	426883	504337	1.2164e+06	1.52174e+06	727046	799466	1.52693e+06	1.35717e+06	820567	690908	1.50286e+06	2.86053e+06	613464	1.55252e+06	1.13564e+06	884422	777018
3.38_318.1660m/z	pos	Asp Ile Ala						Organic acids and derivatives	Carboxylic acids and derivatives	Amino acids, peptides, and analogues	3.21689e-05	3.21689e-05	3.21689e-05	3.21689e-05	3.21689e-05	3.21689e-05	30853.5	42429.7	29164.3	13365.1	19402.8	32450.6	23611.3	3194.02	5135.4	15724.5	25527.4	4753.43	8890.5	35608.1	14402.5	23475.5	16183.5	29122.7
1.11_148.0438m/z	neg	L-Methionine	HMDB0000696		C00073	ccar00270,ccar00970	Cysteine and methionine metabolism|Aminoacyl-tRNA biosynthesis	Organic acids and derivatives	Carboxylic acids and derivatives	Amino acids, peptides, and analogues	8852.91	8569.9	8846.42	8476.5	5990.98	10015.4	65118.7	72194	42880	72722.9	52568	79937.2	127374	51742	126019	106938	126632	66148	44240	74505.2	49303.5	81482.3	76294	49871
0.73_289.0333m/z	neg	D-Sedoheptulose 7-Phosphate	HMDB0001068		C05382	ccar00030	Pentose phosphate pathway	Organic oxygen compounds	Organooxygen compounds	Carbohydrates and carbohydrate conjugates	55324	28494	38995.1	58895.3	46206.9	53162.5	27716.1	21959.1	35454.1	82808	97164.2	31069.1	5098.37	8249.21	5597.75	12062	6817.23	7289.35	56585.5	8573.59	68723.3	20935.5	5217.86	10812.2
3.65_629.3430m/z	neg	Proctolin	HMDB0256789					Organic acids and derivatives	Carboxylic acids and derivatives	Amino acids, peptides, and analogues	3.21689e-05	3.21689e-05	3.21689e-05	3.21689e-05	3.21689e-05	3.21689e-05	7570.83	12418.2	4903.8	1797.93	772.251	6408.77	144757	10482.5	10935.4	174564	179952	5986.98	3.21689e-05	21514.6	44.5872	7433.4	4411.48	9243.77
4.01_566.2744n	neg	Canescein	HMDB0029313					Lipids and lipid-like molecules	Steroids and steroid derivatives	Steroid lactones	3.21689e-05	3.21689e-05	3.21689e-05	3.21689e-05	3.21689e-05	3.21689e-05	789417	792328	990101	504252	294251	759704	28519.4	5191.9	3596.69	27280.2	27108	4350.35	32452.5	491347	306674	292251	537691	659719
9.54_361.2350m/z	pos	12-Epi Leukotriene B3						Lipids and lipid-like molecules	Fatty Acyls	Eicosanoids	29105.7	29013.9	29118.5	30136.3	25962.7	24487	10350.3	10607.5	13342.9	23024.6	27205.8	15008.9	16178.2	27904.8	25483.1	16031	13862.2	27466	47340.8	13101.7	26292	21431.9	16467.2	12366.8
0.84_151.0494n	pos	Guanine	HMDB0000132		C00242	ccar00230	Purine metabolism	Organoheterocyclic compounds	Imidazopyrimidines	Purines and purine derivatives	9229.79	8930.13	7926.09	7952.96	8991.52	7974.74	247217	145894	322896	177871	266907	149665	23940.6	21740.6	32090.2	20358.3	21876	28415.7	70532.8	37915.9	100426	64039.8	54675.7	59230.7
1.43_220.0883n	pos	Alanylmethionine	HMDB0028693					Organic acids and derivatives	Carboxylic acids and derivatives	Amino acids, peptides, and analogues	4784.27	3805.22	4142.6	4322.49	5704.72	5767.29	81225.5	97938.8	135639	12701.5	35673	18355.4	5861.03	6161.46	4312.33	5414.24	6567.9	4670.3	9965.64	16510	19942.8	10349.6	9008.48	25783.2
11.16_507.3692n	pos	PC(O-18:1(11Z)/0:0)		LMGP01060034				Lipids and lipid-like molecules	Glycerophospholipids	Glycerophosphocholines	289039	443858	390780	226528	401488	366099	1.76627e+06	1.26514e+06	3.75278e+06	2.39866e+06	4.00972e+06	940232	555062	644757	728303	403782	640541	892599	2.80323e+06	1.84817e+06	3.8076e+06	3.00169e+06	2.90289e+06	2.35828e+06
11.31_360.2149n	pos	Tributyl Citrate						Organic acids and derivatives	Carboxylic acids and derivatives	Tricarboxylic acids and derivatives	630978	694569	716884	769313	700586	661941	288632	245708	299323	742252	887302	433384	462697	833011	768616	460429	400716	933661	1.78994e+06	378552	935026	638264	443895	367549
12.21_445.2540m/z	pos	Lovastatin Acid	HMDB0254177					Organic acids and derivatives	Hydroxy acids and derivatives	Medium-chain hydroxy acids and derivatives	25263.8	9232.95	7416.12	9611.02	4715.98	3998.93	708.458	3.21689e-05	428.185	572.054	3.21689e-05	138.21	449570	8562.5	203706	16533.6	12785.3	137202	5110.7	3747.28	1704.04	9612.8	4830.6	24929.8
13.01_389.2921m/z	neg	Mg(17:0/0:0/0:0)[Rac]		LMGL01010002				Lipids and lipid-like molecules	Glycerolipids	Monoradylglycerols	3.21689e-05	3.21689e-05	3.21689e-05	3.21689e-05	3.21689e-05	3.21689e-05	96.1337	23.4907	3.21689e-05	3.21689e-05	48.4588	3.21689e-05	4495.25	61.5004	1518.31	787.767	1061.12	2370.41	3.21689e-05	105.511	119.873	307.297	408.697	697.948
3.72_563.2511m/z	neg	Antiaroside G		LMST01120043				Lipids and lipid-like molecules	Steroids and steroid derivatives	Steroid lactones	3.21689e-05	3.21689e-05	3.21689e-05	3.21689e-05	3.21689e-05	3.21689e-05	16644.4	24513.3	18544.8	5027.43	3835.01	13434.6	510293	66827.5	92346.6	653449	595807	60711.9	3862.91	177903	7959.15	77453	29814.7	58205.2
3.81_260.1969m/z	pos	Isoleucyl-Lysine	HMDB0028912					Organic acids and derivatives	Carboxylic acids and derivatives	Amino acids, peptides, and analogues	294.185	430.9	273.307	352.898	401.509	315.59	5422.58	7618.79	6779.28	1556.75	1065.82	4022.38	34690.5	11573.7	12744.7	27372	52565.8	10147.7	3196.17	14650.6	4130.4	10045.4	6229.29	13042.8
1.11_122.0247m/z	neg	Nicotinic Acid	HMDB0001488		C00253	ccar00760	Nicotinate and nicotinamide metabolism	Organoheterocyclic compounds	Pyridines and derivatives	Pyridinecarboxylic acids and derivatives	874.915	806.783	1017.71	851.621	811.875	848.985	18578.1	15068.8	16515.8	25938.3	28826.4	22742.1	1128.67	1227.35	1115.8	1200.77	981.14	900.583	10529.3	9488.75	14319.3	11269.7	16740.1	12453.8
1.41_392.2199n	pos	14-Hydroperoxy-H4-Neuroprostane	HMDB0062292					Lipids and lipid-like molecules	Fatty Acyls	Eicosanoids	26212.1	29785.8	35747.7	28147.1	31257.7	31848.5	67606.4	70616.3	49687.1	110518	112066	87353.8	30098.1	39666	75363.2	36071.6	33989.4	58050.8	129022	47452.8	70757.1	62238.3	50732.4	50726
3.65_602.3530m/z	neg	Benzonatate	HMDB0015006					Benzenoids	Benzene and substituted derivatives	Benzoic acids and derivatives	3.21689e-05	62.6368	3.21689e-05	3.21689e-05	3.21689e-05	3.21689e-05	51138.7	99638	78395.9	21912.5	9948.21	42966.1	1563.98	3.21689e-05	3.21689e-05	1076.54	1008.88	3.21689e-05	1459.49	93046.3	10930.6	40006.7	34684.9	54206.1
4.58_437.2026m/z	neg	Asn Ile Phe						Organic acids and derivatives	Carboxylic acids and derivatives	Amino acids, peptides, and analogues	3.21689e-05	3.21689e-05	3.21689e-05	3.21689e-05	3.21689e-05	3.21689e-05	4578.18	2934.13	2589.98	6987.16	5741.63	8511.39	719.398	3.21689e-05	731.262	195.506	236.588	3.21689e-05	1070.93	3783.99	2934.77	4257.34	4111.31	3111.49
7.85_227.1290m/z	neg	Traumatic Acid	HMDB0000933	LMFA01170002	C16308	ccar00592	alpha-Linolenic acid metabolism	Lipids and lipid-like molecules	Fatty Acyls	Fatty acids and conjugates	3782.59	3727.8	3224.13	3458.74	3979.45	3051.09	1832.55	1618.64	1772.41	3447.46	3945.02	2314.63	2824.64	3822.65	3273.99	3218.11	2774.4	3757.13	4342.1	2480.47	4207.15	3361.41	3061.02	3058.18
0.84_233.1132m/z	pos	Gamma-Aminobutyric Acid Glutamate	HMDB0252609					Unclassified	Unclassified	Unclassified	3.21689e-05	3.21689e-05	3.21689e-05	3.21689e-05	3.21689e-05	3.21689e-05	16919.1	13096.6	15101.3	16133.5	18018.6	20567.4	47074.1	39838.7	32464.9	45898.9	39083.6	39114.6	40465.5	21066.3	26901.5	25493	32499.9	27091.7
11.27_574.3870m/z	pos	15-(3-Methyl-5-Pentylfuran-2-Yl)Pentadecanoylcarnitine	HMDB0241842					Unclassified	Unclassified	Unclassified	38076.3	103559	73254.8	15869.1	21249.8	51749.4	9977.2	27610.2	15525.7	263921	254061	103005	140723	286960	330482	74954.5	103035	402649	468404	68985.7	205005	274566	147574	76383.7
14.12_345.2567m/z	pos	Trans-11s,12s-Epoxy-6z,9z-Heneicosadiene		LMFA12000325				Organoheterocyclic compounds	Epoxides	Unclassified	16889.7	16941.5	14300.8	23063.5	15506.7	11272.2	6650.09	4563.82	6963.38	14141.5	30860	12169.7	9889.32	18613.7	18876	12672.5	9374.52	14274.6	47555.5	7593.73	23479.8	20198.6	14987.8	16167.2
3.76_357.2511m/z	neg	Val Lys Leu						Unclassified	Unclassified	Unclassified	3.21689e-05	3.21689e-05	3.21689e-05	3.21689e-05	3.21689e-05	3.21689e-05	4066.25	4952.2	3825.54	352.975	82.771	1006.24	3.21689e-05	3.21689e-05	3.21689e-05	3.21689e-05	192.386	3.21689e-05	3.21689e-05	10599.8	3.21689e-05	870.045	2562.63	5917.35
4.38_550.2164m/z	neg	Ibritumomab Tiuxetan	HMDB0253331					Unclassified	Unclassified	Unclassified	3.21689e-05	3.21689e-05	3.21689e-05	3.21689e-05	3.21689e-05	3.21689e-05	16621.5	22531.4	4448.96	6941.74	1257.49	7920.36	1.34747e+06	434983	597926	1.31227e+06	1.53133e+06	522917	132422	1.07238e+06	195249	491665	454058	644347
4.52_502.2527m/z	neg	Lysyl-Aspartyl-Glutamyl-Leucine	HMDB0247848					Unclassified	Unclassified	Unclassified	3.21689e-05	3.21689e-05	3.21689e-05	3.21689e-05	3.21689e-05	3.21689e-05	85368.1	102429	70014	32692.9	26084.9	79889.1	20801.5	1488.11	3316.7	13011.2	18392.7	1301.1	8901.14	58164.9	22823.2	34632.5	47634.4	52160.1
10.90_607.3862m/z	neg	Cholesterol Glucuronide	HMDB0010330		C03033	ccar00040	Pentose and glucuronate interconversions	Lipids and lipid-like molecules	Steroids and steroid derivatives	Steroidal glycosides	5701.12	5386.59	5497.46	7577.03	5828.2	6350.77	3641.71	2354.19	3579.5	3576.21	5878.66	4861.49	3404.92	5117.2	3721.05	5575.51	4776	2864.47	5836.53	4335.78	7381.11	6535.73	3987.59	4451.85
10.52_374.3623m/z	pos	13-Methoxy-Heneicosanoic Acid		LMFA01080015				Lipids and lipid-like molecules	Fatty Acyls	Fatty acids and conjugates	8787.66	33400	32517.3	11086.8	16418.6	101177	2092.79	14360.7	12003.6	18009.1	3659.46	3930.32	27233.5	3.21689e-05	67352.5	8888.44	53557.1	1647.02	13688.1	1864.12	12102.4	9073.48	4835.18	1802.42
11.20_468.3108m/z	pos	PE(17:0/0:0)	HMDB0061691	LMGP02050030				Lipids and lipid-like molecules	Glycerophospholipids	Glycerophosphoethanolamines	5377.44	4875.07	6991.91	5705.66	4102.77	4538.44	312.379	693.34	2253.41	2687.8	5992.19	328.255	93723.9	71333.4	54246.6	115415	119155	96339.5	16222	22074.4	21212.8	17950	14713.8	19382.2
2.38_260.1607m/z	pos	Hydroxyprolyl-Lysine	HMDB0028868					Organic acids and derivatives	Carboxylic acids and derivatives	Amino acids, peptides, and analogues	3.21689e-05	80.9398	101.294	3.21689e-05	151.658	70.3629	31186	36845.9	30536.6	19277.3	24401.9	23280.4	21304.8	6298.96	6057.17	14407.2	24395.3	5557.01	19245.2	121237	29995.2	24433.2	35095.6	57274.3
3.83_675.3515m/z	neg	Peridinin	HMDB0256341					Lipids and lipid-like molecules	Prenol lipids	Terpene lactones	3.21689e-05	3.21689e-05	3.21689e-05	3.21689e-05	3.21689e-05	3.21689e-05	4711.58	4619.69	9154.61	460.914	634.412	3199.66	104064	23869.8	31659.4	157211	153650	26745.8	223.313	32782.2	2167.13	23076.9	10623.4	30306.9
4.03_390.1910n	pos	Phe Pro Gln						Organic acids and derivatives	Carboxylic acids and derivatives	Amino acids, peptides, and analogues	1311.27	934.886	1766.69	1500.97	1836.34	1147.25	159663	224158	149981	58343.9	32751.2	78808	588612	767474	572994	840456	526309	477495	400273	662865	457110	664731	482735	750324
4.87_888.5211m/z	neg	PS(18:1(11Z)/20:3(8Z,11Z,14Z)-2OH(5,6))	HMDB0281464					Unclassified	Unclassified	Unclassified	21.8717	2.50678	3.21689e-05	3.21689e-05	9.60299	3.21689e-05	62904.4	72030.4	93250	19097.4	6496.92	37258.5	3.21689e-05	3.21689e-05	3.21689e-05	3.21689e-05	375.719	3.21689e-05	868.349	13106.6	709.79	3901.4	11805	14502.1
5.25_529.2648m/z	neg	17-Hydroxyandrostane-3-Glucuronide	HMDB10359	LMST05010036				Lipids and lipid-like molecules	Steroids and steroid derivatives	Steroidal glycosides	3.21689e-05	3.21689e-05	3.21689e-05	3.21689e-05	3.21689e-05	3.21689e-05	47117.6	68674.1	78881.2	16695.1	7971.06	23614.8	974.795	1219.41	175.13	2644.7	2001.9	328.696	20048.7	72969	77047	48956.8	51710	72353.5
5.36_735.3375m/z	pos	Periplocin	HMDB0256343					Lipids and lipid-like molecules	Steroids and steroid derivatives	Steroid lactones	300.842	183.36	412.161	3.21689e-05	28.4266	240.459	14805.7	21745.8	18623.9	7473.54	6888.66	12350	264033	85757.3	164824	235906	294844	92166.2	177339	432304	126264	339002	114288	149900
2.90_219.1109n	pos	Pantothenic Acid	HMDB0000210		C00864	ccar00410,ccar00770	beta-Alanine metabolism|Pantothenate and CoA biosynthesis	Organic oxygen compounds	Organooxygen compounds	Alcohols and polyols	280532	279651	315035	300909	329245	324054	167769	176161	141931	295738	373202	224161	172155	345826	292312	230799	182769	356177	838149	143898	386335	265672	214946	176970
10.42_335.2231m/z	neg	Hepoxilin B3	HMDB04690	LMFA03090003	C14810	ccar00590	Arachidonic acid metabolism	Lipids and lipid-like molecules	Fatty Acyls	Eicosanoids	18390.6	9045.43	14205.7	17066.1	28307.7	45132.5	14867.7	53411.5	35756.1	21653.2	63203.2	13265.2	22624	21269.6	40733.4	23644	20177.9	25630.3	27008	25953.2	33521	28328.1	43869.8	19744
10.67_319.0401m/z	pos	Disulfiram	HMDB0014960		C01692			Organic nitrogen compounds	Organonitrogen compounds	Amines	4923.12	3257.96	4437.42	8441	5563.58	3065.61	3151.53	2547.85	3258.77	3.21689e-05	3.21689e-05	601.811	720.723	1382.25	3.21689e-05	1748.04	600.818	3.21689e-05	3.21689e-05	1057.56	951.51	3.21689e-05	240.481	1246.04
10.91_249.1847m/z	pos	5-Hexyl-2-Furanhexanoic Acid	HMDB0112088					Lipids and lipid-like molecules	Fatty Acyls	Fatty acids and conjugates	50196	50577.6	54532.3	56154.7	50643.3	47414.2	20069.9	16274.4	17781.2	40621.4	54405.9	28358.6	27357.9	49946.2	43688.4	31402.6	24435.3	49205.8	98250	21532.2	53873.8	37181.5	28259.3	27452.6
14.37_228.1957m/z	pos	9-Tridecynoic Acid		LMFA01030602				Lipids and lipid-like molecules	Fatty Acyls	Fatty acids and conjugates	542644	563547	582734	618695	528399	524942	237193	193189	262537	649100	825148	411153	463390	914874	697775	437277	376494	933750	2.13397e+06	465435	1.32387e+06	957796	688990	584066
14.65_283.2630m/z	pos	17-Hydroxy Stearic Acid		LMFA02000135				Lipids and lipid-like molecules	Fatty Acyls	Fatty acids and conjugates	8759.4	8178.64	6703.98	5400.09	4597.59	9730.64	9362.88	5664.02	12059.6	27928.8	33275.2	13300	149531	38593.3	47660.9	19060.6	12948.4	49372.4	37721.4	10761.7	23617.6	24089.5	15514.6	29634.8
4.38_501.2580m/z	neg	26,26,26,27,27,27-Hexafluoro-25-Hydroxyvitamin D2		LMST03010008				Lipids and lipid-like molecules	Steroids and steroid derivatives	Vitamin D and derivatives	3.21689e-05	3.21689e-05	3.21689e-05	3.21689e-05	3.21689e-05	3.21689e-05	95483.9	155165	74383.8	30040.2	27278	76323.1	22858.4	1445.05	2560.2	13958.9	19786.8	1495.97	4808.46	37085.9	9191.25	16161.7	22972.8	30080.7
4.57_444.2822m/z	pos	Verdamicin	HMDB0259789					Organic oxygen compounds	Organooxygen compounds	Carbohydrates and carbohydrate conjugates	3.21689e-05	3.21689e-05	3.21689e-05	3.21689e-05	3.21689e-05	3.21689e-05	119600	137370	130632	63163.8	60972.6	98522.6	60576.3	8015.55	8866.77	55434.6	73016.7	5933.82	32046.9	172964	71432.1	69189	100349	123045
5.49_131.0713m/z	neg	6-Hydroxy Caproic Acid	HMDB0012843	LMFA01050015	C06103			Organic acids and derivatives	Hydroxy acids and derivatives	Medium-chain hydroxy acids and derivatives	4698.67	4317.91	4780.89	4735.65	4866.21	4596.2	2967.18	2810.27	2557.13	4990.1	5183.44	4079.75	3688.82	4785.06	4767.21	3813.62	3884.02	5189.78	5346.56	2948.49	5787.38	4265.49	4131.32	3522.22
0.79_112.0509m/z	pos	Cytosine	HMDB0000630		C00380	ccar00240	Pyrimidine metabolism	Organoheterocyclic compounds	Diazines	Pyrimidines and pyrimidine derivatives	37026.2	39730.1	43383.3	45593.2	30673.3	39719.4	6030.76	4374.69	4788.57	6051.04	6782.8	3098.74	35802.2	84399	74975.3	41838.5	36764.1	76419.8	13570.1	9240.11	10355.3	7026.45	12522	9514.39
0.51_371.1015m/z	pos	Eszopiclone	HMDB0014546					Organoheterocyclic compounds	Pyrrolopyrazines	Cyclopyrrolones	256709	293749	301202	427808	362107	293364	139026	125284	166978	366459	449138	244567	207992	412643	386389	252749	268040	527966	819485	166235	466779	315824	227552	213299
0.71_146.0692n	pos	Alanylglycine	HMDB0006899					Organic acids and derivatives	Carboxylic acids and derivatives	Amino acids, peptides, and analogues	98926.2	90600.9	91162.5	76167.2	80147.9	92508.9	4681.68	4696.97	5050.46	14874.7	17492.7	18582.9	555	3.21689e-05	3.21689e-05	621.152	228.733	3.21689e-05	1039.42	3.21689e-05	789.854	3.21689e-05	3.21689e-05	3.21689e-05
1.65_294.1100m/z	neg	Asparaginyl-Tyrosine	HMDB0028743					Organic acids and derivatives	Carboxylic acids and derivatives	Amino acids, peptides, and analogues	3.21689e-05	3.21689e-05	3.21689e-05	3.21689e-05	3.21689e-05	3.21689e-05	5046.59	8169.22	6216.18	2292.1	2304.02	4128.49	3214.47	412.875	405.35	2120.85	4128.96	187.998	956.867	4425.43	2278.18	1804.79	3281.57	4371.65
10.39_275.1654m/z	neg	13z,15-Hexadecadiene-2,4-Diyne-1-Ol		LMFA05000742				Lipids and lipid-like molecules	Fatty Acyls	Fatty alcohols	6906.05	8522.74	7442.33	6434.41	6128.15	7616.72	3441.54	3370.2	3508.73	13951.9	10489.7	6585.22	8788.36	14017.6	14591.8	8436.99	9050.11	14851.8	13833.1	5215.78	10376.8	11134.5	7432.35	5891.47
13.96_298.3103m/z	pos	Palmitoyl N-Isopropylamide						Lipids and lipid-like molecules	Fatty Acyls	Fatty amides	112423	122760	119050	125911	104040	98377.5	46113.2	35956.5	49286.5	118900	151817	74957.2	74394.3	142674	126857	78235.8	62472.5	142856	259717	55746.3	147172	111615	83056.7	69339.1
2.21_265.0794m/z	pos	Thymidine	HMDB0000273		C00214	ccar00240	Pyrimidine metabolism	Nucleosides, nucleotides, and analogues	Pyrimidine nucleosides	Pyrimidine 2'-deoxyribonucleosides	1622.71	2467.64	1792.15	975.849	2979.35	1986.16	43149.4	19010.7	45906.7	78873	110580	35524.2	45548.2	65430.7	64630.3	54832.4	47425.9	63213.4	61672.7	17838.1	96169.6	45312.6	50513.1	78458.1
1.63_351.0561m/z	neg	4-O-Alpha-D-Galactopyranuronosyl-D-Galacturonic Acid	HMDB0039721		C02273	ccar00040,ccar02010	Pentose and glucuronate interconversions|ABC transporters	Organic oxygen compounds	Organooxygen compounds	Carbohydrates and carbohydrate conjugates	10386.3	8323.17	10702.9	9325.83	8860.24	11299.4	5997.4	6612.88	2987.29	1913.61	1679.09	3670.35	16506	19214.3	20047.3	17100.3	16686.6	21009.4	7093.47	6737.02	4416.67	3565.29	9532.53	6545.87
12.24_572.2984m/z	pos	PS(20:2(11Z,14Z)/0:0)		LMGP03050021				Lipids and lipid-like molecules	Glycerophospholipids	Glycerophosphoserines	216871	604227	401973	105116	121261	269852	24802	106977	23708.4	2.66547e+06	2.4948e+06	1.15534e+06	864757	2.44825e+06	3.92412e+06	540282	632471	3.63905e+06	4.02699e+06	444232	1.85681e+06	2.29907e+06	1.66265e+06	690211
12.53_619.2893m/z	neg	PI(20:4(5Z,8Z,11Z,14Z)/0:0)	HMDB0061690	LMGP06050006				Lipids and lipid-like molecules	Glycerophospholipids	Glycerophosphoinositols	1.02407e+06	2.71884e+06	2.15543e+06	570965	669608	1.58722e+06	64869.4	327881	50230.8	8.92911e+06	7.38245e+06	4.19486e+06	4.39268e+06	1.13766e+07	1.41434e+07	3.02991e+06	4.25322e+06	1.36717e+07	8.23859e+06	2.5024e+06	6.92126e+06	8.63541e+06	8.27721e+06	2.40251e+06
1.16_279.1010m/z	pos	Met Glu						Organic acids and derivatives	Carboxylic acids and derivatives	Amino acids, peptides, and analogues	123.32	179.799	40.2861	129.123	23.5087	42.684	97803.3	99526.9	116485	11874.8	31429.6	20494.3	6401.73	302.333	154.79	2847.13	5322.82	196.969	7396.36	16355.7	14427.6	6245.07	8639.95	29228.5
2.07_277.0865m/z	neg	Gamma-Glutamylmethionine	HMDB0034367					Organic acids and derivatives	Carboxylic acids and derivatives	Amino acids, peptides, and analogues	888.296	1488.47	1753.15	946.822	961.254	1069.41	451.966	674.212	449.47	1517.13	1220.33	788.132	2578.77	1523.16	2865.7	1988.35	3282.18	1723.46	1060.46	607.586	599.961	939.579	655.481	275.461
3.25_428.1054m/z	neg	Succinyladenosine	HMDB0000912					Nucleosides, nucleotides, and analogues	Purine nucleosides	Unclassified	3.21689e-05	3.21689e-05	3.21689e-05	3.21689e-05	3.21689e-05	3.21689e-05	7521.72	3876.1	5614.59	3293.34	2444.04	5417.99	3.21689e-05	3.21689e-05	3.21689e-05	3.21689e-05	3.21689e-05	3.21689e-05	367.638	1154.73	2130.97	1045.2	3354.65	1632.22
4.07_868.3530m/z	neg	Virginiamycin	HMDB0030520		C11269			Organic acids and derivatives	Peptidomimetics	Depsipeptides	3.21689e-05	274.6	784.727	3.21689e-05	3.21689e-05	3.21689e-05	55393.6	106380	77834.3	3764.75	2144.02	15231.9	3137.93	538.141	1929.19	1544.69	5730.88	1345.53	14.6059	10444.4	1432.83	2598.72	14399.3	14363.8
4.54_710.3896m/z	neg	Eribulin	HMDB0251920					Organoheterocyclic compounds	Furopyrans	Unclassified	3.21689e-05	3.21689e-05	3.21689e-05	3.21689e-05	3.21689e-05	3.21689e-05	2621.41	1416.19	1490.65	1056.85	629.615	1750.32	145892	17612.5	19497.5	188181	210828	18993.1	3.21689e-05	13297.9	147.711	6836.51	3160.28	4626.69
4.89_253.0712m/z	neg	Bis(2-Hydroxyethyl) Terephthalate	HMDB0249245					Benzenoids	Benzene and substituted derivatives	Benzoic acids and derivatives	2329.55	1803.31	2071.8	2138.15	1893.26	2062.42	1675.82	1456.57	916.966	1901.88	1685.41	1841.92	2431.25	1949.78	2244.25	1736.87	2071.1	1956.09	2338.09	1810.67	2173.17	1932.66	1793.21	1575.19
9.81_426.2614m/z	pos	PE(14:0/0:0)	HMDB0011500	LMGP02050003				Lipids and lipid-like molecules	Glycerophospholipids	Glycerophosphoethanolamines	864.191	1355	589.232	313.351	337.154	421.604	1956.3	2194.62	3597.5	6956.11	9185.49	2888.41	8511.1	7117.49	7239.72	5868.77	7404.74	6896.14	23851.1	16500	24264.6	18548.7	15709.4	19724.1
0.63_273.1572m/z	neg	Glutaminyllysine	HMDB0028802					Organic acids and derivatives	Carboxylic acids and derivatives	Amino acids, peptides, and analogues	3.21689e-05	3.21689e-05	3.21689e-05	3.21689e-05	3.21689e-05	3.21689e-05	14942.7	24926.5	20857.3	4805.08	3591.16	6245.27	959.433	84.3187	118.039	504.27	924.933	96.5364	344.043	2168.41	1571.85	969.669	2128.44	3433.91
1.59_249.0906m/z	pos	Thiamet G						Organic oxygen compounds	Organooxygen compounds	Carbohydrates and carbohydrate conjugates	3.21689e-05	3.21689e-05	92.4839	3.21689e-05	3.21689e-05	102.612	39006.2	31786.3	25383.3	25782	33364.2	37364.6	1536.46	306.156	876.602	480.021	582.314	260.848	12580.5	7127.37	10771.4	7519.47	5641.24	4707.21
1.94_330.1674m/z	neg	Leu Ala Glu						Organic acids and derivatives	Carboxylic acids and derivatives	Amino acids, peptides, and analogues	3.21689e-05	3.21689e-05	3.21689e-05	3.21689e-05	3.21689e-05	3.21689e-05	1697.06	2513.01	1241.95	184.105	123.876	867.855	284.377	74.5553	143.895	151.923	164.194	3.21689e-05	3.21689e-05	837.107	3.21689e-05	223.756	461.938	713.686
11.22_303.1488m/z	pos	8-Hydroxymianserin	HMDB0247442					Organoheterocyclic compounds	Benzazepines	Dibenzazepines	21619.9	25507.5	23093.9	19025.9	17089.9	17942.7	6454.27	5510.35	5693.68	31494.7	32637.5	17011.1	18024.9	38254	40109.3	17257.9	16136.2	40817.4	67447.5	10165.7	28078.9	26701.4	14985.4	11404.3
2.46_553.2294m/z	pos	Lyoniside	HMDB0242693					Lignans, neolignans and related compounds	Lignan glycosides	Unclassified	3.21689e-05	3.21689e-05	3.21689e-05	3.21689e-05	3.21689e-05	3.21689e-05	144972	205419	92710	73661.2	101424	145656	6892.19	4401.3	10053.1	8230.18	5754.13	7461.41	42575.6	59488.4	55972.1	53117.8	90133.5	51654.7
3.96_1181.6231m/z	neg	PC(0:0/PGE2)		LMGP20010051				Lipids and lipid-like molecules	Fatty Acyls	Eicosanoids	3.21689e-05	3.21689e-05	3.21689e-05	3.21689e-05	3.21689e-05	3.21689e-05	384.607	3.21689e-05	3.21689e-05	3.21689e-05	3.21689e-05	3.21689e-05	60835	95366.4	58716	112435	83388.2	72429.4	6452.31	34825.2	8372.68	46242.5	6981.55	12612.8
0.63_234.1450m/z	pos	Seryllysine	HMDB0029044					Organic acids and derivatives	Carboxylic acids and derivatives	Amino acids, peptides, and analogues	3.21689e-05	3.21689e-05	3.21689e-05	3.21689e-05	3.21689e-05	3.21689e-05	50854.3	63549.1	64781.5	27454.9	28956.6	30430.3	4998.09	796.301	2120.5	3484.03	5045.28	1699.28	11268	13159.2	11532.4	9684.19	12853	16922
0.80_144.1020m/z	pos	(R)-1-Methylpiperidine-2-Carboxylic Acid	HMDB0242107					Organic acids and derivatives	Carboxylic acids and derivatives	Amino acids, peptides, and analogues	103451	101847	120603	137306	112952	114620	25314.3	19335.3	21794.3	47265.1	63339.4	33878.3	60146.6	108633	109623	62631.3	50920.9	119020	177558	34873.4	74222.1	59670.5	47282.4	41965.8
1.11_247.1419n	pos	3-Hydroxybutyrylcarnitine	HMDB0013127					Lipids and lipid-like molecules	Fatty Acyls	Fatty acid esters	192152	188576	242819	283641	201890	204062	79628.4	68332.6	111360	240441	291840	154161	108302	163928	223526	140388	128125	250075	441520	81188.1	202106	151052	180511	119296
1.28_357.1056m/z	neg	Sucrose Alcohol	HMDB0258549					Unclassified	Unclassified	Unclassified	385567	391538	437277	403587	461653	501057	64849	50487.8	52369.7	38591.2	37641.3	45118.9	2431.39	48495.8	12778.5	3075.39	2490.14	41479.5	43547	8878.85	24377.7	11637.4	17650	25822.3
1.34_334.1611m/z	pos	Val Thr Asp						Unclassified	Unclassified	Unclassified	3.21689e-05	3.21689e-05	3.21689e-05	3.21689e-05	3.21689e-05	3.21689e-05	15642.9	17893.4	12036.3	8653.39	17134.4	13893.6	2645.02	3.21689e-05	785.359	1454.83	2398.55	3.21689e-05	2401.79	8409.46	6989.43	6692.49	7498.48	5825.87
14.83_309.2785m/z	pos	Linoleic Acid Ethyl Ester						Lipids and lipid-like molecules	Fatty Acyls	Lineolic acids and derivatives	21140	18085.4	15977.7	12042.9	10672.8	33065.9	41653.9	32293.9	82171.2	128902	210943	52981.1	495874	110346	280212	82549.8	65646.2	326630	145235	65869.1	165810	191244	74484.9	188791
4.14_334.1797m/z	pos	Ala Leu Met						Organic acids and derivatives	Carboxylic acids and derivatives	Amino acids, peptides, and analogues	3.21689e-05	233.497	122.914	166.433	243.324	120.225	22195.4	34202	20351.2	2267.87	2597.35	3166.02	5049.53	3.21689e-05	1163.21	2030.32	4350.51	3.21689e-05	2356.07	24988.5	3644.23	2864.18	6933.42	16366.6
7.41_229.1445m/z	neg	Dodecanedioic Acid	HMDB0000623	LMFA01170009	C02678			Lipids and lipid-like molecules	Fatty Acyls	Fatty acids and conjugates	752.195	939.319	583.534	1334.18	966.585	698.361	593.541	1000.38	1058.1	1103.95	1005.44	1003.95	1080.61	1416.32	1231.39	1251.61	1116.63	1552.08	1456.78	909.131	1135.37	1096.4	1080.55	1013.67
1.14_269.1608m/z	pos	Histidylisoleucine	HMDB0028888					Organic acids and derivatives	Carboxylic acids and derivatives	Amino acids, peptides, and analogues	401.619	2207.99	1391.39	1038.63	455.109	3.21689e-05	257579	291167	266699	159841	184233	234763	118367	79361.4	69620.7	104689	147510	89782.8	191605	106464	150728	109118	129108	137347
1.50_444.2833m/z	neg	Gentamicin C2	HMDB0252691					Organic oxygen compounds	Organooxygen compounds	Carbohydrates and carbohydrate conjugates	3.21689e-05	3.21689e-05	3.21689e-05	3.21689e-05	3.21689e-05	3.21689e-05	24119.6	39468.7	27043.1	5351.74	3506.65	13247.6	0.204322	3.21689e-05	3.21689e-05	1.03422	3.21689e-05	3.21689e-05	3.21689e-05	12593.6	1774.79	3042.71	6628.08	10840.8
10.92_341.2123m/z	neg	17-Keto-4(Z),7(Z),10(Z),13(Z),15(E),19(Z)-Docosahexaenoic Acid						Lipids and lipid-like molecules	Fatty Acyls	Fatty acids and conjugates	3.21689e-05	108.839	3.21689e-05	3.21689e-05	407.963	649.406	1447.75	1128.19	2038.43	446.088	1477.69	632.438	2119.88	234.64	140.786	878.934	631.516	146.833	440.857	1432.36	1449.9	838.186	1091.21	1462.98
11.22_778.5611m/z	neg	PE(18:0/17:0)		LMGP02010625				Lipids and lipid-like molecules	Glycerophospholipids	Glycerophosphoethanolamines	1.5204e+06	1.50063e+06	253696	154574	153052	138149	122500	97512.3	90187.7	159601	222780	142558	92113.5	136502	148414	130379	65576.5	58177	258393	108048	147183	267394	251203	117024
12.06_247.1320m/z	pos	Blennin B	HMDB0037528					Lipids and lipid-like molecules	Prenol lipids	Terpene lactones	1215.32	1882.25	532.077	518.7	1379.7	516.582	3.21689e-05	48.7739	3.21689e-05	1469.42	1052.27	224.236	78010.6	4127.71	57598.1	6185.75	4897.61	36834.4	5692.98	1620.73	1941.4	4582.59	1819.55	10492.8
14.40_336.2896m/z	pos	Epimetendiol	HMDB0006012					Lipids and lipid-like molecules	Steroids and steroid derivatives	Androstane steroids	7305.41	15373.4	17756.6	6427.84	5390.6	8326.36	21808.6	17635	21518.2	70715.1	66889.8	38035	20089.1	67257.4	39357.1	9965.98	10724.2	41752.6	74207.9	7845.35	26570.6	33156.9	20001.1	15118.3
4.96_804.4636m/z	neg	PS(14:0/PGE1)	HMDB0280891					Unclassified	Unclassified	Unclassified	3.21689e-05	3.21689e-05	3.21689e-05	3.21689e-05	3.21689e-05	3.21689e-05	80496.5	119495	109375	13066.4	5586.08	36341.4	3.21689e-05	3.21689e-05	3.21689e-05	14.3518	3.21689e-05	3.21689e-05	346.444	32802.9	6982.78	8664.34	24867	33215.5
1.11_173.0930m/z	neg	Valylglycine	HMDB0029127					Organic acids and derivatives	Carboxylic acids and derivatives	Amino acids, peptides, and analogues	3.21689e-05	3.21689e-05	3.21689e-05	3.21689e-05	3.21689e-05	3.21689e-05	2927.38	3641.49	3050.71	2021.67	2251.79	2765.37	2527.7	179.324	156.639	1451.59	2453.91	3.21689e-05	652.692	3173.13	2290.91	1303.82	1648.88	3020.21
1.11_187.1084m/z	neg	Valylalanine	HMDB0029120					Organic acids and derivatives	Carboxylic acids and derivatives	Amino acids, peptides, and analogues	3.21689e-05	3.21689e-05	3.21689e-05	3.21689e-05	3.21689e-05	3.21689e-05	8632.39	10844.6	11917.9	2615.5	2472.27	3468.01	1284.22	173.317	156.14	1040.56	1284.31	3.21689e-05	296.908	2488.33	2942.42	1620.88	1429.94	2621.22
1.26_346.1622m/z	neg	Glu Val Thr						Organic acids and derivatives	Carboxylic acids and derivatives	Amino acids, peptides, and analogues	3.21689e-05	3.21689e-05	3.21689e-05	3.21689e-05	3.21689e-05	3.21689e-05	31460.6	35031.3	39086.5	6715.43	5914.22	17613.1	912.718	3.21689e-05	84.867	592.792	921.844	3.21689e-05	754.347	22387.7	4131.65	4600.54	10752	16798.7
11.66_419.2766m/z	pos	Buspirone N-Oxide	HMDB0061107					Organoheterocyclic compounds	Diazinanes	Piperazines	456907	361294	333365	355054	464509	390264	148659	100225	162085	437384	393777	181882	216203	422954	488734	272381	305284	490874	733115	124163	393988	270066	219575	168238
4.00_587.3057m/z	neg	Tyrosyl-Leucine	HMDB0029109					Organic acids and derivatives	Carboxylic acids and derivatives	Amino acids, peptides, and analogues	3.21689e-05	3.21689e-05	3.21689e-05	3.21689e-05	3.21689e-05	3.21689e-05	15109.2	19775.5	13476	1139.78	638.753	8627.33	36293.4	2559.09	3518.12	30015.5	34418.6	2075.19	1352.59	33397.5	4067.37	12150.8	11459.4	22223.7
4.27_467.2139m/z	neg	1-Octen-3-Yl Primeveroside	HMDB0032960	LMFA13010064				Lipids and lipid-like molecules	Fatty Acyls	Fatty acyl glycosides	3.21689e-05	3.21689e-05	3.21689e-05	3.21689e-05	3.21689e-05	3.21689e-05	17286.1	15577.8	14110.5	8502.11	8372.06	15328.5	29426.7	12247.6	10696.4	34465.4	37477.7	9512.6	3744.52	22432.5	11385.6	21810.8	12464.3	18417.9
4.94_220.0970m/z	pos	Alpha-Hydroxy-1-Methyl-1h-Indole-3-Propanoic Acid	HMDB0038338					Organoheterocyclic compounds	Indoles and derivatives	Indolyl carboxylic acids and derivatives	8352.58	8838.99	10099.4	11364.1	11570.6	11767.3	1695.89	1245.89	1149.03	3062.46	4164.5	1938.27	1137.55	3174.23	3621.76	2175.26	1289.56	3197.99	5804.19	1179.42	1883.26	2037.22	1053.76	798.529
11.03_664.2926m/z	neg	Rctr1		LMFA04030014				Organic acids and derivatives	Carboxylic acids and derivatives	Amino acids, peptides, and analogues	4589.54	15614.3	13353.2	803.008	3.21689e-05	8787.32	353.431	1984.61	280.993	36912.3	29059.9	18146.6	32571.1	42638.4	44553.8	19210.3	24977.2	49131.6	38744.5	6906.83	22651	29066.3	19253.9	7826.97
12.91_337.2347m/z	pos	10r-Hpome(11z)		LMFA02000076				Lipids and lipid-like molecules	Fatty Acyls	Fatty acids and conjugates	99139.3	96629.3	103209	99368	82276.8	78112.5	39557.1	33069	48772	104251	137699	66427	84935.8	139095	133023	78381.1	60373.2	157181	202327	51288.8	134857	96391	79453.4	69810.7
14.22_254.2477m/z	pos	4e,6e,10z-Hexadecatrien-1-Ol		LMFA05000198				Lipids and lipid-like molecules	Fatty Acyls	Fatty alcohols	368373	365994	378134	404327	330345	334503	153073	122909	168014	396323	515441	248283	255481	510008	380836	230290	169515	417214	741819	154675	429827	324900	242681	212562
3.56_405.1817m/z	neg	Benazepril	HMDB0014682		C06843			Organic acids and derivatives	Carboxylic acids and derivatives	Amino acids, peptides, and analogues	3.21689e-05	3.21689e-05	3.21689e-05	3.21689e-05	3.21689e-05	3.21689e-05	891.646	2302.87	213.414	3.21689e-05	3.21689e-05	403.264	138136	24620	25913.6	116598	156584	21586.8	1820.21	83457.1	5139.4	23235.8	18095.2	50960.9
4.07_584.2880m/z	neg	Benzoylaconine	HMDB0249045					Lipids and lipid-like molecules	Prenol lipids	Diterpenoids	3.21689e-05	3.21689e-05	3.21689e-05	3.21689e-05	3.21689e-05	3.21689e-05	59324.2	83405.9	96841.9	24950.9	19461.8	33263.2	614631	108058	107076	538094	858151	100936	7540.85	309500	57677	76760.5	91083.6	94515.6
5.09_739.3322m/z	neg	Nemifitide	HMDB0255508					Unclassified	Unclassified	Unclassified	242.247	125.709	208.919	337.046	538.209	202.308	35441.1	58209.7	23425.8	4021.02	1419.49	13037.7	278715	70882.3	74969.1	235458	309345	101563	3039.18	161960	19368	53384.8	97987.9	105426
5.43_295.1108m/z	pos	(2s)-2-Amino-3-[4-[(2s)-2-Amino-4-Methylsulfanylbutanoyl]Oxyphenyl]Propanoic Acid	HMDB0257727					Unclassified	Unclassified	Unclassified	967.719	733.484	890.272	1492.3	938.491	513.295	505325	404450	380798	414932	830806	492086	86337.8	96283.9	83389.3	94496.2	79140.8	85837.1	517289	431569	736478	566940	244670	246708
1.11_246.0170m/z	neg	Pyridoxal 5'-Phosphate	HMDB0001491		C00018	ccar00730,ccar00750	Thiamine metabolism|Vitamin B6 metabolism	Organoheterocyclic compounds	Pyridines and derivatives	Pyridine carboxaldehydes	6714.48	2216.2	3788.66	6530.16	3437.11	5757.78	5067.33	3120.94	2401.6	7122.38	4396.54	7255.86	6878.01	8396.99	15058.9	8245.3	7173.68	9870.41	16065.6	4237.99	6998.45	7580.18	9533.28	6587.87
0.71_120.1022m/z	pos	Tetrahydro-2-Furanmethanol	HMDB0031175					Organoheterocyclic compounds	Tetrahydrofurans	Unclassified	806.748	568.526	1414.43	1256.89	1154.33	816.997	29922	27548.2	24996.6	26766.6	6263.95	22887.9	4942.02	11214.1	5643.4	6596.63	15259.8	10857.9	29404.9	16576.6	20367.7	21656.1	33628.1	42137.5
0.74_235.0924m/z	pos	Lycoperdic Acid	HMDB0030417					Organic acids and derivatives	Carboxylic acids and derivatives	Amino acids, peptides, and analogues	3.21689e-05	3.21689e-05	3.21689e-05	3.21689e-05	3.21689e-05	3.21689e-05	38185.9	40285.7	20321.2	8858.79	31311.2	45490.2	1816.93	1084.19	1557.38	1554.61	2662.28	3.21689e-05	2547.22	9982.22	10654.4	7794.28	6849.34	8339.09
10.57_395.2765m/z	pos	2-(14,15-Epoxyeicosatrienoyl) Glycerol	HMDB0013651					Lipids and lipid-like molecules	Glycerolipids	Monoradylglycerols	646.744	353.524	20.707	7.61369	2604.4	628.838	3.21689e-05	3.21689e-05	9.01798	3.21689e-05	3.21689e-05	3.21689e-05	57092.4	3.21689e-05	11552.8	1296.21	275.143	2443.26	3.21689e-05	230.586	3.21689e-05	3.21689e-05	3.21689e-05	454.139
3.67_448.2407m/z	pos	Glycyl-Histidyl-Arginyl-Proline	HMDB0252877					Unclassified	Unclassified	Unclassified	3.21689e-05	3.21689e-05	3.21689e-05	3.21689e-05	3.21689e-05	3.21689e-05	255875	362244	177337	36579.1	29436.4	105396	90816.6	20579.8	31848.8	70073.9	68954.7	23163.3	15183.6	67588.6	32041.4	41932.3	62988.8	56373.3
3.92_352.1855m/z	pos	Leu Gly Tyr						Organic acids and derivatives	Carboxylic acids and derivatives	Amino acids, peptides, and analogues	95.9884	3.21689e-05	3.21689e-05	3.21689e-05	3.21689e-05	3.21689e-05	120429	160589	99858.3	13838.8	15209.1	54833.6	3250.58	1547.9	588.656	4861.71	1674.7	1445.15	8274.78	42059.9	11688.6	16719.9	15898.4	42250
4.63_522.2556m/z	neg	Pegaptanib	HMDB0256200					Unclassified	Unclassified	Unclassified	226.811	45.1617	134.331	50.9709	9.02573	27.5202	17262	18489.1	14952.2	6605.42	6324.47	16772.6	34179.8	23234.6	19643.3	43399.7	44976.1	25145.1	3726.24	27086.6	8138.26	26266.6	21184.4	21427.1
13.35_815.5792n	pos	PC(22:6(4Z,7Z,10Z,13Z,16Z,19Z)/P-18:1(11Z))	HMDB0008753		C00157	ccar00564,ccar00590,ccar00591,ccar00592	Glycerophospholipid metabolism|Arachidonic acid metabolism|Linoleic acid metabolism|alpha-Linolenic acid metabolism	Lipids and lipid-like molecules	Glycerophospholipids	Glycerophosphocholines	849882	1.0857e+06	951966	972291	1.24213e+06	1.37805e+06	656728	500525	683737	1.12496e+06	1.35958e+06	508039	1.42208e+06	1.48118e+06	2.53698e+06	1.55998e+06	1.34302e+06	3.21238e+06	3.97988e+06	1.12259e+06	2.73872e+06	2.18221e+06	1.26131e+06	1.37261e+06
9.72_424.2476m/z	neg	Sphingosine-1-Phosphate	HMDB0000277	LMSP01050001	C06124	ccar00600,ccar04020,ccar04080,ccar04371	Sphingolipid metabolism|Calcium signaling pathway|Neuroactive ligand-receptor interaction|Apelin signaling pathway	Lipids and lipid-like molecules	Sphingolipids	Phosphosphingolipids	1034.79	1129.97	347.48	162.501	155.744	338.148	18099.4	14016.3	29531.5	29577	30091.4	24093.6	19826.7	13830.6	13423.4	11813.8	13397.9	7492.07	15319.1	36803.4	36926.5	34254.2	56283.9	40322.6
1.67_305.0758m/z	neg	Dezinamide	HMDB0251101					Unclassified	Unclassified	Unclassified	30.5932	324.301	424.123	290.353	29.4889	355.185	13967.1	17522.2	13218.7	5426.94	4732	11051.1	4102.36	1414.54	1533.99	3543.73	3757.38	1218.92	2389.39	10150.2	4793.19	5906.35	8437.96	9119.62
1.91_374.1807n	pos	Asp Ile Gln						Organic acids and derivatives	Carboxylic acids and derivatives	Amino acids, peptides, and analogues	3.21689e-05	3.21689e-05	3.21689e-05	15.8721	3.21689e-05	3.21689e-05	83746.6	109608	58632.4	49677.2	51826.2	74577.1	75213.3	22229.9	32370.8	71900.2	66885.3	34582.9	29267	64300.7	25443.6	37388.6	42374.2	45641.5
12.69_659.5264m/z	neg	DG(18:0/20:3(8Z,11Z,14Z)-2OH(5,6)/0:0)	HMDB0295899					Unclassified	Unclassified	Unclassified	3.21689e-05	3.21689e-05	3.21689e-05	3.21689e-05	3.21689e-05	3.21689e-05	3.21689e-05	3.21689e-05	117.627	476.674	3.21689e-05	3.21689e-05	206960	1981.07	66284.7	8147.56	9584.22	47659.8	2064.05	3060.79	3.21689e-05	6826.86	6187.41	27988
3.51_274.1411m/z	neg	Ser Gly Ile						Unclassified	Unclassified	Unclassified	3.21689e-05	3.21689e-05	3.21689e-05	3.21689e-05	3.21689e-05	3.21689e-05	1538.02	2519.93	1409.67	407.783	388.366	814.849	31.8072	3.21689e-05	3.21689e-05	3.21689e-05	48.7944	3.21689e-05	3.21689e-05	1134.1	235.382	415.787	669.424	647.409
3.62_312.1548m/z	pos	Leonurine	HMDB0254014		C16985			Benzenoids	Benzene and substituted derivatives	Benzoic acids and derivatives	163.544	3.21689e-05	98.7407	103.935	3.21689e-05	3.21689e-05	87477.7	111333	67196.3	15464.7	19044.4	51301.1	8159.18	476.307	3464.42	3518.72	4651.55	1922.1	9769.56	34175.4	11491.3	22556.6	16413.6	27269.8
3.76_227.1038m/z	neg	(S)-Atpa			C13733			Organic acids and derivatives	Carboxylic acids and derivatives	Amino acids, peptides, and analogues	3.21689e-05	30.1356	3.21689e-05	3.21689e-05	3.21689e-05	3.21689e-05	619.904	995.305	606.877	505.491	304.1	377.654	422.378	38.97	161.593	176.867	163.48	212.906	65.7061	245.886	129.786	363.362	203.613	121.258
3.95_430.2667m/z	pos	Sisomicin Sulfate	HMDB0242632					Organic oxygen compounds	Organooxygen compounds	Carbohydrates and carbohydrate conjugates	3.21689e-05	3.21689e-05	3.21689e-05	3.21689e-05	3.21689e-05	3.21689e-05	99700.1	117181	98985.6	40808.7	34979	83062.1	385962	96955.1	63184.4	526000	452024	73002.9	51502.8	378277	80152.1	141102	146593	275253
4.21_410.1930m/z	pos	Asp Leu Tyr						Organic acids and derivatives	Carboxylic acids and derivatives	Amino acids, peptides, and analogues	611.129	58.346	185.368	724.183	957.641	872.894	187032	235782	142939	56001.6	80897	139182	10374.4	4091.86	10389.7	10596.8	7283.88	8683.21	15767.4	65878.2	33441.4	39014.1	41031.5	58670.7
4.27_476.2159m/z	neg	Silodosin	HMDB0258291					Organoheterocyclic compounds	Indoles and derivatives	Indolecarboxylic acids and derivatives	3.21689e-05	3.21689e-05	3.21689e-05	3.21689e-05	3.21689e-05	3.21689e-05	390996	502428	484584	305602	261784	367003	34575.9	3912.32	4542.69	24336.5	26640.4	3108.26	35052.6	140822	174084	95284.4	263040	198044
4.84_427.1987m/z	pos	(+)-Abscisic Acid Beta-D-Glucopyranosyl Ester		LMPR0103050011	C15970			Lipids and lipid-like molecules	Prenol lipids	Sesquiterpenoids	3.21689e-05	3.21689e-05	3.21689e-05	3.21689e-05	0.37885	3.21689e-05	2551.93	4901.85	6411.74	2458.45	762.27	2478.88	40636.1	2467.36	6032.11	22863.6	30108.4	4078.23	2748.73	26609.3	4729.64	10701.2	9210.52	18444.4
5.03_624.2504m/z	neg	Taurochenodeoxycholate-3-Sulfate	HMDB0002486					Lipids and lipid-like molecules	Steroids and steroid derivatives	Bile acids, alcohols and derivatives	3.21689e-05	3.21689e-05	3.21689e-05	3.21689e-05	3.21689e-05	3.21689e-05	57892.5	116812	108923	43146.6	17165.3	54269.6	2625.24	203.843	676.992	2843.69	3186.47	230.087	787.972	8069.76	5804.73	3324.65	8302.52	5577.29
13.31_256.2403n	neg	Palmitic Acid	HMDB0000220	LMFA01010001	C00249	ccar00061,ccar00062,ccar00071,ccar01040	Fatty acid biosynthesis|Fatty acid elongation|Fatty acid degradation|Biosynthesis of unsaturated fatty acids	Lipids and lipid-like molecules	Fatty Acyls	Fatty acids and conjugates	272292	272242	309964	273611	260337	330653	235578	200712	350599	411417	496885	270274	997492	492259	621419	528897	547490	686321	469883	355691	562916	499136	411016	484267
3.67_365.1469m/z	neg	Octanoylglucuronide	HMDB0010347		C03033	ccar00040	Pentose and glucuronate interconversions	Organic oxygen compounds	Organooxygen compounds	Carbohydrates and carbohydrate conjugates	3.21689e-05	3.21689e-05	3.21689e-05	3.21689e-05	3.21689e-05	3.21689e-05	33421.6	38917.7	21494.9	15998.1	14797.5	30352.7	3873.74	227.32	343.002	1219.8	2389.98	84.3729	4382.92	32705.9	11952	18579.6	27484.5	26782.1
1.81_349.1885m/z	neg	Gly Lys Phe						Unclassified	Unclassified	Unclassified	3.21689e-05	3.21689e-05	3.21689e-05	3.21689e-05	3.21689e-05	3.21689e-05	5084.98	4224.32	4058.95	634.031	166.654	2806.3	596.969	3.21689e-05	3.21689e-05	826.095	1132.48	3.21689e-05	3.21689e-05	2227.5	3.21689e-05	324.841	881.365	2121.89
11.52_335.2578m/z	pos	MG(18:3(6Z,9Z,12Z)/0:0/0:0)	HMDB0011569					Lipids and lipid-like molecules	Fatty Acyls	Lineolic acids and derivatives	942.775	252.874	509.407	3.21689e-05	278.215	1028.1	3.21689e-05	85.4964	101.366	1010.29	524.192	618.157	88205.7	1685.83	44270.2	5498.13	3412.01	26776.3	7248.22	2321.11	1883.14	3515.95	4440.44	5059.54
13.89_343.2630m/z	pos	Docosahexaenoic Acid Methyl Ester						Lipids and lipid-like molecules	Fatty Acyls	Fatty acid esters	10218.1	27873.1	21589.3	5286.71	3145.4	10480.8	690990	455486	884319	1.34366e+06	1.36899e+06	957582	48676.1	321363	297520	35622.7	36713.9	257241	233699	74046.7	243824	170360	224541	231987
3.71_300.1931m/z	neg	Leu Val Ala						Organic acids and derivatives	Carboxylic acids and derivatives	Amino acids, peptides, and analogues	3.21689e-05	3.21689e-05	3.21689e-05	3.21689e-05	3.21689e-05	3.21689e-05	3332.17	4366.1	3036.91	3.21689e-05	3.21689e-05	323.212	4011.49	220.638	462.059	6761.99	13035.7	72.0365	3.21689e-05	6874.51	200.302	476.949	1605.47	3563.15
3.78_303.1796n	neg	Val Ser Val						Organic acids and derivatives	Carboxylic acids and derivatives	Amino acids, peptides, and analogues	3.21689e-05	3.21689e-05	3.21689e-05	75.864	3.21689e-05	146.858	5359.25	9914.33	5928.14	3729.32	2527.84	4541.35	4260.5	2759.84	5345.58	3733.51	4121.67	3422.2	2944.28	4920.88	2202.8	3525.24	3553.07	3263.6
4.83_601.3579m/z	neg	Desferrioxamine D1		LMFA08020170				Lipids and lipid-like molecules	Fatty Acyls	Fatty amides	85.4861	3.21689e-05	3.21689e-05	3.21689e-05	3.21689e-05	3.21689e-05	85668.7	180589	73768.2	5083.9	3494.55	50248.5	8301.3	3.21689e-05	170.843	4512.57	6198.53	3.21689e-05	3.21689e-05	81740	3219.6	10231.5	29251.2	48122.8
4.91_483.2253m/z	neg	Eriojaposide A	HMDB0038028					Lipids and lipid-like molecules	Fatty Acyls	Fatty acyl glycosides	3.21689e-05	3.21689e-05	3.21689e-05	3.21689e-05	3.21689e-05	3.21689e-05	477.413	1029.39	783.46	3.21689e-05	3.21689e-05	3.21689e-05	122819	26516.5	27678.5	155715	166473	25045.4	436.083	46716.8	1835.13	16296	6444.24	21135.3
0.65_211.0837m/z	neg	Histidylglycine	HMDB0028885					Organic acids and derivatives	Carboxylic acids and derivatives	Amino acids, peptides, and analogues	3.21689e-05	3.21689e-05	3.21689e-05	3.21689e-05	0.468032	0.486825	2998.25	2340.11	1906.96	3384.33	2173.2	3883.46	230.8	62.5373	378.976	106.444	362.595	104.956	1303.88	1517.48	1659.48	1584	2695.8	2491.06
11.83_340.2845m/z	pos	(-)-2,7-Dolabelladiene-6beta,10alpha,18-Triol		LMPR0104240002				Lipids and lipid-like molecules	Prenol lipids	Diterpenoids	9561.17	7626.6	8101.83	7934.29	9609.3	10001.5	4309.15	3677.56	4762.2	10269.8	9114.76	3790.27	51926.3	23950.9	28792.9	14015.6	17538.7	43230.8	18254.3	9792.91	12983.7	11137.1	9128.45	14484.7
2.19_465.0985m/z	pos	Vericiguat	HMDB0304849					Organoheterocyclic compounds	Pyrazolopyridines	Unclassified	445.867	468.708	479.06	530.597	475.435	3.21689e-05	3753.42	2010.3	4148.12	8443.67	8762.65	5839.8	2559.32	8295.27	17572.3	5919.68	4387.44	6200.39	12578.5	5335.07	12443.1	7129.3	7314.74	4906.51
4.69_635.3063m/z	neg	Fluvoxamine	HMDB0014322		C07571			Benzenoids	Benzene and substituted derivatives	Trifluoromethylbenzenes	3.21689e-05	3.21689e-05	3.21689e-05	3.21689e-05	3.21689e-05	3.21689e-05	14427.3	15815.3	15551.5	2368.74	1968.4	6199.56	2617.83	3.21689e-05	352.572	3401.46	932.87	3.21689e-05	490.917	25871.7	5143.86	6633.95	7481.95	16130.3
8.69_510.2663m/z	pos	Spla2 Inhibitor	HMDB0258434					Organic acids and derivatives	Carboxylic acids and derivatives	Amino acids, peptides, and analogues	114122	117987	116604	126854	124147	121224	43563.8	35515.9	40510.8	96303.9	125773	54769	64165.1	108910	99728.4	60181.9	51052.2	97668.8	224961	45820.9	113252	79623.3	62510.3	54805.3
4.09_455.0981m/z	neg	Flavin Mononucleotide	HMDB0001520		C00061	ccar00190,ccar00740	Oxidative phosphorylation|Riboflavin metabolism	Nucleosides, nucleotides, and analogues	Flavin nucleotides	Unclassified	371.598	112.996	3.21689e-05	402.203	3.21689e-05	414.221	1830.64	1059.22	2130.56	1448.68	1126.16	1152.42	1193.16	1792.33	1479.73	2544.99	1484.23	1454.53	1775.14	3359.65	2192.36	1530.02	3945.57	1907.14
9.49_296.2350n	pos	9r-Hode	HMDB04670	LMFA02000036	C14767	ccar00591,ccar03320	Linoleic acid metabolism|PPAR signaling pathway	Lipids and lipid-like molecules	Fatty Acyls	Lineolic acids and derivatives	32530.9	55210.6	39925.1	33662.5	36641.8	37327.1	25368.7	37199.6	25939	44052.5	44172.7	23746.8	503639	763041	488375	1.21043e+06	777211	522298	514480	608196	607684	264495	1.14828e+06	461321
13.26_408.3084m/z	pos	16-Nitroxystearate	HMDB0246923					Lipids and lipid-like molecules	Fatty Acyls	Fatty acids and conjugates	508482	394811	334301	323434	253950	213667	91889.1	73204.7	107491	311184	400125	194797	361898	491647	500363	233201	197266	414083	763157	130040	361814	276764	248393	279087
3.96_519.2247m/z	neg	Maculosin			C10605			Organic acids and derivatives	Carboxylic acids and derivatives	Amino acids, peptides, and analogues	3.21689e-05	3.21689e-05	3.21689e-05	3.21689e-05	3.21689e-05	3.21689e-05	16157.2	21881.4	12794.3	3853.67	2655.72	16269.3	46918.9	4454.53	5733.32	53598.2	63387.4	3540.09	11.8056	21850.2	2166.75	5767.25	6373.45	11642.9
4.08_276.1346m/z	pos	Gly Phe Ala						Unclassified	Unclassified	Unclassified	1316.74	1600.21	1424.11	1686.01	1579.34	1307.69	33350.8	34179.5	59067.3	4140.3	10349.9	4078.38	2229.79	3.21689e-05	210.604	1103.76	2103.61	497.764	3969.81	14343	8908.48	2861.14	4665.42	13123.1
4.10_318.1494m/z	neg	Leu Gly Met						Organic acids and derivatives	Carboxylic acids and derivatives	Amino acids, peptides, and analogues	3.21689e-05	3.21689e-05	3.21689e-05	3.21689e-05	3.21689e-05	3.21689e-05	1309.48	2481.02	1164.11	60.9133	3.21689e-05	136.061	117.288	56.576	174.146	70.932	169.831	3.21689e-05	3.21689e-05	976.202	77.7395	91.8884	307.148	545.409
4.43_445.2662m/z	pos	Volicitin		LMFA08020212				Organic acids and derivatives	Carboxylic acids and derivatives	Amino acids, peptides, and analogues	3.21689e-05	221.304	125.859	151.816	3.21689e-05	3.21689e-05	604937	698676	555333	165615	150810	419877	211867	77894.2	73080.3	246428	266396	53061.5	69570.2	269397	141899	146643	187818	272561
0.61_273.1935m/z	neg	Lysyllysine	HMDB0028956					Organic acids and derivatives	Carboxylic acids and derivatives	Amino acids, peptides, and analogues	3.21689e-05	3.21689e-05	3.21689e-05	3.21689e-05	3.21689e-05	3.21689e-05	4509.38	7548.42	6945.15	632.672	452.727	1198.41	3.21689e-05	3.21689e-05	3.21689e-05	45.4554	3.21689e-05	3.21689e-05	3.21689e-05	729.588	3.21689e-05	156.076	386.592	1109.69
1.49_403.2304m/z	pos	Asp Ile Arg						Organic acids and derivatives	Carboxylic acids and derivatives	Amino acids, peptides, and analogues	3765.66	2849.45	3378.28	4011.28	2952.23	3197.45	700.82	951.975	1229.75	2892.2	3443.35	2068.01	31655.2	14961.1	26886.5	20083.8	23868.6	21277	8648.59	2740.53	3640.62	4488.04	2646.13	2992.58
12.82_407.3155m/z	pos	MG(0:0/22:4(7Z,10Z,13Z,16Z)/0:0)	HMDB0011554					Lipids and lipid-like molecules	Glycerolipids	Monoradylglycerols	21855.5	18718	19369.8	18571	11550.6	11015.8	6158.67	5482.98	6122.57	22366.6	26849.3	14934.2	256782	39542.8	196298	33092.4	22185	147224	43376.6	13596.8	31813	30409.8	19793.9	33242.1
3.76_563.3205m/z	neg	Cucurbitacin F		LMST01010108	C08798			Lipids and lipid-like molecules	Steroids and steroid derivatives	Cucurbitacins	3.21689e-05	3.21689e-05	3.21689e-05	3.21689e-05	3.21689e-05	3.21689e-05	12976.6	15411.6	10728.8	6238.25	3061.07	11261.5	7481.44	3517.95	1188.29	16980.9	18540.2	2609.31	8857.53	136815	26318.6	48560.2	51975.5	74064.1
3.78_394.1622m/z	neg	Val Asp Tyr						Unclassified	Unclassified	Unclassified	3.21689e-05	3.21689e-05	3.21689e-05	3.21689e-05	3.21689e-05	3.21689e-05	4843.7	7565.27	3361.04	1128.53	1234.4	3094.47	482.211	3.21689e-05	3.21689e-05	131.188	342.111	3.21689e-05	266.83	2637	927.201	1549.22	1505.26	3048.91
3.98_394.1623m/z	neg	Thr Glu Phe						Unclassified	Unclassified	Unclassified	3.21689e-05	3.21689e-05	3.21689e-05	3.21689e-05	3.21689e-05	3.21689e-05	2907.32	5606.2	3004.72	3.21689e-05	459.212	1283.28	777.953	3.21689e-05	101.042	458.002	537.608	3.21689e-05	3.21689e-05	4696.93	287.699	680.829	884.96	2559.75
4.14_407.1942m/z	neg	Ascr#4		LMFA13040155				Organic oxygen compounds	Organooxygen compounds	Carbohydrates and carbohydrate conjugates	3.21689e-05	3.21689e-05	3.21689e-05	3.21689e-05	3.21689e-05	3.21689e-05	11230.6	14259.4	10126.6	1545.84	1026.39	3827.16	16396.1	3923.12	3818.05	19931.9	21710.1	3480.09	337.013	12245	1387.22	3765.68	3282.32	6649.87
0.71_175.0957n	pos	Citrulline	HMDB0000904		C00327	ccar00220	Arginine biosynthesis	Organic acids and derivatives	Carboxylic acids and derivatives	Amino acids, peptides, and analogues	14323.3	17300.4	8341.8	12444.3	24336.6	22333.3	261651	244739	286367	376916	347155	346941	246100	298607	517382	180754	212707	335344	495891	326194	363168	325712	466836	342600
0.80_579.0742m/z	neg	Sedoheptulose 7-Phosphate	HMDB0258206		C05382	ccar00030	Pentose phosphate pathway	Organic oxygen compounds	Organooxygen compounds	Carbohydrates and carbohydrate conjugates	4747.6	6598.66	2037.19	3.21689e-05	3.21689e-05	3406.84	2951.29	3372.95	5184.62	7290.38	12881.5	612.222	9695.86	9453.51	3181.27	2791.41	1678.75	10932.3	3127.44	4786.69	14815.4	12018.2	8651.84	8408.68
1.16_318.1198m/z	pos	4-Methylcatechol 1-Glucuronide	HMDB0240458					Organic oxygen compounds	Organooxygen compounds	Carbohydrates and carbohydrate conjugates	215373	209861	256756	244316	187242	276234	1.09039e+06	604064	678712	1.83482e+06	1.69493e+06	1.39841e+06	492399	760341	1.34748e+06	622365	676670	970825	2.9183e+06	813243	1.46875e+06	1.16225e+06	1.1565e+06	842090
10.66_556.3363m/z	pos	Batrachotoxin	HMDB0248882					Organoheterocyclic compounds	Pyrroles	Pyrrole carboxylic acids and derivatives	14280.9	85781.6	56930.3	3425.07	2837.13	19317.5	3.21689e-05	3.21689e-05	3.21689e-05	199337	128231	61283.8	85801	297343	279336	63046	77143.1	326330	400240	28774.3	128798	188817	75440.2	33831
2.36_398.1561m/z	pos	Glu Ser Tyr						Unclassified	Unclassified	Unclassified	3.21689e-05	3.21689e-05	3.21689e-05	3.21689e-05	3.21689e-05	3.21689e-05	13265.5	21032.5	7135.65	2032.05	1923.4	5456.06	3033.23	3.21689e-05	730.195	2010.54	3644.56	182.759	442.738	6385.24	261.022	1904.57	2761.17	4515.75
3.54_695.2544m/z	neg	Linalool (8-Hydroxydihydro-)	HMDB0304700		C06740			Lipids and lipid-like molecules	Prenol lipids	Triterpenoids	3.21689e-05	3.21689e-05	3.21689e-05	3.21689e-05	3.21689e-05	3.21689e-05	18824.2	35667.2	23812.4	2558.31	1774.76	12647.2	2431.27	3.21689e-05	301.179	1290.3	1483.63	202.229	3.21689e-05	3915.84	720.821	930.09	1713.81	4614.76
4.72_789.4527m/z	neg	PI(13:0/18:3(9Z,12Z,15Z))		LMGP06010048				Lipids and lipid-like molecules	Glycerophospholipids	Glycerophosphoinositols	3.21689e-05	3.21689e-05	3.21689e-05	3.21689e-05	3.21689e-05	3.21689e-05	64130	77622	89301	8180.72	2705.93	32107.5	205.923	3.21689e-05	3.21689e-05	3.21689e-05	6.4298	3.21689e-05	3.21689e-05	3588.35	303.011	739.322	5851.69	6215.28
4.96_208.0968m/z	pos	N-Acetyl-D-Phenylalanine	HMDB0000512		C05620	ccar00360	Phenylalanine metabolism	Organic acids and derivatives	Carboxylic acids and derivatives	Amino acids, peptides, and analogues	3027.62	3424.19	3633.11	3796.97	3345.48	3479.12	1839.05	1772.08	726.222	3649.17	3561.13	2676.92	1865.86	3277.29	3485.23	891.491	1306.28	3238.04	7067.17	1447.15	3380.97	2484.34	1765.95	1294.96
15.46_311.2959m/z	neg	Arachidic Acid	HMDB0002212	LMFA01010020	C06425	ccar01040	Biosynthesis of unsaturated fatty acids	Lipids and lipid-like molecules	Fatty Acyls	Fatty acids and conjugates	1928.38	2071.81	2629.52	2905.34	3011.81	4408.19	2544.03	2178.23	2952.24	5299.08	6833.12	4356.29	9943.23	7202.22	7940.96	6479.91	6383.87	8332.93	7138.18	4437.69	7105.24	6334.09	5530.74	5836.05
1.47_467.2629m/z	neg	DG(2:0/TXB2/0:0)	HMDB0296931					Unclassified	Unclassified	Unclassified	3.21689e-05	3.21689e-05	3.21689e-05	3.21689e-05	3.21689e-05	3.21689e-05	23701.6	36880.4	22961.2	1395.15	1095.39	8425.85	1008.27	3.21689e-05	3.21689e-05	472.444	848.095	3.21689e-05	95.6296	12916.3	1321.27	2731.31	4451.98	13444
1.72_319.0913m/z	neg	Fluzinamide	HMDB0252423					Benzenoids	Benzene and substituted derivatives	Trifluoromethylbenzenes	3.21689e-05	3.21689e-05	60.0121	105.88	3.21689e-05	3.21689e-05	9939.57	13959.4	14353.5	1547.72	2869.91	3361.82	1212.97	276.712	76.5517	1218.79	1807.72	121.369	669.098	4020.36	3501.05	1576.69	2140.1	4987.12
1.78_162.0229m/z	neg	Acetylcysteine	HMDB0001890		C06809			Organic acids and derivatives	Carboxylic acids and derivatives	Amino acids, peptides, and analogues	691.772	930.62	1153.4	763.805	755.27	679.68	650.755	688.698	585.117	928.612	975.39	739.919	406.611	556.198	711.205	541.609	506.124	715.928	850.77	382.894	921.564	665.013	495.141	580.07
12.05_363.3101m/z	pos	Tetraethylene Glycol Monododecyl Ether	HMDB0246913					Organic oxygen compounds	Organooxygen compounds	Ethers	15571.6	15160.3	15639.2	19194.9	16653.6	11397.4	6521.61	5631.99	7609.06	17178.1	16180.9	9502.18	10761.4	13944.7	20757.1	10954.7	9062.48	14386.1	36664.2	7644.58	15471.3	15248.2	10570.1	11475.5
3.78_592.3115m/z	neg	Ibha#26		LMFA13040109				Lipids and lipid-like molecules	Fatty Acyls	Fatty acids and conjugates	3.21689e-05	3.21689e-05	3.21689e-05	3.21689e-05	3.21689e-05	3.21689e-05	2590.05	2855.24	3461.97	3.21689e-05	193.725	1427.26	99570.8	34151.6	32639.4	173102	187107	33477.2	1057.83	21231.9	3738.2	10942.6	6108.96	12548.9
4.72_449.2048m/z	neg	Rivenprost						Benzenoids	Benzene and substituted derivatives	Benzylethers	3.21689e-05	3.21689e-05	3.21689e-05	3.21689e-05	3.21689e-05	3.21689e-05	26270.6	42360	20375.5	8166.09	3793.34	23664.1	14558	5881.54	5926.3	12490.9	15031.4	7692.16	2390.6	17714.5	7047.12	11673.9	14975.7	15043.6
0.80_173.0211m/z	pos	Deoxyribose	HMDB0003224		C01801	ccar00030	Pentose phosphate pathway	Organic oxygen compounds	Organooxygen compounds	Carbohydrates and carbohydrate conjugates	3.21689e-05	3.21689e-05	3.21689e-05	3.21689e-05	3.21689e-05	3.21689e-05	9218.59	5133.32	10758.8	23237.7	24825.9	14105.2	13172.6	8284.11	10079.4	14876.8	9856.75	6982.84	43740.6	14752.4	44431.7	21818.6	29392	21572.5
11.03_554.3467m/z	neg	PC(17:0/0:0)	HMDB0012108	LMGP01050024	C04230	ccar00564	Glycerophospholipid metabolism	Lipids and lipid-like molecules	Glycerophospholipids	Glycerophosphocholines	15799.6	26848.1	22744.4	9019.6	14621.1	19844.8	2899.79	10016.1	7131.07	71849.7	77092.3	35138.8	46766.3	49337.5	64863.5	28165.8	34060.2	67422.2	89059.2	50331.5	89339.2	83081.7	59309.8	47346.3
9.62_560.3002m/z	neg	PC(18:4(6Z,9Z,12Z,15Z)/0:0)	HMDB0010389	LMGP01050129	C04230	ccar00564	Glycerophospholipid metabolism	Lipids and lipid-like molecules	Glycerophospholipids	Glycerophosphocholines	608.391	7937.07	3139.18	3.21689e-05	3.21689e-05	3015.3	3.21689e-05	3.21689e-05	3.21689e-05	13666.9	10894.2	3643.97	12177.2	25487.6	28380.4	8674.19	10319	26935.8	17784.1	3661.66	8297.36	15143.9	5487.03	1692.26
1.53_167.0557m/z	pos	7-Methylxanthine	HMDB0001991		C16353	ccar00232	Caffeine metabolism	Organoheterocyclic compounds	Imidazopyrimidines	Purines and purine derivatives	3126.16	3932.16	2865.27	3390.13	3001.16	3219.22	771.93	912.545	1270.1	2555.69	3036.89	1418.13	1325.97	3419.97	2849.8	1599.02	1163	4191.35	7118.94	1343	3451.19	2483.6	1936.78	1794.85
0.82_244.1303m/z	neg	Valylglutamine	HMDB0029125					Organic acids and derivatives	Carboxylic acids and derivatives	Amino acids, peptides, and analogues	3.21689e-05	3.21689e-05	3.21689e-05	3.21689e-05	3.21689e-05	3.21689e-05	46318.7	60135.6	52198.5	7596.7	15761.2	14168.6	1432.86	3.21689e-05	3.21689e-05	193.92	1400.89	3.21689e-05	1443.34	4800.78	4725.86	2625.34	3649.3	6102.68
2.43_366.1309m/z	neg	Asp Ala Tyr						Organic acids and derivatives	Carboxylic acids and derivatives	Amino acids, peptides, and analogues	3.21689e-05	3.21689e-05	3.21689e-05	3.21689e-05	3.21689e-05	3.21689e-05	2756.67	3675.93	1923.37	1052.1	1027.45	2554.64	1080.23	3.21689e-05	3.21689e-05	508.893	782.401	3.21689e-05	73.706	3193.1	244.136	1135.09	1062.17	1719.74
4.49_951.4424m/z	neg	PIP2(16:0/16:0)	HMDB0010032		C00626			Lipids and lipid-like molecules	Glycerophospholipids	Glycerophosphoinositol phosphates	3.21689e-05	3.21689e-05	3.21689e-05	3.21689e-05	3.21689e-05	3.21689e-05	2653.67	7578.23	6864.51	1489.42	942.544	3659.93	135517	151327	104173	265008	241522	141877	18290	172564	40986.9	103561	72586.9	130290
1.23_232.1292m/z	pos	Asparaginyl-Valine	HMDB0028744					Organic acids and derivatives	Carboxylic acids and derivatives	Amino acids, peptides, and analogues	3.21689e-05	3.21689e-05	3.21689e-05	3.21689e-05	3.21689e-05	3.21689e-05	27367.3	35454.7	22981.1	19535.4	24043	32666.1	13781.2	7259.69	6052.24	13636.3	14226.6	5731.21	25373.8	20188.2	27620	17375.9	20936.2	23278.6
14.27_311.2368m/z	pos	(Z,Z)-2-Methyl-5-(8,11,14-Pentadecatrienyl)-1,3-Benzenediol	HMDB0038908					Benzenoids	Phenols	Benzenediols	3.21689e-05	234.263	3.21689e-05	3.21689e-05	203.732	233.074	20456.6	11821.3	44410.3	33509	53141.3	14835.5	13426.1	12584.9	9169.31	5244.47	4131.92	6281.65	21838.3	6675.77	37627.7	20685.7	19005.4	23880.7
3.78_819.4026m/z	neg	Angiotensin Iv	HMDB0001038		C15849			Organic acids and derivatives	Carboxylic acids and derivatives	Amino acids, peptides, and analogues	3.21689e-05	3.21689e-05	3.21689e-05	3.21689e-05	3.21689e-05	3.21689e-05	142380	179217	194492	29583.7	20615.5	65689.5	1281.79	219.585	316.828	1545.11	2665.15	612.473	550.375	20937.1	7548.13	5889.81	29852.5	23878.2
3.97_396.1771m/z	pos	Asp Tyr Val						Organic acids and derivatives	Carboxylic acids and derivatives	Amino acids, peptides, and analogues	3.21689e-05	3.21689e-05	3.21689e-05	3.21689e-05	3.21689e-05	3.21689e-05	8770.78	14702.9	11067.3	13.8415	1177.13	3150.88	2673.08	296.456	3.21689e-05	3.21689e-05	1944.74	3.21689e-05	7.37535	12334	1.33849	2564.11	2241.18	7866.28
4.00_467.1787m/z	neg	Gln Glu Phe						Unclassified	Unclassified	Unclassified	3.21689e-05	3.21689e-05	3.21689e-05	3.21689e-05	3.21689e-05	3.21689e-05	39121.9	51746.8	28950.4	10256.2	7175.2	27437.5	3389.07	338.818	391.702	2867.92	1905	166.452	450.937	5713.94	3584.62	3842.34	7544.78	7237.11
4.10_476.2187m/z	neg	Tirbanibulin	HMDB0304857					Organoheterocyclic compounds	Pyridines and derivatives	Phenylpyridines	3.21689e-05	3.21689e-05	3.21689e-05	3.21689e-05	3.21689e-05	3.21689e-05	139328	152831	209261	31111	24700.7	63928	16290.1	3654.83	4003.44	13580.4	36555.1	2502.07	5533.47	91203.4	25204.3	23392.3	47404.2	82920.1
4.69_688.3352m/z	neg	Buprenorphine Glucuronide	HMDB0060928					Organic oxygen compounds	Organooxygen compounds	Carbohydrates and carbohydrate conjugates	200.563	3.21689e-05	196.648	3.21689e-05	3.21689e-05	261.621	46403.4	71032.3	70553.6	12348.9	11349	28248	29546.1	6225.22	5723.1	20994.6	32733.8	4626.64	4665.2	185372	22806.7	40493.4	87553.7	91729.2
5.09_611.3417m/z	neg	Cyclo(Glycylleucylvalylleucylprolylseryl)	HMDB0303709					Organic acids and derivatives	Carboxylic acids and derivatives	Amino acids, peptides, and analogues	3.21689e-05	3.21689e-05	3.21689e-05	3.21689e-05	3.21689e-05	3.21689e-05	260.652	940.055	330.164	3.21689e-05	3.21689e-05	162.228	6066.28	3.21689e-05	3.21689e-05	2675.71	2563.18	3.21689e-05	2476.1	75038.3	6027.67	37028.2	22401.4	28311.8
5.36_144.0454m/z	neg	4-Formyl Indole						Unclassified	Unclassified	Unclassified	994.78	994.014	1037.32	926.872	965.134	1186.33	925.961	1277.77	1340.79	3047.92	2548.47	1140.32	1624.44	2417.66	1952.04	1845.42	2577.62	1699.51	2266.52	3154.51	3014.18	2915.7	3819.38	2574.48
9.99_330.3365m/z	pos	Emulphor	HMDB0251781					Unclassified	Unclassified	Unclassified	72036.3	103025	115081	75284.2	97119.1	456965	23968.7	55624.6	39428.8	80722.9	56615.7	29651.9	76825	118611	242256	59479.5	208078	87363.3	145085	26529.5	95237.5	67611.3	53866.5	34878.1
0.76_191.1027m/z	pos	Threonylalanine	HMDB0029054					Organic acids and derivatives	Carboxylic acids and derivatives	Amino acids, peptides, and analogues	5820.18	2041.29	4467.21	7224.4	9650.71	8876.25	24088.2	27777.5	29853.6	18348.7	22604.1	23606.4	8886.68	8979.74	9600.21	8960.85	10148.9	9003.39	26540	15583.5	20189.2	13621.6	14942.3	20416.4
11.02_280.2400n	pos	9-Octadecenolide		LMFA07040090				Phenylpropanoids and polyketides	Macrolides and analogues	Unclassified	30696.1	31550.2	28330.4	23729.3	25835.8	33524.2	12333.5	10267.1	10501	34411.2	33910.9	16628.9	145538	87799.3	112523	45489.7	62092.3	144999	74880.8	55491	58110	53720	43999.9	56041.5
11.21_283.2281m/z	neg	16-Oxo-Heptadecanoic Acid		LMFA01060107				Lipids and lipid-like molecules	Fatty Acyls	Fatty acids and conjugates	5318.25	5390.61	6156.49	5002.48	5830.23	5420.03	2636.67	2238.07	2535.55	5026.09	4846.1	3625.87	5262.81	5812.75	5835.3	5120.79	4622.58	5801.05	5998.86	3743.28	6082.95	4889.75	4219.06	4296.92
11.96_539.4152m/z	pos	Octaethyleneglycol Monododecyl Ether	HMDB0246126					Organic oxygen compounds	Organooxygen compounds	Ethers	15010.3	16994.1	16726.1	19407.5	12991.7	13574.2	8443.98	5618.87	7286.48	15583.9	26522	9247.27	9074.55	16323.9	16957.6	10647.7	9642.29	18820.5	29782.7	8681.24	17240.8	16328.8	11235.9	7521.72
2.67_321.1661m/z	pos	(2e)-4-Hydroxy-3-Methylpent-2-Enedioylcarnitine	HMDB0241661					Unclassified	Unclassified	Unclassified	3.21689e-05	3.21689e-05	3.21689e-05	3.21689e-05	3.21689e-05	3.21689e-05	8261.98	8643.98	6158.43	3929.22	2265.73	6585.56	2.66756	3.21689e-05	3.21689e-05	3.21689e-05	3.21689e-05	3.21689e-05	3.21689e-05	885.453	954.696	508.055	1996.35	1323.22
3.91_204.0637n	pos	3,5,6-Trihydroxy-5-(Hydroxymethyl)-2-Methoxy-2-Cyclohexen-1-One	HMDB0041031					Organic oxygen compounds	Organooxygen compounds	Carbonyl compounds	530.674	583.861	506.911	770.164	738.344	952.642	13988.6	8988.26	12020.1	37037.2	51067	21903.4	59.9472	763.863	601.56	116.424	14.633	1710.48	130355	21947.3	62099.5	39931	32597	26519.7
4.13_334.1404m/z	pos	Asp Ala Phe						Organic acids and derivatives	Carboxylic acids and derivatives	Amino acids, peptides, and analogues	90.052	3.21689e-05	30.9252	124.62	3.21689e-05	3.21689e-05	51066.7	52810.9	37092.7	12338.3	21447.5	34111.9	31338.1	5209.49	6019.36	20953.6	24277.4	3213.5	14297.2	75111	27607.9	20537.9	20484	49039.6
4.36_648.2682m/z	neg	Damme	HMDB0250840					Unclassified	Unclassified	Unclassified	705.53	715.09	763.365	862.853	599.368	773.197	79710.1	106302	106831	9127.99	5684.88	39376.7	2215.3	911.964	2295.59	1399.17	11871.4	1275.23	1128.15	2675.58	1200	2383.23	5284.99	6045.87
0.80_323.0287m/z	neg	Uridine 5'-Monophosphate	HMDB0000288		C00105	ccar00240	Pyrimidine metabolism	Nucleosides, nucleotides, and analogues	Pyrimidine nucleotides	Pyrimidine ribonucleotides	154.176	3.21689e-05	142.337	215.627	552.113	0.575246	9770.08	12771.4	5388.15	1510.43	2091.32	7703.06	8433.2	3801.32	3334.51	12507.9	11509.5	3072.23	8403.36	18349.5	9728.95	10120.6	25357.8	15790.3
4.91_206.0822m/z	neg	N-Acetyl-L-Phenylalanine	HMDB0000512		C03519	ccar00360	Phenylalanine metabolism	Organic acids and derivatives	Carboxylic acids and derivatives	Amino acids, peptides, and analogues	904.05	1003.19	1048.63	852.44	890.936	1136.63	2062.91	2955.69	1385.31	2419.19	1874.15	2291.87	3293.49	2087.21	2400.78	2562.46	2684.12	1898.44	2200.32	1934.48	1673.8	1845.52	1703.77	1469.03
0.63_527.2588m/z	neg	Gentamicin B	HMDB0252687					Organic oxygen compounds	Organooxygen compounds	Carbohydrates and carbohydrate conjugates	3.21689e-05	3.21689e-05	3.21689e-05	3.21689e-05	3.21689e-05	3.21689e-05	56523	74106.4	51526.3	30913	22631.5	54015.2	341.3	3.21689e-05	156.833	329.276	348.175	3.21689e-05	5844.53	31932.3	17878.6	16522.8	40394.8	32627.8
1.49_215.1393m/z	pos	Prolyl-Valine	HMDB0029030					Organic acids and derivatives	Carboxylic acids and derivatives	Amino acids, peptides, and analogues	4555.15	5133.73	4447.02	4027.68	4647.57	4793.79	68160.6	83358.1	48305.7	46368.7	83657.6	61780.1	10519.4	10788.5	7937.08	9839.1	12313.6	11086.8	59399	33433.4	53408.7	36654.5	38628.4	29496.4
12.72_655.4882m/z	pos	DG(16:0/20:3(5Z,8Z,11Z)-O(14R,15S)/0:0)	HMDB0295391					Unclassified	Unclassified	Unclassified	3.21689e-05	3.21689e-05	3.21689e-05	3.21689e-05	494.782	879.69	3.21689e-05	3.21689e-05	239.522	4075.95	4040.61	958.666	298681	59859.9	177586	59926.8	56137.5	206750	16332.1	8740.45	7034.01	17282.4	8676.34	38825.4
2.39_466.1971m/z	pos	Biotripyrrin-A	HMDB0003323					Organoheterocyclic compounds	Pyrroles	Substituted pyrroles	3.21689e-05	3.21689e-05	3.21689e-05	3.21689e-05	3.21689e-05	3.21689e-05	66075.7	72239.6	33978	69367.4	86745.4	93304.6	9947.7	2720.48	7875.56	7554.91	7864.07	4913.97	30945.7	27724.6	35071	32061.2	41672.6	24964.9
4.18_212.0029m/z	neg	Indoxyl Sulfate	HMDB0000682					Organic acids and derivatives	Organic sulfuric acids and derivatives	Arylsulfates	736.345	1009.23	1094.55	592.211	740.739	893.564	158.073	39.4907	122.851	646.647	725.965	598.341	619.832	991.458	744.834	671.611	690.5	888.049	848.495	443.37	1202.23	918.443	642.324	402.789
4.18_330.2038m/z	neg	Thr Val Ile						Unclassified	Unclassified	Unclassified	3.21689e-05	3.21689e-05	3.21689e-05	3.21689e-05	3.21689e-05	3.21689e-05	7353.4	11012.5	7755.47	326.053	337.432	1430.35	1020.79	3.21689e-05	102.902	677.003	925.213	3.21689e-05	3.21689e-05	6194.91	465.305	885.694	3058.09	4722.89
4.55_360.2131m/z	pos	Ile Asp Ile						Organic acids and derivatives	Peptidomimetics	Hybrid peptides	1327.87	2300.1	1741.59	2277.17	4158.7	1575.34	359946	428565	293648	141448	173233	251476	48205.2	10243	10067.4	38789.7	42075.3	8727.64	76365.2	276473	128268	122895	165538	211650
4.91_149.0599m/z	pos	4-Methoxyphenylacetic Acid	HMDB0002072					Benzenoids	Phenol ethers	Anisoles	9106.8	10162.4	9724.74	10240.2	9501.02	9072.88	4628.38	4410.19	4919.1	8866.55	10673	5952.43	5943.7	10981.1	10373	5804.54	5000.27	11808	22698.7	5144.91	12023.2	9234.81	6117.69	6561
5.00_267.0515m/z	neg	Isofraxidin	HMDB0253642		C17480			Phenylpropanoids and polyketides	Coumarins and derivatives	Hydroxycoumarins	5160.59	5158.05	5180.55	5275.59	5174.88	5093.19	2008.38	1665.66	1735.33	4505.16	5088.24	3172.91	3109.7	5020.24	4720.15	3909.89	3483.66	4796.24	6248.25	2724.89	5314.66	4195.89	3384.24	3406.72
10.33_277.1809m/z	neg	12-Oxo-5e,8e,10z-Heptadecatrienoic Acid		LMFA01060111				Lipids and lipid-like molecules	Fatty Acyls	Fatty acids and conjugates	8101.79	6367.08	6216.38	8570.69	7865.62	7529.18	4592.62	3992.44	4503.52	4138.67	5516.89	4577.44	3805.37	4161.58	3485.94	4915.91	3860.34	4125.33	5990.71	4108.18	7108.28	4688.34	4810.02	4978.3
11.43_474.2987m/z	pos	N-Docosahexaenoyl Tyrosine	HMDB0242024					Unclassified	Unclassified	Unclassified	52144.9	50780.1	58348.2	61075.6	57101.4	51809.3	33567.9	25494.9	38882.7	58953.5	83160.8	34996	32669.9	66442	54693.2	34294.5	32297	66209.1	145527	40907.6	90137.4	63509.8	49904.1	42736.5
13.06_449.2701m/z	neg	Antcin B	HMDB0248458					Lipids and lipid-like molecules	Steroids and steroid derivatives	Ergostane steroids	24167	26091.4	29247.2	31234.1	30131.3	30084.6	13109.2	11969.6	12006.9	31104	37084.2	28622.6	24812.7	43696.9	34162.7	37843	29827.1	42489.3	45270.7	23092.7	40890.1	37010.4	31807.6	28431.9
14.20_269.2474m/z	pos	Methyl 7z-Hexadecenoate	HMDB0061858	LMFA07010496				Lipids and lipid-like molecules	Fatty Acyls	Fatty acid esters	14806.1	19731.2	19026.3	10393.6	9582.48	12340.8	29604	19580	33115.5	92070.2	74170.2	45984.3	45996.5	120773	69697.5	22556.7	23006.7	70027.8	70337.7	13042.8	40099.3	45745.7	37526.4	30367.6
3.29_279.1345m/z	pos	Tyrosyl-Proline	HMDB0029113					Organic acids and derivatives	Carboxylic acids and derivatives	Amino acids, peptides, and analogues	460.381	373.845	278.342	767.091	169.303	460.735	20770.7	22521.3	25693.8	32290.5	39693.2	27417.6	11567	4152.17	10781	8962.82	7121.88	6123.69	33057.3	18908.6	27711	19365.4	11172.6	17033.3
4.91_447.2064m/z	neg	Leu Trp Met						Organic acids and derivatives	Carboxylic acids and derivatives	Amino acids, peptides, and analogues	6725.91	11319.1	8710.69	4357.84	7476.16	11716	2211.51	2092.17	3176.57	4505.3	6645.71	2799.4	7220.04	9610.02	5682.45	7311.01	7179.24	8316.12	6516.56	6027.89	9306.15	6403.18	7086.75	3795.26
5.09_408.1963m/z	neg	Met Phe Ile						Organic acids and derivatives	Carboxylic acids and derivatives	Amino acids, peptides, and analogues	3.21689e-05	3.21689e-05	3.21689e-05	3.21689e-05	3.21689e-05	3.21689e-05	2019.48	2399.98	2125.6	3.21689e-05	3.21689e-05	68.7524	324.476	3.21689e-05	3.21689e-05	95.0937	318.436	3.21689e-05	3.21689e-05	1729.61	3.21689e-05	3.21689e-05	548.102	1294.45
1.56_521.2042m/z	neg	2-Methoxyestrone 3-Glucuronide	HMDB0004482	LMST05010010	C11132	ccar00140	Steroid hormone biosynthesis	Lipids and lipid-like molecules	Steroids and steroid derivatives	Steroidal glycosides	3.21689e-05	3.21689e-05	3.21689e-05	3.21689e-05	3.21689e-05	3.21689e-05	9807.02	18202.3	10542.2	535.307	3.21689e-05	3245.45	593.808	3.21689e-05	3.21689e-05	374.206	526.419	3.21689e-05	3.21689e-05	3444.27	3.21689e-05	159.339	1430.94	1976.61
1.11_309.1689n	pos	Tyrosyl-Lysine	HMDB0029110					Organic acids and derivatives	Carboxylic acids and derivatives	Amino acids, peptides, and analogues	3.21689e-05	3.21689e-05	3.21689e-05	3.21689e-05	77.7494	3.21689e-05	202420	253658	325421	76481.8	62581.7	95300	13222.2	624.798	1944.14	11885.9	14450.2	3.21689e-05	8001.89	40501.2	24096.4	22176.9	31296.5	55918.6
1.17_121.0651m/z	pos	4-Methylbenzaldehyde	HMDB0029638		C06758			Benzenoids	Benzene and substituted derivatives	Benzoyl derivatives	50047.6	56963.3	55953.6	57173	55894	49565.7	31954	26102.4	27847.9	60237.2	71747.9	39186.3	31084	58211.5	59581.1	33241.6	31730.6	62473.7	138051	30413.4	74335.4	50328.7	35321.5	32521.6
1.65_162.0585m/z	pos	S-Allyl-L-Cysteine			C16759			Organic acids and derivatives	Carboxylic acids and derivatives	Amino acids, peptides, and analogues	3815.56	4665.53	5160.84	4018.25	4079.78	4148.83	8149.48	4814.91	9156.5	10519.1	21298	12808.4	5618.75	7747.65	11005.4	5325.5	5980	9383.38	26125.8	5333.86	18599.4	9792.53	6574.44	4707.14
10.05_524.2994m/z	neg	PC(15:1(9Z)/0:0)		LMGP01050125				Lipids and lipid-like molecules	Glycerophospholipids	Glycerophosphocholines	316546	386052	278337	273173	250433	195371	132461	85952.8	90535.6	385299	276878	223541	256381	359601	259139	185632	239224	295464	355917	134250	422118	305172	254698	176197
11.74_418.2967m/z	neg	N-Palmitoyl Tyrosine	HMDB0062340	LMFA08020098				Organic acids and derivatives	Carboxylic acids and derivatives	Amino acids, peptides, and analogues	425.654	3422.72	677.512	153.918	464.33	2296.68	1981.58	923.961	2416.64	1779.37	3079.61	306.78	4635.59	5728.39	8449.91	5354.1	8284.69	7457.04	1351.23	3902.32	3173.22	3820.61	6324.27	3188.22
3.75_365.1821m/z	pos	Phe Gln Ala						Unclassified	Unclassified	Unclassified	3.21689e-05	3.21689e-05	3.21689e-05	3.21689e-05	35.8423	3.21689e-05	102142	114148	107943	87543.2	99218.1	107853	407830	108195	104635	360961	465939	112093	155834	548884	141504	285295	256790	330008
4.10_462.2028m/z	neg	Stallimycin	HMDB0251483					Organic nitrogen compounds	Organonitrogen compounds	N-arylamides	3.21689e-05	3.21689e-05	3.21689e-05	3.21689e-05	3.21689e-05	3.21689e-05	35305.1	40887	49494.9	7854.17	11016.5	17422	8283.75	2298.19	3280.33	7970.51	8226.36	2602.33	4133.48	26306.3	15030.8	13720.5	21864.9	23012.6
4.68_639.3149m/z	pos	N,N-Bis(Allyl)-Tyr-Gly-Gly-Psi-Methylthio-Phe-Leu	HMDB0253349					Organic acids and derivatives	Carboxylic acids and derivatives	Amino acids, peptides, and analogues	3.21689e-05	3.21689e-05	3.21689e-05	3.21689e-05	3.21689e-05	3.21689e-05	7206.7	9142.62	9269.98	15929.2	8470.67	10524.4	18203.1	24784.3	8328.14	14416.8	9522.7	20407.1	10968.8	11489.1	14961.1	13073.3	17391.4	8434.69
4.71_455.2520m/z	neg	Amastatin	HMDB0248277					Organic acids and derivatives	Peptidomimetics	Hybrid peptides	515.479	85.7293	313.806	81.2459	3.21689e-05	38.244	13205.8	11431.5	8862.87	19813.1	16397.9	22234	11481.1	10478.5	22724.5	12357.7	13964.1	11153.7	16468.2	17136.3	17865.5	22323.3	21824.3	13692.8
0.77_303.1310m/z	neg	Ribitol	HMDB0000508		C00474	ccar00040,ccar00740	Pentose and glucuronate interconversions|Riboflavin metabolism	Organic oxygen compounds	Organooxygen compounds	Carbohydrates and carbohydrate conjugates	3.21689e-05	3.21689e-05	3.21689e-05	3.21689e-05	3.21689e-05	3.21689e-05	9106.97	11781.9	6372.81	5700.96	4198.75	9674.41	1210.57	637.591	3.21689e-05	3.21689e-05	1306.48	3.21689e-05	1657.08	5361.76	3004.48	1528.66	5953.96	5981.79
0.84_192.0325m/z	pos	2,4-Thiazolidinedicarboxylic Acid, 2-Methyl-	HMDB0244750					Unclassified	Unclassified	Unclassified	44485.1	72735	107571	64066.3	66688.6	69011.6	71609	64233.6	14109.9	218562	189822	141189	32795.4	257376	205183	119506	95557.5	140669	182891	146475	450547	311272	165283	83998.5
1.14_162.0584m/z	pos	5-Hydroxy-2,4-Dimethylthiophen-3-One	HMDB0246446					Unclassified	Unclassified	Unclassified	29494.8	40699.2	43398.1	39252.8	40952.6	41613.6	136665	126802	114193	232618	301390	217410	13247.3	31426.1	43845.1	17263.7	15897.6	39943.1	326363	49981.8	193458	108236	69975.3	50363.6
11.47_435.2356m/z	neg	Treprostinil	HMDB0014518					Benzenoids	Benzene and substituted derivatives	Phenoxyacetic acid derivatives	2935.89	1942.66	1683.93	2564.94	1570.63	3634.09	1418.5	1028.54	1525.66	3835.75	2154.29	1979.43	18245.9	5406.83	8199.78	4065.61	6633.21	10478.4	2514.51	4724.36	3418.93	4446.21	3146.85	5431.43
2.24_408.1435m/z	pos	Gamma-L-Glutamyl-Gamma-L-Glutamyl-L-Methionine	HMDB0038674					Organic acids and derivatives	Carboxylic acids and derivatives	Amino acids, peptides, and analogues	3.21689e-05	3.21689e-05	3.21689e-05	3.21689e-05	3.21689e-05	3.21689e-05	50630.5	68984.5	38999.1	9154.1	11929.6	37879.4	3384.59	3.21689e-05	3.21689e-05	742.167	2559.06	3.21689e-05	3.21689e-05	15532	3.21689e-05	6462.13	8301.72	12556.8
3.75_373.2448m/z	pos	Ile Leu Gln						Organic acids and derivatives	Carboxylic acids and derivatives	Amino acids, peptides, and analogues	3.21689e-05	3.21689e-05	3.21689e-05	3.21689e-05	3.21689e-05	3.21689e-05	137863	143610	109644	76012.3	56008	147749	94262.1	35855.4	31462.9	104935	92541	31208.1	36276.7	159729	62880.8	105420	102204	128050
4.36_474.2000m/z	neg	Monatepil	HMDB0254841					Organoheterocyclic compounds	Benzothiepins	Dibenzothiepins	3.21689e-05	3.21689e-05	3.21689e-05	3.21689e-05	3.21689e-05	3.21689e-05	34302.3	44285.9	19100.2	34147.9	23797.1	46126.7	5604.15	1008.77	1482.91	2480.14	4248.57	1261.42	5873.49	24838.5	13767.6	28989.1	19699.6	18076.9
5.00_545.2598m/z	neg	Canavalioside	HMDB0036317					Lipids and lipid-like molecules	Prenol lipids	Terpene glycosides	64.3587	46.2994	42.1754	31.7958	3.21689e-05	3.21689e-05	6806.8	7916.91	6476.92	763.136	250.377	1458.62	62881.2	2995.19	6923.93	63638.8	97695.6	2684.5	273.392	44933.6	4932.4	9812.36	11127.8	29399.1
0.84_139.0501m/z	pos	Urocanic Acid	HMDB0000301		C00785	ccar00340	Histidine metabolism	Organoheterocyclic compounds	Azoles	Imidazoles	11385.2	16545.5	12734.5	13257.4	17613.7	11971.6	336742	376578	226889	306738	282137	279770	179924	2.69252e+06	1.18891e+06	311200	176928	2.25967e+06	2.58078e+06	722552	1.45124e+06	1.15784e+06	1.03695e+06	1.03915e+06
10.12_337.1043m/z	pos	7,2'-Dihydroxy-5,8-Dimethyl-4',5'-Methylenedioxyflavan		LMPK12020251				Phenylpropanoids and polyketides	Flavonoids	Hydroxyflavonoids	554482	458009	490988	601798	536869	456337	215723	174522	209422	245624	430127	253765	184332	300892	249844	254422	168906	277678	705171	201559	456654	233866	223735	247408
10.96_411.2155m/z	neg	3beta-Formyloxyresibufogenin		LMST01130018				Lipids and lipid-like molecules	Steroids and steroid derivatives	Steroid lactones	15230.3	3981.84	10578	13468.5	6614.05	10720.2	12118.2	15671.3	16357.1	11563.5	19318	7338.67	4056.08	6220.92	20153.1	5230.46	4751.33	8287.92	11215.1	12287.1	16764.9	15973.4	19601.6	9541.59
2.38_390.1875m/z	pos	Ile Glu Glu						Organic acids and derivatives	Carboxylic acids and derivatives	Amino acids, peptides, and analogues	3.21689e-05	3.21689e-05	3.21689e-05	3.21689e-05	3.21689e-05	3.21689e-05	4564.16	6567.67	2423.22	2878.83	1748.64	3620.04	1983.69	170.008	1621.31	2041.57	2100.61	933.55	1685.51	2103.4	1097.42	1850.94	1809.88	1532.18
3.71_575.2878m/z	neg	Proscillaridin	HMDB0256851					Lipids and lipid-like molecules	Steroids and steroid derivatives	Steroid lactones	3.21689e-05	3.21689e-05	3.21689e-05	3.21689e-05	3.21689e-05	3.21689e-05	12385.4	17271.1	16112.9	2081.64	1322.68	6792.38	125069	19652.6	24297.1	132276	131956	16939.1	1880.8	63942.8	6357.7	28597.9	14704.3	36599.6
3.83_649.3211m/z	neg	Thapsigargin	HMDB0258957					Organic acids and derivatives	Carboxylic acids and derivatives	Pentacarboxylic acids and derivatives	3.21689e-05	3.21689e-05	3.21689e-05	3.21689e-05	3.21689e-05	3.21689e-05	8704.93	15009.9	9691.49	2990.88	1590.59	9037.19	63005.7	12352.1	32710.3	47250.7	44916.9	13591.3	3816.69	39891.9	9049.07	37466.5	19447.1	26393.9
4.02_319.1406m/z	pos	Asparaginyl-Tryptophan	HMDB0028742					Organic acids and derivatives	Carboxylic acids and derivatives	Amino acids, peptides, and analogues	4591.44	4081.28	4066.15	4556.26	6667.42	4810.28	47521	48844.1	34002.7	16569.7	23356.9	33974	40199.6	8483.64	7172.11	30595.8	40351.4	5343.17	21486.9	56264.7	24525.1	16543.2	20175.5	35462.9
4.63_496.2330n	neg	Glaucarubin	HMDB0035626		C08760			Lipids and lipid-like molecules	Prenol lipids	Terpene lactones	3.21689e-05	274.692	3.21689e-05	296.233	3.21689e-05	3.21689e-05	59026.7	103599	82565.9	10354.3	13360.7	34787.3	7179.81	828.297	330.958	4886.85	4788.37	132.881	161.007	20013.9	5125.77	6618.58	11713.9	19605.2
0.74_102.0560m/z	neg	Dimethylglycine	HMDB0000092		C01026	ccar00260	Glycine, serine and threonine metabolism	Organic acids and derivatives	Carboxylic acids and derivatives	Amino acids, peptides, and analogues	363.56	606.66	439.517	690.387	908.902	882.704	1875.03	1518.01	1336.79	6829.71	3914.91	4181.14	1861.17	1195.45	1755.53	1297.75	1207.99	1466.07	5818.58	2148.47	3770.21	4310.75	2678.34	2655.02
1.67_237.0884m/z	neg	3-Hydroxy-11-Norcytisine	HMDB0245883					Organoheterocyclic compounds	Pyridodiazepines	Unclassified	77.4281	67.4902	29.7935	69.985	38.0327	42.7498	28340.8	37189.4	25435.8	11079.7	9341.93	22707.9	7430.23	2313.28	2628.42	6365.2	6116.03	1882.76	5029.67	19825.5	8255.27	11649.9	15422.2	16738.1
1.88_354.1288m/z	neg	Ser Ser Tyr						Unclassified	Unclassified	Unclassified	3.21689e-05	3.21689e-05	3.21689e-05	3.21689e-05	3.21689e-05	3.21689e-05	3341.84	3374.84	2021.22	1558.42	1861.9	2893.58	1053.31	91.5397	105.826	612.86	752.6	66.6693	397.708	1855.54	1199.85	1857.6	1453.51	1841.42
11.40_311.2594m/z	neg	1-O-(2r-Hydroxy-4z-Hexadecenyl)-Sn-Glycerol		LMGL01020055				Lipids and lipid-like molecules	Fatty Acyls	Fatty alcohols	101.779	64.8621	165.066	63.4852	3.21689e-05	3.21689e-05	3.21689e-05	3.21689e-05	78.5998	96.256	3.21689e-05	60.4321	9248.66	2476.83	3591.05	1561.75	3506.51	5023.63	181.999	1729.95	393.522	782.381	872.03	1488.39
14.22_114.0916m/z	pos	6-Amino-Hexanoic Acid	HMDB0001901	LMFA01100035	C02378			Lipids and lipid-like molecules	Fatty Acyls	Fatty acids and conjugates	144216	143235	133451	140278	135212	116420	54399.9	46680.1	53312.4	134886	175527	89042.7	81876.8	165479	137586	77479.7	81576.4	155383	297010	60814	169260	113882	90182.4	82930.5
14.90_297.2801m/z	neg	10-Methyl-Octadecanoic Acid	HMDB0004085	LMFA01020396	C16794			Lipids and lipid-like molecules	Fatty Acyls	Fatty acids and conjugates	2125.72	1978.63	2385.28	2446.33	2433.23	3367.85	3101.11	2516.51	3902.13	5435.91	5512.12	3626.1	16338.4	6589.25	8520.63	6657.07	7078.31	9544.59	5616.99	4132.81	5793.93	6718.49	5830.53	6368.45
3.33_391.2191m/z	pos	Pre-Putrebactin		LMFA08020201				Lipids and lipid-like molecules	Fatty Acyls	Fatty amides	3.21689e-05	3.21689e-05	3.21689e-05	3.21689e-05	3.21689e-05	3.21689e-05	74965.3	94050.6	67787.5	147141	142009	126620	21574.6	4003.29	2155.92	21167.7	29335.8	2566.62	29497.4	87537.1	80008.8	70943.2	85370.1	73505.6
4.05_639.2642m/z	neg	3-O(Beta-D-Glucopyranosyl)-3beta,5beta,14beta,16beta-Tetrahydroxy-19-Oxo-Bufa-20,22-Dienolide		LMST01130043				Lipids and lipid-like molecules	Steroids and steroid derivatives	Steroid lactones	3.21689e-05	3.21689e-05	3.21689e-05	3.21689e-05	3.21689e-05	3.21689e-05	54591.3	69792.7	48294.1	9788.16	7278.08	30449.6	5986.21	450.948	362.931	3473.46	4112.77	165.296	3.21689e-05	2921.72	4173.36	3299.39	10285.2	6290.42
4.72_445.2104m/z	neg	Glu Leu Trp						Unclassified	Unclassified	Unclassified	3.21689e-05	3.21689e-05	3.21689e-05	3.21689e-05	3.21689e-05	3.21689e-05	8616.5	11257.9	7691.64	3.21689e-05	276.516	2005.47	6330.77	2.23281	195.324	3824.07	8035.69	6.36628	3.21689e-05	14415.3	99.5896	661.015	2211.76	7919.99
1.28_431.1411m/z	pos	Dovitinib	HMDB0251597					Organoheterocyclic compounds	Diazinanes	Piperazines	7026.14	12060.5	15330.6	8847.33	16000.4	9703.77	90321.1	59953.8	96188.7	23172.7	5168.25	28248.5	9549.15	327055	178318	22711.2	42181.6	353449	14040.8	18689.6	12023.7	2253.41	9336.62	7111.53
2.00_261.0851n	pos	Dihydromaleimide Beta-D-Glucoside	HMDB0030277					Organic oxygen compounds	Organooxygen compounds	Carbohydrates and carbohydrate conjugates	62.3789	38.0916	5.20993	3.21689e-05	3.21689e-05	61.6774	600487	1.01546e+06	487793	568263	544582	748589	2948.78	525.561	2973.97	1913.16	2079.05	1052.59	69793.9	19741	42121.8	32956.5	48665.5	40198.2
2.39_396.1411m/z	neg	Tyr Thr Asp						Unclassified	Unclassified	Unclassified	3.21689e-05	3.21689e-05	3.21689e-05	3.21689e-05	3.21689e-05	3.21689e-05	3154.27	5119.51	1853.25	689.473	428.171	1877.31	792.747	3.21689e-05	3.21689e-05	336.109	1001.09	3.21689e-05	3.21689e-05	1641.62	3.21689e-05	216.358	348.045	849.573
3.59_313.1220m/z	pos	Tyr Met						Organic acids and derivatives	Carboxylic acids and derivatives	Amino acids, peptides, and analogues	3.21689e-05	3.21689e-05	3.21689e-05	3.21689e-05	3.21689e-05	3.21689e-05	8922.7	11797.3	10713.6	3358.07	3483.19	4437.93	3285.45	1090.26	1078.4	3119.99	5052.87	797.877	3502.16	4830.37	5125.26	3374.69	3958.71	5727.52
4.45_157.0505m/z	neg	Xi-3,5-Dimethyl-2(5h)-Furanone	HMDB0039778					Organoheterocyclic compounds	Dihydrofurans	Furanones	2249.55	1981.66	2430.38	2440.68	2417.24	2405.38	1379.51	2034.89	1206.49	2429.5	2538.5	1624.05	13149.1	7835.66	8334.17	16099.1	13985	8890.64	4958.05	9631.41	5385.3	7416.45	6843.27	5431.6
5.31_335.2125m/z	pos	Tebufenozide	HMDB0258764		C18526			Benzenoids	Benzene and substituted derivatives	Benzoic acids and derivatives	389.162	197.777	294.254	357.283	204.512	288.014	8145.76	4362.52	5365.12	3332.34	2499.15	6320.5	1301.93	126.345	162.299	595.37	1178.34	62.6716	141.119	3130.74	907.884	1399.67	4131.96	3056.65
0.53_153.1276m/z	pos	Limonene-1,2-Epoxide		LMPR0102090015	C07271			Organoheterocyclic compounds	Oxepanes	Unclassified	79112.6	91553.8	92865.3	103460	88269	82962.6	37912.1	33571	39647.2	84176.3	117332	53506.6	58575.6	107071	109268	69418	64286.9	162316	310545	73081.6	180917	141504	88592.5	85856.5
0.84_180.0634n	pos	D-Mannose	HMDB0000169		C00936			Organic oxygen compounds	Organooxygen compounds	Carbohydrates and carbohydrate conjugates	34534.8	23854.5	27595.4	28426.3	35056.1	31283.9	21764	8468.83	21155.1	25812.1	29435.5	22551.1	414462	1.24862e+06	980566	625388	537465	1.23675e+06	244033	56328.2	92976	96385.8	63513.2	44963
1.14_587.3165m/z	neg	Retinoid 9cuab30	HMDB0247700					Benzenoids	Tetralins	Unclassified	3.21689e-05	3.21689e-05	3.21689e-05	3.21689e-05	3.21689e-05	3.21689e-05	85272.2	70123.2	67850.7	6845.57	4256.26	33251	3.21689e-05	3.21689e-05	3.21689e-05	122.21	3.21689e-05	3.21689e-05	3.21689e-05	8165.63	628.612	1788.37	16149.2	11770.3
1.19_195.0332m/z	neg	2-Hydroxy-4-(Methylthio)Butanoic Acid	HMDB0037115	LMFA01050480				Lipids and lipid-like molecules	Fatty Acyls	Fatty acids and conjugates	202.846	143.186	282.564	367.93	228.814	103.049	9253.66	18288.1	17880.4	17257.2	8957	13077.8	661.454	427.195	396.47	505.404	667.593	686.149	5449.51	19944.5	6687.38	12988.4	23853.2	16062.8
1.31_653.1817m/z	neg	Blepharin	HMDB0029344					Organic oxygen compounds	Organooxygen compounds	Carbohydrates and carbohydrate conjugates	3.21689e-05	3.21689e-05	3.21689e-05	3.21689e-05	3.21689e-05	3.21689e-05	3.21689e-05	736.838	1868.1	3.21689e-05	3.21689e-05	458.058	3.21689e-05	20440.4	11010.4	360.528	3.21689e-05	18090.4	5402.55	4260.14	2730.82	505.451	5519.94	5020.68
11.58_636.3504m/z	neg	Glycyl-Prolyl-Arginyl-Valyl-Valyl-Glutamic Acid	HMDB0252831					Unclassified	Unclassified	Unclassified	33007.3	36758.4	39526.8	28050.9	33926.2	32590.9	28236.5	25753.1	58159.2	112809	148838	57375	40307.1	48935.9	58841.5	36030.7	47311.5	66958.3	145911	154085	227667	172454	141014	128321
12.03_494.3820n	pos	Heptaethylene Glycol Monododecyl Ether	HMDB0251574					Organic oxygen compounds	Organooxygen compounds	Ethers	1.00525e+06	1.05556e+06	1.03111e+06	1.11783e+06	1.02648e+06	987124	422926	347940	409423	990966	1.21427e+06	577000	626426	1.16439e+06	1.04191e+06	644158	553762	1.1951e+06	2.34706e+06	499840	1.23493e+06	924436	707484	597680
14.44_324.2299n	pos	Methyl-10-Hydroperoxy-8e,12z,15z-Octadecatrienoate		LMFA01040038				Lipids and lipid-like molecules	Fatty Acyls	Lineolic acids and derivatives	2.57443e+06	2.32494e+06	2.41972e+06	2.43031e+06	2.0704e+06	1.9746e+06	890554	740185	985849	2.46136e+06	3.032e+06	1.53526e+06	1.76268e+06	3.17077e+06	2.57639e+06	1.52255e+06	1.36684e+06	2.96252e+06	4.90152e+06	1.09928e+06	2.9977e+06	2.20078e+06	1.74175e+06	1.57677e+06
4.41_566.2891n	neg	Mesoporphyrin Ix	HMDB0002379					Organoheterocyclic compounds	Tetrapyrroles and derivatives	Porphyrins	3.21689e-05	3.21689e-05	3.21689e-05	3.21689e-05	3.21689e-05	3.21689e-05	5715.83	9029.55	10984.2	2392.21	3330.41	5228.98	435351	61351.9	78069.1	428352	555076	56967.8	587.358	164277	3467.24	30878	16392.8	51983.1
2.67_296.1142m/z	neg	Phenethylamine Glucuronide	HMDB0010323		C03033	ccar00040	Pentose and glucuronate interconversions	Organic oxygen compounds	Organooxygen compounds	Carbohydrates and carbohydrate conjugates	3133.21	3140.71	3964.11	3220.73	3253.45	4749.92	3.21689e-05	194.758	3.21689e-05	335.575	68.3278	376.1	404.661	691.743	1304.84	680.729	578.483	1482.52	1326.89	302.211	47.1681	212.032	340.579	74.6516
11.34_437.3012m/z	pos	26,26,26-Trifluoro-25-Hydroxyvitamin D3		LMST03020131				Lipids and lipid-like molecules	Steroids and steroid derivatives	Vitamin D and derivatives	41278.1	42867.2	44797.6	46063.5	42383.8	40708.1	17555.3	13569.8	17600.4	34840.7	47454.4	22357.6	24186	48886.5	40089.2	25001.4	21206.2	45266.9	98302.1	20661.9	50162.8	37948.9	27091.2	25139.4
15.02_460.3553n	pos	12beta,20s,-Trihydroxydammar-3,25-Dione		LMPR01060035				Lipids and lipid-like molecules	Prenol lipids	Triterpenoids	219045	236943	217252	230850	225963	208472	98747.5	84018.4	98492.6	258556	263639	129154	137899	269870	222707	101770	114219	257914	503606	98747.4	242331	192453	169939	130824
3.81_303.1672n	pos	Pimelylcarnitine	HMDB0013328					Lipids and lipid-like molecules	Fatty Acyls	Fatty acid esters	170.45	3.21689e-05	3.21689e-05	3.21689e-05	3.21689e-05	128.991	30884.7	55699.6	31059.2	19431.2	23916.8	33979.8	7769.14	430.82	3522.31	4616.54	5037.33	2238.24	5649.46	32360.5	11007.1	12923.2	16315.3	19069.5
4.36_633.3619m/z	neg	Digitoxigenin Bisdigitoxide	HMDB0251275					Lipids and lipid-like molecules	Steroids and steroid derivatives	Steroid lactones	3.21689e-05	3.21689e-05	3.21689e-05	3.21689e-05	3.21689e-05	3.21689e-05	7427.79	11103.8	13403.7	1232.73	239.438	2083.57	3.21689e-05	3.21689e-05	3.21689e-05	3.21689e-05	3.21689e-05	3.21689e-05	3.21689e-05	963.519	3.21689e-05	211.699	1118.76	2603.94
4.98_509.2437m/z	neg	Chaetoglobosin B		LMPK11000033				Organoheterocyclic compounds	Indoles and derivatives	Indoles	3.21689e-05	3.21689e-05	3.21689e-05	3.21689e-05	3.21689e-05	3.21689e-05	14468.3	31302.8	19196.7	3.21689e-05	3.21689e-05	2296.75	3595.48	3.21689e-05	3.21689e-05	3118.97	4820.47	137.307	3.21689e-05	11936.8	760.814	1595.71	3709.98	12110.4
1.87_334.1613m/z	pos	Thr Val Asp						Unclassified	Unclassified	Unclassified	3.21689e-05	3.21689e-05	3.21689e-05	3.21689e-05	3.21689e-05	3.21689e-05	85680.9	98338.7	50741.8	54252.4	61472.5	80290.8	22804.6	10137	15012.8	16411.5	15237	9304.29	43285.1	46605	42264.8	51314.7	45449.8	41505.9
2.67_382.1611m/z	pos	Ala Glu Tyr						Organic acids and derivatives	Carboxylic acids and derivatives	Amino acids, peptides, and analogues	3.21689e-05	3.21689e-05	3.21689e-05	3.21689e-05	3.21689e-05	3.21689e-05	29906.9	39190.2	26681.5	2825.62	1535.35	8691.55	3269	659.395	416.852	2771.87	2650.69	320.07	675.416	11341.3	2551.88	4436.69	6530.29	9818.53
2.72_247.0225m/z	neg	Triflusal	HMDB0259212					Benzenoids	Benzene and substituted derivatives	Benzoic acids and derivatives	221.06	303.35	613.152	303.022	480.299	350.305	2330.12	2183.82	1657.18	11689.7	6888.54	2527.6	4681.94	10932.1	9640.17	12865.7	14730.7	5079.69	4328.81	42540.4	24822.7	29804.2	42233.1	19872.1
3.95_335.1508n	pos	Met Ser Val						Organic acids and derivatives	Carboxylic acids and derivatives	Amino acids, peptides, and analogues	3.21689e-05	3.21689e-05	3.21689e-05	3.21689e-05	3.21689e-05	3.21689e-05	27325.6	26202.7	49317	32944.9	35254.2	30434	16317.6	7336.62	9095.92	12252.4	22486.6	9654.95	4611.29	22667.6	18289.9	12414.4	20256.1	17426.8
1.11_322.0567n	neg	5-Thymidylic Acid	HMDB0001227		C00364	ccar00240	Pyrimidine metabolism	Nucleosides, nucleotides, and analogues	Pyrimidine nucleotides	Pyrimidine deoxyribonucleotides	1408.07	1470.44	8493.4	1117.39	2849.03	408.41	9277.46	8297.4	5559.79	14122.3	21221.5	9549.24	3954.19	11564.5	2930.2	5938.61	4506.82	3196.51	24185.6	15004.3	48879.2	22684.6	29233.7	31533.6
0.77_259.0225m/z	neg	D-Fructose 1-Phosphate	HMDB0060467		C01094	ccar00051,ccar00400	Fructose and mannose metabolism|Phenylalanine, tyrosine and tryptophan biosynthesis	Organic oxygen compounds	Organooxygen compounds	Carbohydrates and carbohydrate conjugates	59938.7	52216.5	60953.5	67550.9	61671.4	65446.6	67591.3	42283.1	120717	136568	121989	54349.8	27114.6	39173.1	38148.3	33405.1	32457.7	38431.4	76708.4	25876.6	84184.7	41964	38737.8	32573.2
1.63_347.1931m/z	pos	Glu Lys Ala						Unclassified	Unclassified	Unclassified	3.21689e-05	3.21689e-05	3.21689e-05	3.21689e-05	3.21689e-05	3.21689e-05	96669.3	122966	85211.1	44237.9	38902	71809	32530.8	11555.5	13879.3	39374.7	42086.4	11252.7	23311.7	85049.1	34736.2	47725.8	56913.1	73077.8
1.65_244.0464m/z	neg	(S)-Alpha-Amino-4-Carboxy-3-Furanpropanoic Acid	HMDB0029414					Organic acids and derivatives	Carboxylic acids and derivatives	Amino acids, peptides, and analogues	31.8631	3.21689e-05	3.21689e-05	3.21689e-05	3.21689e-05	3.21689e-05	3978.41	7210.72	2912.56	3885.98	3190.05	5026.46	204.434	98.6646	109.706	159.151	86.9843	50.5027	242.153	254.561	264.792	410.021	499.873	353.181
2.72_179.0349m/z	neg	3-(3,4-Dihydroxyphenyl)Lactic Acid	HMDB0003503		C01207			Phenylpropanoids and polyketides	Phenylpropanoic acids	Unclassified	3924.29	4112.08	4673.76	4049.45	4309.72	4347.67	6383.61	6128.72	5125.42	26183.9	17542	7678.7	12584.9	24303.7	22428.7	27699.6	31378.2	14355.3	13157.6	83205.5	51819	58978.5	82678.6	39853.2
3.42_472.2532m/z	neg	Epothilone D	HMDB0251876					Phenylpropanoids and polyketides	Macrolides and analogues	Epothilones and analogues	3.21689e-05	3.21689e-05	3.21689e-05	3.21689e-05	3.21689e-05	3.21689e-05	16955.4	16772.9	12667.4	10065.3	6902.89	17900.1	803.744	178.873	127.056	569.78	948.137	171.735	587.344	3579.34	3313.98	2185.04	7301.94	3976.21
3.63_237.0630m/z	neg	Acefylline	HMDB0247895					Organoheterocyclic compounds	Imidazopyrimidines	Purines and purine derivatives	8062.58	8077.82	8285.76	9100.29	8064.75	8665.86	3795.16	3206.99	3833.03	7988.32	8635.59	5553.31	5813.64	8891.47	7554.31	6578.31	5673.24	8922.01	7665.88	3204.53	6553.43	5644.64	5003.83	4248.61
8.03_353.2298m/z	pos	Pgk1		LMFA03010170				Lipids and lipid-like molecules	Fatty Acyls	Eicosanoids	18594.8	12212.3	14379.7	11821.1	11804.1	18615.2	7304.12	11657.5	12235.4	17809.1	14808.2	13156.8	10488.9	15543.1	10891.1	13603.6	8664.25	16123.4	10303	8852.93	8153.34	8402.37	7241.39	3835.92
4.32_421.1371m/z	neg	Riboflavin	HMDB0000244		C00255	ccar00740,ccar02010	Riboflavin metabolism|ABC transporters	Organoheterocyclic compounds	Pteridines and derivatives	Alloxazines and isoalloxazines	850.237	1003	1585.26	586.97	1500.69	1706.27	1486.11	2236.77	3055.77	3718.73	3665.83	2757.86	2805.87	2768.19	1405.2	2754.11	2168.44	2423.48	2437.31	2603.3	3538.58	3895.72	3102.51	2957.52
0.74_389.1793m/z	pos	(2r,6x)-7-Methyl-3-Methylene-1,2,6,7-Octanetetrol 2-Glucoside	HMDB0033216					Lipids and lipid-like molecules	Fatty Acyls	Fatty acyl glycosides	815735	842559	1.04429e+06	1.02417e+06	744165	837487	157251	126156	106214	171925	149270	119214	115267	553116	534660	158082	144011	679688	269384	32666	56383.3	20892.8	35690.4	36668.4
1.58_254.1614m/z	pos	Arginylproline	HMDB0028717					Organic acids and derivatives	Carboxylic acids and derivatives	Amino acids, peptides, and analogues	1133.52	917.132	2065.41	2182.86	1527.57	1492.91	8176.92	7164.77	5945.2	9569.91	10945.3	6539.86	42752.8	110828	77834.6	44504.9	37878.1	106979	119598	19336.3	55917.3	36645.7	25949	22587.4
11.98_325.2177m/z	neg	4,5-Dehydro Docosahexaenoic Acid						Lipids and lipid-like molecules	Fatty Acyls	Fatty acids and conjugates	855.29	1568.55	2037.77	1772.57	2701.35	3309.47	7683.27	6603.96	14117.8	9218.93	12141.6	5375.48	6056.86	5052.54	4246.18	5365.89	7108.46	4768.58	6377.39	7424.97	12210.1	8047.66	11808.8	9193.61
12.67_583.4740m/z	neg	Dg(15:0/20:4(5z,8z,11z,14z)/0:0)[Iso2]	HMDB0007083	LMGL02010440				Lipids and lipid-like molecules	Glycerolipids	Diradylglycerols	553.039	698.876	332.171	3.21689e-05	3.21689e-05	1856.19	23012.6	18815.6	49455.9	35825.9	39875.5	17599.6	70725.4	22835.3	46641.6	24421.4	47630	42636.3	18551.9	28363.1	48160.1	45537.2	45698.1	58282.2
12.76_581.4558m/z	neg	Dg(17:2(9z,12z)/18:3(9z,12z,15z)/0:0)[Iso2]		LMGL02010051				Lipids and lipid-like molecules	Fatty Acyls	Lineolic acids and derivatives	2811.82	3400.61	2582.22	1391.13	903.67	7372.29	16220.5	13885.4	26683.4	31880.2	31469.5	16644.2	310834	55373.1	125237	68199.3	90568.4	149127	19067.5	37449	37299.6	51186.6	34132.1	76662.9
12.91_380.2922n	pos	MG(0:0/20:3(11Z,14Z,17Z)/0:0)	HMDB0011545					Lipids and lipid-like molecules	Endocannabinoids	Unclassified	9303.83	10952.3	9903.9	6023.58	3614.28	9570.23	8479.63	5131.82	26151.8	41054.3	44468.7	12773.1	93418	159010	116058	87317.5	81683.3	127954	73412.5	19732.9	29362.2	51367.6	51024.6	50411.3
14.47_362.2820n	pos	1-O-(1e,3e,5e,7e,9e-Eicosapentenyl)-Sn-Glycerol		LMGL01020040				Lipids and lipid-like molecules	Glycerolipids	Glycerol vinyl ethers	30143	74108.1	65920.2	12419.7	11514.9	27481.8	1.2009e+06	745868	1.32477e+06	1.4258e+06	1.50447e+06	1.02769e+06	110156	666265	537384	103673	112886	472397	613364	111784	425372	322481	366064	297634
3.40_344.1330m/z	neg	Saxitoxin	HMDB0029368		C13757			Phenylpropanoids and polyketides	Saxitoxins, gonyautoxins, and derivatives	Unclassified	3262.2	3669.95	4802.83	4640.76	3975.41	4536.52	1223.66	1458.78	1844.46	3687.41	3752.26	2374.91	1621.86	2625.12	3175.02	2419.29	2012.7	3618.59	3910.21	1718.72	3420.64	2459.38	2340.49	2451.56
3.76_340.1264m/z	neg	N6,N6-Dimethyladenosine			C03416			Nucleosides, nucleotides, and analogues	Purine nucleosides	Unclassified	3.21689e-05	3.21689e-05	90.2797	3.21689e-05	3.21689e-05	3.21689e-05	2077.78	389.149	2385.52	1577.01	1934.1	1379.33	1656.84	1312.42	2028.75	2208.06	2255.78	1290.32	326.778	1719.59	2208.19	2681.07	4634.25	4211.57
3.98_609.3016m/z	neg	Cyclo(D-Trp-D-Asp-Pro-D-Val-Leu)	HMDB0249361					Organic acids and derivatives	Carboxylic acids and derivatives	Amino acids, peptides, and analogues	3.21689e-05	3.21689e-05	3.21689e-05	3.21689e-05	3.21689e-05	3.21689e-05	40103.4	53202.2	30948.2	6356.62	2819.4	15392.5	8011.99	1761.72	2123.57	9550.76	12832	1889.17	505.906	16184.2	3594.28	6761.42	9822.53	11310.1
4.14_487.2419m/z	neg	(22e)-26,26,26,27,27,27-Hexafluoro-25-Hydroxy-22,23-Didehydrovitamin D3		LMST03020081				Lipids and lipid-like molecules	Steroids and steroid derivatives	Vitamin D and derivatives	652.058	229.319	212.955	417.901	210.394	455.028	286678	329445	337997	131645	101680	230579	7318.9	607.316	1108.44	4020.75	5617.3	597.523	12116.9	99696.1	38098.1	48319.6	91348	114869
4.69_486.2046n	neg	Artelastochromene		LMPK12111533				Phenylpropanoids and polyketides	Flavonoids	Pyranoflavonoids	392.309	373.503	485.642	466.071	121.785	423.991	357623	438367	336874	80468.8	34736.5	220559	20706.8	8039.13	3896.77	14512.9	14510.6	9300.63	3921.39	64248	24703.7	26316.3	80620.7	101131
5.66_223.1304m/z	pos	Pelargonyl Acetic Acid		LMFA01060034				Organic acids and derivatives	Keto acids and derivatives	Medium-chain keto acids and derivatives	5801.53	6695	6390.57	7372.26	5649.38	5567.46	1275.6	1073.03	1175.46	3266.14	4784.28	2118.9	2501.99	7252.08	5627.13	3010.73	2605.69	6318.53	11852.6	1979.32	11049.8	4733.65	3012.35	2706.9
0.76_263.1461m/z	pos	Streptidine	HMDB0258506					Organic oxygen compounds	Organooxygen compounds	Alcohols and polyols	3.60891e+06	3.46837e+06	4.26907e+06	4.13691e+06	3.36607e+06	3.57613e+06	1.24894e+06	887015	1.13158e+06	2.29395e+06	3.35729e+06	1.70487e+06	1.02418e+06	3.03519e+06	2.69828e+06	1.46592e+06	1.11808e+06	3.32466e+06	6.31346e+06	1.16479e+06	3.0474e+06	1.70949e+06	1.67224e+06	1.60211e+06
10.55_355.2128m/z	neg	9h-12(13)-Epode		LMFA02000020				Lipids and lipid-like molecules	Fatty Acyls	Fatty acids and conjugates	16160.5	14737.8	15702.7	18770.5	17157.4	16693.6	9714.24	8760.56	10043.2	13151.8	14689.4	11274.9	11507	17224.9	12299	12680.2	11971.7	14034.3	17107.6	10870	17711	13131.9	12481.9	13389.4
11.31_345.2437m/z	neg	Retinyl Methyl Ether	HMDB0257179					Unclassified	Unclassified	Unclassified	88802.5	34925	68501.2	70073.1	40013.3	64870.9	66457	85619.2	92216.1	67770.8	100321	50961.1	66906.5	60247.4	121661	52842.9	55555.4	83525.3	55482.4	77712.6	92990.1	105038	125974	63846.6
12.89_308.2945m/z	pos	(-)-Dilophol		LMPR0104450002				Lipids and lipid-like molecules	Prenol lipids	Diterpenoids	11038.2	17862.1	21858.9	17311.9	20869.9	21424.3	5720.52	6510.62	7640.39	30271.8	13041.7	8728.63	13405.4	48062.6	38227.4	9051.26	15877	18115.1	43524.8	6545.37	18312.9	17386.5	12868.2	10641.4
2.32_272.1604m/z	pos	Gly Ile Thr						Unclassified	Unclassified	Unclassified	2234.29	1518.38	955.583	1450.25	972.926	1649.14	25786.3	32332.4	28476.2	30032.8	30657.9	29748.5	13306.6	11134.1	13620	13382.4	13339.2	13256.3	34295.4	17345.1	16507.2	15680.2	20568	16869
2.43_188.0928m/z	neg	N-(2-Hydroxypropyl)Methacrylamide	HMDB0254991					Organic acids and derivatives	Carboxylic acids and derivatives	Carboxylic acid derivatives	3.21689e-05	3.21689e-05	3.21689e-05	3.21689e-05	3.21689e-05	3.21689e-05	35233.4	44341.3	19367.5	46812.1	31468.3	42517.4	3.21689e-05	3.21689e-05	3.21689e-05	3.21689e-05	3.21689e-05	3.21689e-05	15352.2	6234.5	10399.5	8280.14	15481.2	10341.8
2.92_287.1727m/z	neg	Adipamide	HMDB0304762	LMFA08010017				Lipids and lipid-like molecules	Fatty Acyls	Fatty amides	3.21689e-05	3.21689e-05	3.21689e-05	3.21689e-05	3.21689e-05	3.21689e-05	9770.85	12453.3	9731.45	7654.18	6332.7	11376.9	422.61	3.21689e-05	41.75	340.057	288.004	3.21689e-05	1911.4	1233.56	2903.14	2094.47	3862.49	4421.19
3.83_529.3362m/z	neg	(25s)-5alpha-Cholestan-3beta,6alpha,7beta,8beta,15alpha,16beta,26-Heptol		LMST01010327				Lipids and lipid-like molecules	Steroids and steroid derivatives	Bile acids, alcohols and derivatives	3.21689e-05	3.21689e-05	3.21689e-05	3.21689e-05	3.21689e-05	3.21689e-05	40780.6	49710.2	42647.7	9468.12	3863.42	19749.1	25836.9	2608.45	3233.28	20122.5	31904.5	2085.5	22250.6	327133	107736	162747	223265	307737
3.83_569.0496m/z	pos	Dtdp-4-Oxo-6-Deoxy-D-Glucose	HMDB0001399		C11907			Nucleosides, nucleotides, and analogues	Pyrimidine nucleotides	Pyrimidine nucleotide sugars	3.21689e-05	3.21689e-05	3.21689e-05	3.21689e-05	3.21689e-05	3.21689e-05	25177.4	35853.2	24398.6	8088.18	6492.67	15157.4	3.21689e-05	3.21689e-05	3.21689e-05	3.21689e-05	8571.22	3.21689e-05	3038.17	8899.57	3.21689e-05	1785.75	12435	2864.3
4.10_361.1387m/z	neg	N-(1-Deoxy-1-Fructosyl)Tryptophan	HMDB0037847					Organoheterocyclic compounds	Indoles and derivatives	Tryptamines and derivatives	3.21689e-05	3.21689e-05	3.21689e-05	3.21689e-05	3.21689e-05	3.21689e-05	5737.98	4428.73	6229	4410.75	3986.22	5901.76	3948.18	771.891	1119.15	3502.69	4999.02	813.804	1250.78	3236.37	3951.36	2776.46	3423.66	4837.3
4.78_507.2464m/z	neg	Neryl Rhamnosyl-Glucoside	HMDB0029349					Lipids and lipid-like molecules	Prenol lipids	Terpene glycosides	3.21689e-05	3.21689e-05	3.21689e-05	3.21689e-05	3.21689e-05	3.21689e-05	6681.74	10372.2	3758.01	1718.05	2213.79	5620.12	36126	2461.16	3948.6	23404	39837	2573.78	1951.12	44207.7	3591.27	7825.4	9624.38	20450.3
5.02_335.0387m/z	neg	Phenolsulfonphthalein			C12600			Organoheterocyclic compounds	Benzofurans	Benzofuranones	911.148	1220.9	1057.71	1160.22	636.637	997.829	547.791	206.378	469.968	1011.59	1106.49	505.592	878.878	1359.74	1080.65	918.677	595.55	978.405	1113.04	435.108	1091.95	753.916	823.643	882.165
9.63_316.3209m/z	pos	Nonadecylic Acid	HMDB0000772	LMFA01010019	C16535			Lipids and lipid-like molecules	Fatty Acyls	Fatty acids and conjugates	731733	401948	330299	329926	396345	266758	177795	94374.5	238769	897840	619191	277856	675210	1.08882e+06	591535	498630	258724	846939	1.5961e+06	223230	376798	402801	329306	295416
3.72_355.1797m/z	pos	Biocytin	HMDB0003134		C05552	ccar00780	Biotin metabolism	Organic acids and derivatives	Carboxylic acids and derivatives	Amino acids, peptides, and analogues	3.21689e-05	3.21689e-05	3.21689e-05	3.21689e-05	3.21689e-05	3.21689e-05	4617.82	6202.62	4005.33	6636.14	595.097	6028.01	503410	87348.1	122432	380189	355790	90599.3	56528.8	326007	52307.3	185079	100082	211470
11.30_618.3785m/z	neg	Oov-Pc		LMGP20010028				Lipids and lipid-like molecules	Glycerophospholipids	Glycerophosphocholines	6172.87	21303.4	14140.9	1062.9	3875.23	9441.97	3180.42	8355.91	3226.25	54516.4	46456	28588.8	38508.9	55577.3	65415.1	20841.1	32717.1	70385.8	48802.8	17911.2	36681.9	58015.2	34621.2	19363.8
2.92_520.2256m/z	pos	Ac-Devd-Cho	HMDB0247774					Organic acids and derivatives	Peptidomimetics	Hybrid peptides	3.21689e-05	3.21689e-05	3.21689e-05	3.21689e-05	3.21689e-05	3.21689e-05	2800.96	1773.92	1433.83	673.396	387.063	5569.52	184996	59502.3	33495.2	199721	185067	57252.5	26547.5	136477	28242.8	63345.2	37769.3	93354.8
4.71_479.2871m/z	pos	N-Docosahexaenoyl Glutamine	HMDB0242012					Organic acids and derivatives	Carboxylic acids and derivatives	Amino acids, peptides, and analogues	164.585	436.559	180.391	10.159	336.7	140.021	110230	152205	115215	20853.6	12482.5	48389.3	370050	65662.1	63400.9	435630	429928	40149.8	49170.7	391565	80852.1	144744	146531	318159
5.02_261.1345m/z	neg	Butyl Butyryllactate	HMDB0037137	LMFA07010792				Lipids and lipid-like molecules	Fatty Acyls	Fatty acid esters	2182.07	2617.47	2450.76	2924.77	2396.52	1995.25	977.304	706.337	950.251	1829.1	1716.45	1153.63	2083.55	2164.04	1857.87	2413.08	2056.9	2127.6	2027.58	1272.33	1912.35	1934.48	1439.54	1688.85
1.14_159.0299m/z	neg	Oxoadipic Acid	HMDB0000225	LMFA01170121	C00322	ccar00310,ccar00380	Lysine degradation|Tryptophan metabolism	Organic acids and derivatives	Keto acids and derivatives	Medium-chain keto acids and derivatives	652.363	791.777	581.265	625.611	749.405	749.023	2534.69	6854.83	1516.17	2644.74	3522.17	1124.56	1469.08	1256.38	1766.31	2885.49	1904.18	1201.17	1323.87	1586.39	1478.33	1614.32	1676.81	1172.98
0.77_249.1081m/z	pos	Gamma-Glutamylthreonine	HMDB0029159					Organic acids and derivatives	Carboxylic acids and derivatives	Amino acids, peptides, and analogues	3.21689e-05	3.21689e-05	3.21689e-05	13.7511	6.88684	4.30536	104071	86966.6	58210.6	78231.2	120483	108595	9609.42	1288.05	4250.58	2874.62	7632.8	3.21689e-05	23464.7	39494.2	94375.1	54215	64035.7	50058.1
1.31_288.2030m/z	pos	Isoleucyl-Arginine	HMDB0028901					Organic acids and derivatives	Carboxylic acids and derivatives	Amino acids, peptides, and analogues	3.21689e-05	3.21689e-05	3.21689e-05	3.21689e-05	3.21689e-05	3.21689e-05	15265.4	76153.4	6705.26	7132.66	2593.44	13521.3	5385.52	684.749	3.21689e-05	4151.66	7454.55	1097.1	6591.3	42021.3	5273.09	11255.9	28517	24104.1
1.88_517.2997m/z	neg	Lysylhydroxyproline	HMDB0028952					Organic acids and derivatives	Carboxylic acids and derivatives	Amino acids, peptides, and analogues	3.21689e-05	3.21689e-05	3.21689e-05	3.21689e-05	3.21689e-05	3.21689e-05	18818.1	26700.2	19746.7	23179.4	15680.6	26201	3.21689e-05	3.21689e-05	3.21689e-05	3.21689e-05	3.21689e-05	3.21689e-05	1810.18	12978.5	16806.3	6801.04	12905.8	12310.9
10.91_280.2276m/z	pos	N-Lauroyl Proline	HMDB0242039					Unclassified	Unclassified	Unclassified	4506.02	5208.66	5605.3	6933.42	6463.32	5017.18	1857.45	1421.76	1367.29	3271.78	7349.31	3367.95	2482.62	6156.27	3584.9	3658.65	2289.33	4921.39	8908.21	1996.26	6629.51	3007.07	1754.18	2687.04
11.40_278.2478m/z	pos	Obscuraminol A		LMSP01080035				Organic nitrogen compounds	Organonitrogen compounds	Amines	129485	139586	149852	154579	149463	153215	56174.6	50785.8	55418.9	138249	160125	77916.4	84641.8	180655	166608	88793.3	93531.1	165598	331749	67540.1	169223	126899	97327.6	87860.2
2.16_274.1762m/z	pos	5-Hydroxylysinonorleucine	HMDB0246805					Unclassified	Unclassified	Unclassified	3.21689e-05	3.21689e-05	3.21689e-05	3.21689e-05	3.21689e-05	3.21689e-05	58364.9	68696.7	76897.2	44771.5	41068.2	44150	484.643	249.863	127.514	1345.88	747.949	121.497	14091	71507.7	39860.4	43920.8	53078.6	68083.5
3.70_187.0634n	pos	Indoleacrylic Acid	HMDB0000734					Organoheterocyclic compounds	Indoles and derivatives	Indoles	2.6645e+06	3.20232e+06	3.22408e+06	3.11088e+06	2.4121e+06	3.15902e+06	2.12286e+06	1.5911e+06	1.42722e+06	3.8324e+06	3.98451e+06	3.16918e+06	2.6435e+06	2.77678e+06	3.65703e+06	2.3118e+06	2.5115e+06	3.04662e+06	7.20336e+06	2.58901e+06	3.79127e+06	3.19781e+06	2.37615e+06	2.17489e+06
3.89_197.1287m/z	pos	Alpha-Methylphenylalanine	HMDB0029223					Phenylpropanoids and polyketides	Phenylpropanoic acids	Unclassified	234.259	128.54	222.732	274.053	66.4562	68.4627	11770.3	13016.3	10763.7	2246.56	2155.18	4095.57	2730.66	922.238	1940.19	2425.06	2560.69	1407.85	1972.24	11694	1902.26	3332.13	5257.03	11685
4.43_449.2051m/z	neg	Val Thr Trp						Unclassified	Unclassified	Unclassified	3.21689e-05	3.21689e-05	3.21689e-05	3.21689e-05	3.21689e-05	3.21689e-05	4179.04	6191.6	4097.75	1229.37	748	3275.8	20046.5	513.462	2434.71	15733.4	25802	488.884	436.168	15499.9	2371.59	7315.06	4834.34	7963.51
4.52_472.2416m/z	neg	Valyl-Prolyl-Glycyl-Valyl-Glycine	HMDB0259877					Unclassified	Unclassified	Unclassified	102.855	3.21689e-05	3.21689e-05	3.21689e-05	3.21689e-05	3.21689e-05	45199.2	72687.4	36748.3	7953.61	6041.95	25529.5	3733.07	185.932	194.764	1015.21	1426.38	384.005	288.095	11733	4324.64	4822.34	10163.2	12551.5
4.83_556.2403m/z	neg	Dmg-Mino		LMPK07000009	C12011			Phenylpropanoids and polyketides	Tetracyclines	Unclassified	3.21689e-05	3.21689e-05	3.21689e-05	3.21689e-05	3.21689e-05	3.21689e-05	2630.5	1708.02	2257.4	517.199	215.643	506.373	1311.27	257.121	3.21689e-05	709.757	1013.19	8.94927	471.024	21810.4	3226.8	3689.82	6511.17	18060.7
6.63_151.1118m/z	pos	Verbenone	HMDB0259787		C09913			Lipids and lipid-like molecules	Prenol lipids	Monoterpenoids	45103.4	44079.5	47847.8	52858.4	50286	44743.5	16691.7	17737.3	19922	39615.4	53316.9	24987.9	23699.9	51715	45113.8	25362.7	23694.1	56032.2	111845	22144.1	53947.4	42732	27312.1	26635.9
8.23_413.1780m/z	pos	(-)-11-Hydroxy-9,10-Dihydrojasmonic Acid 11-Beta-D-Glucoside		LMFA02020206				Lipids and lipid-like molecules	Fatty Acyls	Fatty acyl glycosides	3.21689e-05	3.21689e-05	3.21689e-05	3.21689e-05	3.21689e-05	0.0369543	118090	47089.9	105230	16959.3	24925.1	26959	3.21689e-05	3.21689e-05	3.21689e-05	3.21689e-05	3.21689e-05	3.21689e-05	3.21689e-05	3.21689e-05	1166.35	3.21689e-05	185.878	295.935
0.82_160.1332m/z	pos	8-Aminocaprylic Acid	HMDB0247418	LMFA01100059				Lipids and lipid-like molecules	Fatty Acyls	Fatty acids and conjugates	46378.5	43175.6	56774.2	51817.9	46756.1	51152.4	12375.7	9879.9	9396	21307.8	22964	14774.1	30123.6	57245.8	59981.6	36853.5	32843.1	66861.8	91284.7	18896.3	39949.9	29490	25460.4	22196.8
11.27_493.3533n	pos	PC(P-17:0/0:0)		LMGP01070007				Lipids and lipid-like molecules	Glycerophospholipids	Glycerophosphocholines	7035.36	9528.97	13448.3	13220.3	13575.6	12653.8	68644.5	45306.1	91383	69301.9	108861	34940.8	13742.7	19267.4	21630	8591.52	15372.4	25260.9	98783.4	58507.4	125787	86443.2	115701	78178.8
2.94_290.1608m/z	pos	3-Methylglutarylcarnitine	HMDB0000552					Lipids and lipid-like molecules	Fatty Acyls	Fatty acid esters	9263.17	10285.6	10310.2	10995.5	10304.9	8596.02	8731.29	8728.15	13367.3	8309.74	9553.95	5538.02	4586.48	9799.7	8510.37	5100.92	5187.37	8738.76	18011.6	4890.43	8362.5	6672.74	4583.38	7675.5
3.59_347.1930m/z	pos	Thr Asn Leu						Unclassified	Unclassified	Unclassified	3.21689e-05	3.21689e-05	3.21689e-05	3.21689e-05	3.21689e-05	3.21689e-05	194453	252095	213866	88723.4	69832.7	123080	57679.9	23392.8	36409.5	46653.6	49210.7	28672.8	80977.4	123477	56613.5	70118.1	93505.6	119139
4.07_380.1812m/z	neg	Phe Ile Gly						Unclassified	Unclassified	Unclassified	3.21689e-05	3.21689e-05	3.21689e-05	3.21689e-05	3.21689e-05	3.21689e-05	3364.83	3273	1143.59	130.178	265.325	633.242	116.282	3.21689e-05	3.21689e-05	3.21689e-05	298.935	3.21689e-05	3.21689e-05	3041.95	145.814	497.767	614.722	1947.48
4.10_457.1949m/z	neg	Deoxypyridinoline	HMDB0000569					Organic acids and derivatives	Carboxylic acids and derivatives	Amino acids, peptides, and analogues	3.21689e-05	3.21689e-05	3.21689e-05	3.21689e-05	3.21689e-05	3.21689e-05	18960.5	20211.1	11236	20473.7	13292.9	21916.6	1742.78	195.474	1458.43	1170.98	1117.41	778.082	2596.06	3545.8	2711.77	3694.36	3420.87	2412.97
4.19_151.0400m/z	neg	Mandelic Acid	HMDB0000703		C01984			Benzenoids	Benzene and substituted derivatives	Unclassified	454.121	440.334	432.224	452.092	521.655	481.287	348.169	543.287	337.374	785.847	716.109	658.777	532.019	603.361	769.874	659.785	611.597	743.701	1135.98	429.318	730.835	621.904	573.667	451.046
4.23_585.3991m/z	neg	Polyoxyethylene Sorbitan Monooleate	HMDB0256687					Lipids and lipid-like molecules	Fatty Acyls	Fatty acid esters	3.21689e-05	3.21689e-05	3.21689e-05	3.21689e-05	3.21689e-05	3.21689e-05	3.21689e-05	3.21689e-05	263.21	3.21689e-05	3.21689e-05	3.21689e-05	139756	5809.82	10165.5	113791	147386	6052.96	3.21689e-05	2119.26	3.21689e-05	3.21689e-05	3.21689e-05	3.21689e-05
4.45_203.0926m/z	neg	Cis-4-Hydroxycyclohexylacetic Acid	HMDB0000451					Organic oxygen compounds	Organooxygen compounds	Alcohols and polyols	1104.87	1202.41	1181.83	1031.15	1214	1252.23	452.704	383.835	466.556	730.457	813.055	516.769	761.419	977.56	1094.56	959.539	890.977	1068.94	1003.59	578.99	886.731	665.171	605.825	637.604
0.74_219.0985m/z	neg	N2-Acetylornithine	HMDB0003357		C00437	ccar00220	Arginine biosynthesis	Organic acids and derivatives	Carboxylic acids and derivatives	Amino acids, peptides, and analogues	3.21689e-05	3.21689e-05	3.21689e-05	3.21689e-05	3.21689e-05	3.21689e-05	24735	27559.8	18537.5	15062.1	22476.2	24061.6	638.019	410.984	3.21689e-05	439.447	290.096	3.21689e-05	2998.83	5943.02	9009.78	4625.34	3836.56	7936.13
10.33_1019.6119m/z	neg	Pc(Dime(13,5)/Lte4)	HMDB0289147					Unclassified	Unclassified	Unclassified	39332.2	202519	110055	1923.95	2839.8	62716	3.21689e-05	3.21689e-05	3.21689e-05	445263	239416	84413.7	408347	595116	655329	218976	337790	747303	534261	91613.8	276219	485754	216146	103448
10.97_104.1073m/z	pos	2z-Penten-1-Ol	HMDB0031604	LMFA05000110				Organic oxygen compounds	Organooxygen compounds	Alcohols and polyols	152742	260537	294536	205445	228560	274602	168462	155986	213796	421835	613578	286277	278239	527764	487901	284060	247905	553617	1.02139e+06	252866	670179	471474	401913	348616
11.74_282.2790m/z	pos	9s,10r-Epoxy-6z-Octadecene		LMFA12000284				Organoheterocyclic compounds	Epoxides	Unclassified	62198.8	61700.1	58259.4	65047.6	58766.5	53658	23379.2	21268.3	24223.1	62307.7	78762.6	40182.1	39717.6	85401.3	75796.1	45013	35917.6	82069.9	151192	31899.4	87126.4	61492.3	50630.3	41818.4
2.74_393.1421m/z	neg	Asp Phe Asn						Organic acids and derivatives	Carboxylic acids and derivatives	Amino acids, peptides, and analogues	3.21689e-05	3.21689e-05	3.21689e-05	3.21689e-05	3.21689e-05	3.21689e-05	3631.7	4835.34	2368.15	424.784	622.116	2182.94	155.928	3.21689e-05	3.21689e-05	3.21689e-05	58.9043	3.21689e-05	3.21689e-05	1088.99	75.5342	536.303	766.209	798.122
3.05_169.1225m/z	pos	(1s,4r)-1-Hydroxy-2-Oxolimonene		LMPR0102090042	C11937			Lipids and lipid-like molecules	Prenol lipids	Monoterpenoids	50365.5	63623	59426.8	63757.5	56667.6	56831.2	22066.6	22358.1	26622	51350.9	58713.9	29626.2	29686	68429.8	56292.2	36247.1	29603.6	77431.9	162129	31185.1	84484	64406.9	42686.7	39129
4.40_336.1923m/z	pos	Ala Phe Val						Organic acids and derivatives	Carboxylic acids and derivatives	Amino acids, peptides, and analogues	3.21689e-05	3.21689e-05	3.21689e-05	3.21689e-05	3.21689e-05	3.21689e-05	6819.65	6907.27	8237.06	1359.23	374.209	578.844	5114.15	1874.83	1367.28	5385.5	6743.71	1986.96	1300.36	9784.55	2485.13	3437.85	4619.77	11441.7
4.94_428.1830m/z	neg	Phe Ala Phe						Unclassified	Unclassified	Unclassified	3.21689e-05	3.21689e-05	3.21689e-05	3.21689e-05	3.21689e-05	3.21689e-05	172938	116593	167682	63598.6	40060.6	91441	3.21689e-05	3.21689e-05	3.21689e-05	3.21689e-05	3.21689e-05	3.21689e-05	13364.2	46387.6	57379.5	34250.9	89653.3	59949.4
1.11_215.1391m/z	pos	Metanephrine	HMDB0004063		C05588	ccar00350	Tyrosine metabolism	Benzenoids	Phenols	Methoxyphenols	302421	284772	291131	314120	304021	316729	188878	155532	156758	340204	352879	249474	142431	303521	287001	187074	174594	348296	792335	158079	368422	248740	258198	188520
2.07_451.1499m/z	pos	2-[6,8-Difluoro-9-[(4-Methylsulfonylphenyl)Methyl]-1,2,3,4-Tetrahydrocarbazol-1-Yl]Acetic Acid	HMDB0244464					Organoheterocyclic compounds	Indoles and derivatives	Carbazoles	3.21689e-05	3.21689e-05	3.21689e-05	3.21689e-05	3.21689e-05	3.21689e-05	22054.2	23099.9	14517	16079.9	20820	23034.6	160376	35850.3	30998.3	147334	130740	21304.2	39697.6	131724	58420.6	95656.3	57043.6	79894.5
2.12_134.0604m/z	pos	1,3-Dihydro-(2h)-Indol-2-One	HMDB0061918		C12312			Organoheterocyclic compounds	Indoles and derivatives	Indolines	249.458	314.383	253.456	243.419	226.903	176.758	71.1079	21.4987	55.7349	403.956	283.834	34.2271	32.9511	318.322	107.947	183.916	186.88	336.969	1077.93	88.6511	229.336	217.664	101.539	172.73
2.27_276.1078m/z	pos	Galactosyl 4-Hydroxyproline	HMDB0029353					Organic acids and derivatives	Carboxylic acids and derivatives	Amino acids, peptides, and analogues	201.392	279.377	208.693	3.21689e-05	516.526	3.21689e-05	31200.4	27702	27550.7	25277.9	21099.5	25980.4	99290.9	85812.2	78794.8	124013	170413	87990.9	42301.5	70081.7	55476.1	45646.3	144548	73100.8
4.78_504.1931m/z	neg	3-(N-Maleimidopropionyl)Biocytin	HMDB0245790					Organic acids and derivatives	Peptidomimetics	Hybrid peptides	0.452305	3.21689e-05	3.21689e-05	3.21689e-05	3.21689e-05	3.21689e-05	3.21689e-05	99.0418	164.983	11.745	3.21689e-05	114.76	31133.3	17669.3	4242.28	35822.4	23376.7	11504.7	1348.8	15856	3428.05	9241.45	18016	22952.9
5.02_966.4551m/z	neg	PGP(16:0/LTE4)	HMDB0272326					Unclassified	Unclassified	Unclassified	3.21689e-05	3.21689e-05	3.21689e-05	3.21689e-05	3.21689e-05	3.21689e-05	62211.4	60534.2	61706.2	66261.6	29573.4	68122.8	1953.78	384.614	452.505	2547.22	1179.47	3.21689e-05	3.21689e-05	8650.9	3.21689e-05	1311.68	2707.08	1330.35
9.53_239.1290m/z	neg	Cucujolide Iv		LMFA07040036				Phenylpropanoids and polyketides	Macrolides and analogues	Unclassified	71979.2	58171.6	57983.6	71125.7	84790.1	60784.4	33962.8	28834.4	30584.1	61303.5	63199.6	42832.9	53376.7	79624.5	54700.9	50958.9	53061.9	65625.2	78683.8	41000.4	65225.8	63149.1	47892.5	56114.3
0.73_194.9465m/z	neg	Phosphate	HMDB0001429		C00009	ccar00190,ccar02010	Oxidative phosphorylation|ABC transporters	Homogeneous non-metal compounds	Non-metal oxoanionic compounds	Non-metal phosphates	945902	922363	1.0436e+06	1.06988e+06	1.00413e+06	975461	607940	459983	524849	1.04555e+06	1.1782e+06	789900	661649	958251	991652	812990	754161	1.08269e+06	1.40358e+06	718282	1.27392e+06	1.04522e+06	958978	863960
0.74_233.0778m/z	neg	Glutamylserine	HMDB0028828					Organic acids and derivatives	Carboxylic acids and derivatives	Amino acids, peptides, and analogues	3.21689e-05	568.938	141.71	169.285	280.302	339.294	107949	110578	61747.7	63987.2	76190.8	119431	11431.8	4006.56	6589.02	9325.51	9732.36	4499.82	30179.2	35124	41128.6	36752.5	43651.3	43509.2
13.83_403.3067m/z	neg	Hexadecyl Acetyl Glycerol						Lipids and lipid-like molecules	Glycerolipids	Diradylglycerols	481.826	3.21689e-05	355.189	805.471	1795.03	581.892	3.21689e-05	3.21689e-05	161.208	429.449	399.304	477.527	34988.6	3911.26	11161.5	6827.5	8496.73	14802.6	2309.09	1616.51	365.156	2056.57	1322.21	3989.85
2.03_389.2035m/z	pos	Ile Gln Glu						Organic acids and derivatives	Carboxylic acids and derivatives	Amino acids, peptides, and analogues	3.21689e-05	3.21689e-05	3.21689e-05	3.21689e-05	3.21689e-05	3.21689e-05	147967	163558	135351	40334.2	40598.6	102223	28477.3	6714.65	10956	21598.9	28981.3	5943.25	21960.7	88230	37624.9	47287.7	74178.4	83800.3
4.33_393.2106m/z	pos	Val Gln Phe						Unclassified	Unclassified	Unclassified	65370.6	68512.2	67587	68399	75157.1	63275	83980.7	98934.9	86743.3	66946.7	65220.7	63551.7	58985.4	77591.3	70699.8	64527.6	64134.2	72718	130140	46787.5	81361.7	75352.1	72259.9	70528.4
10.94_840.5760m/z	neg	PE(20:3(8Z,11Z,14Z)/20:1(11Z))	HMDB0009362	LMGP02010922	C00350	ccar00563,ccar00564,ccar04136,ccar04140	Glycosylphosphatidylinositol (GPI)-anchor biosynthesis|Glycerophospholipid metabolism|Autophagy - other|Autophagy - animal	Lipids and lipid-like molecules	Glycerophospholipids	Glycerophosphoethanolamines	5868.76	15476.9	19098	4295.47	3080.32	17111.2	893.019	6156.12	707.006	35415.4	30965.5	12684.3	42206.9	42575.1	100628	16317.5	22778.9	75289.7	24124.5	19047	16367.7	34160.8	39938.1	5836.13
3.89_162.0350n	pos	1,2-Dihydroxy-3-Keto-5-Methylthiopentene	HMDB0012134		C15606	ccar00270	Cysteine and methionine metabolism	Organic oxygen compounds	Organooxygen compounds	Carbonyl compounds	6703.47	7794.02	6937.47	6633.54	6449.79	6878.46	4425.59	5255.15	3481.13	9375.54	9809.45	5707.6	100904	89525.5	112916	77294.5	79230.4	110635	116874	73447.2	75478.7	88704.3	115153	60058.6
10.58_277.1446m/z	neg	Monooctyl Phthalate	HMDB0254869					Benzenoids	Benzene and substituted derivatives	Benzoic acids and derivatives	8190.63	7833.07	7793.97	8147.19	8210.47	8493.5	4148.9	4106.12	4398.63	7141.55	8745.08	5368.28	6632.52	7866.7	7371.22	7779.65	6772.32	8243.29	7834.43	5121.81	8318.87	6639.89	5965.99	5516.77
12.94_383.3149m/z	pos	1-O-(2r-Hydroxy-Octadecyl)-Sn-Glycerol		LMGL01020064				Lipids and lipid-like molecules	Fatty Acyls	Fatty alcohols	9051.79	10691.4	10784	12621.2	10639	9735.65	3022.79	3530.98	4013.88	10806	16458	7661.4	170376	27564.4	102174	25098.1	18542.7	103568	34089.3	10168.4	16835.8	21389.9	12991.8	24612.4
3.76_536.2733m/z	neg	Lidoflazine	HMDB0254083					Benzenoids	Benzene and substituted derivatives	Diphenylmethanes	3.21689e-05	3.21689e-05	3.21689e-05	3.21689e-05	3.21689e-05	3.21689e-05	57894.5	92963.7	56763.6	17484.6	14473.4	38784.2	9247.94	385.499	567.304	7812.15	8523.39	792.805	1813.93	33340.1	12507.5	15628.3	21644.3	27833.4
3.92_536.2396m/z	pos	1-(2-Methoxy-13-Methyl-6z-Tetradecenyl)-Sn-Glycero-3-Phosphoserine		LMGP03060006				Lipids and lipid-like molecules	Glycerophospholipids	Glycerophosphoserines	3.21689e-05	3.21689e-05	3.21689e-05	3.21689e-05	3.21689e-05	3.21689e-05	27364.2	25945.5	21619.6	6954.61	6052.08	20492.3	460287	85554	92784.5	380273	489500	83365.2	20513.1	218846	28732.8	93685.9	67037.6	105471
4.12_571.3471m/z	neg	Ile-Ile-Ala-Glu-Lys	HMDB0253397					Unclassified	Unclassified	Unclassified	3.21689e-05	3.21689e-05	3.21689e-05	3.21689e-05	3.21689e-05	3.21689e-05	43301.1	59576.2	68957.8	8363.92	4073.69	23631.6	419.269	3.21689e-05	16.349	84.6013	3.21689e-05	3.21689e-05	1484.03	17555.8	3699.76	5048.93	9568.6	18427.9
4.21_295.1122m/z	neg	Phenylalanylmethionine	HMDB0029001					Organic acids and derivatives	Carboxylic acids and derivatives	Amino acids, peptides, and analogues	3.21689e-05	3.21689e-05	3.21689e-05	3.21689e-05	3.21689e-05	3.21689e-05	2703.58	3182.36	3828.59	139.941	21.2673	809.194	624.774	3.21689e-05	3.21689e-05	472.068	1167.89	3.21689e-05	9.90933	1079.91	203.341	225.553	216.324	1157.4
4.27_363.1203m/z	neg	Kanzonol O	HMDB0041102					Phenylpropanoids and polyketides	Isoflavonoids	Pyranoisoflavonoids	3.21689e-05	0.506169	3.21689e-05	3.21689e-05	3.21689e-05	3.21689e-05	10.4006	106.437	109.832	3.21689e-05	82.7209	22.5031	2241.65	1771.78	1110.59	2289.21	2593.26	1754.38	512.376	2250.29	492.676	652.991	2556.46	1309.77
4.38_350.1476m/z	pos	Trp Tyr						Organic acids and derivatives	Carboxylic acids and derivatives	Amino acids, peptides, and analogues	3741.4	3357.28	4270.61	5126.85	2615.25	4882.48	3.21689e-05	3.21689e-05	3.21689e-05	1517.18	1698.42	730.545	1843.09	2447.44	6291	1787.88	798.191	3940.24	9262.12	153.99	3306.31	2675.79	1554.03	682.057
4.38_659.3271m/z	neg	Tetranor-Pgfm	HMDB0258925					Lipids and lipid-like molecules	Fatty Acyls	Eicosanoids	66112	55387.5	63731.2	79964.7	55792.3	74895.8	87007.1	90138.6	74316.6	70146	60503.2	80947.2	127921	93611	130198	119225	118421	118321	102154	97374.3	79244.9	73581	100520	78247.9
5.09_539.2528m/z	neg	Lisinopril-Tryptophan	HMDB0243710					Organic acids and derivatives	Carboxylic acids and derivatives	Amino acids, peptides, and analogues	3.21689e-05	3.21689e-05	3.21689e-05	3.21689e-05	3.21689e-05	3.21689e-05	17432.2	18557.6	14551.2	3747.12	775.963	9712.1	14171.3	3106.86	2303.52	14919.1	23287.3	1170.58	2891.48	77873.4	15653	16398	30843.4	40465.7
5.52_145.0869m/z	neg	Omega-Hydroxy Enanthoic Acid		LMFA01050019				Organic acids and derivatives	Hydroxy acids and derivatives	Medium-chain hydroxy acids and derivatives	19927.1	18539.4	22410.2	23526.6	26066.6	22515.3	11910.3	10766.3	8918.63	11500.4	11202	10812.7	3610.75	5319.39	5464.21	4484.47	3754.39	5264	5316.68	2774.37	4441.3	3270.6	2911.1	2691.51
2.22_490.2505m/z	pos	Tobramycin	HMDB0014822		C00397	ccar00524	Neomycin, kanamycin and gentamicin biosynthesis	Organic oxygen compounds	Organooxygen compounds	Carbohydrates and carbohydrate conjugates	3.21689e-05	3.21689e-05	3.21689e-05	3.21689e-05	3.21689e-05	3.21689e-05	50878.6	88621.4	38455.3	20416.8	15507.4	49390.5	1614.66	683.46	466.979	3431.35	1875.57	968.731	1668.52	29452	9456.52	21027.5	16136.5	19650.4
0.74_166.0476n	neg	Arabinonic Acid	HMDB0000539		C00878			Organic oxygen compounds	Organooxygen compounds	Carbohydrates and carbohydrate conjugates	486325	444623	512413	603492	450302	540300	421267	346627	345011	791376	801338	574504	6.32339e+06	6.53718e+06	7.71116e+06	6.31173e+06	6.88097e+06	7.85984e+06	2.66908e+06	1.66149e+06	1.89673e+06	2.19423e+06	1.6808e+06	1.25514e+06
0.85_215.1390m/z	pos	4,5-Octadienoylglycine	HMDB0094795					Organic acids and derivatives	Carboxylic acids and derivatives	Amino acids, peptides, and analogues	113554	114770	115157	109320	121796	122775	54282.6	67169.7	37362.3	86995.9	85467.6	66993.3	72236.8	135240	131275	77130	66964.7	154419	223752	51068.1	94155.6	75005.8	74479.1	61378.6
10.06_424.3418m/z	pos	(12z)-10-Hydroxyoctadecenoylcarnitine	HMDB0241535					Unclassified	Unclassified	Unclassified	14840.7	10658	5600.7	9419.26	2636.24	8177.34	1635.3	2451.27	576.091	7080.94	3255.17	2802.71	20382.1	43206.9	21743.9	16748.1	31655.2	34961.8	25886.9	6340.72	9467.19	7802.14	11395.3	4994.85
10.59_668.2617m/z	pos	Kynostatin 272			C15655			Organic acids and derivatives	Peptidomimetics	Hybrid peptides	3175.52	13947.8	7428.07	1687.9	923.338	5303.91	3.21689e-05	378.694	159.33	24523.4	21763	12868.1	15227.8	39867.9	39424.9	9106.55	11972.6	31538.7	56222.9	3217.23	17113	23050.3	9185.98	7224.44
11.38_228.2321m/z	pos	2-Tetradecenal	HMDB0032525	LMFA06000079				Lipids and lipid-like molecules	Fatty Acyls	Fatty aldehydes	135068	133079	142606	148072	186685	120735	50504	36775.3	50717.9	134192	155705	69236	99054.7	213350	162041	114425	93322.9	183613	313607	58489.9	172244	130202	85172.7	102337
13.01_429.1740m/z	neg	(+/-)-(E)-Ethyl-2-[(E)-Hydroxyimino]-5-Nitro-3-Hexeneamide	HMDB0242267					Organic nitrogen compounds	Organonitrogen compounds	Oximes	10830.9	9791.94	10414.7	6175.86	3996.86	13255.2	64290.7	37735.1	144686	55080.4	85718.5	42026.1	131526	40762.9	56566.2	35564.4	43111.2	44655.7	29137	34049.3	67482.6	58008.4	75116	77639.6
3.34_389.2047m/z	neg	3-Fluorophenmetrazine	HMDB0244559					Organoheterocyclic compounds	Oxazinanes	Morpholines	3.21689e-05	3.21689e-05	3.21689e-05	3.21689e-05	3.21689e-05	3.21689e-05	12686.6	15438.9	10982.8	18307.7	15995.9	19620.7	1572.13	7.57779	1.66525	1512.04	2582.41	4.27918	1127.61	16832.4	9709.62	7943.2	14201.8	11763.9
3.70_144.0809m/z	pos	2-Aminonaphthalene	HMDB0041802		C02227			Benzenoids	Naphthalenes	Unclassified	7124.07	8629.69	8801	8666.8	6835.54	9120.31	5040.96	3639.92	3007.3	10436.9	9976.75	8072.59	6337.61	7823.1	9761.71	5673.08	6140.68	8623.64	21268.4	6049.55	10263.5	8564.78	6178.66	5423.23
3.78_151.0400m/z	neg	Penicillic Acid	HMDB0256217					Organic acids and derivatives	Keto acids and derivatives	Medium-chain keto acids and derivatives	296.412	286.206	321.193	299.152	320.889	265.277	243.971	186.532	226.826	385.08	434.449	228.273	194.372	417.161	380.028	202.476	232.211	294.268	381.846	215.188	452.548	411.488	374.401	236.077
4.36_106.0410m/z	neg	1-Methylcytosine	HMDB0243939					Organoheterocyclic compounds	Diazines	Pyrimidines and pyrimidine derivatives	30346	28673.4	32004.2	31332.6	30601.2	29072.1	13321.1	11922.7	14152.6	28954.3	30864	18449	20363	28908.9	29234.5	22442	20629.3	31513.6	23326.6	11357.9	22856.6	18476.9	16027.7	13940.2
4.36_589.3026m/z	neg	Meproscillarin	HMDB0254457					Lipids and lipid-like molecules	Steroids and steroid derivatives	Steroid lactones	3.21689e-05	3.21689e-05	3.21689e-05	3.21689e-05	3.21689e-05	3.21689e-05	16791.4	22693.7	25964.8	7206.19	4820.72	16111.7	77461.5	4543.93	8178.3	83965.4	98087.3	4639.58	1374.34	82834.3	10266.5	33618.4	29905.6	57634.1
4.49_684.4311m/z	neg	Erythromycin D		LMPK04000010	C06633			Organic oxygen compounds	Organooxygen compounds	Carbohydrates and carbohydrate conjugates	3.21689e-05	3.21689e-05	3.21689e-05	3.21689e-05	3.21689e-05	3.21689e-05	9260.82	13917	10457.9	845.028	314.06	5540.51	3.21689e-05	3.21689e-05	3.21689e-05	287.352	3.21689e-05	3.21689e-05	2574.62	64340	4242.72	11519.5	29460.6	90137.9
5.52_570.3399m/z	pos	Cholyl-L-Dopa	HMDB0242386					Unclassified	Unclassified	Unclassified	75042.2	87753.6	123242	89279.7	105555	104196	10298.7	17936.4	9414.41	9157.04	9031.75	16275.5	41008	36235.7	49298.9	25313.4	25115.6	71101.2	12024.2	11870.7	3078.03	17625.2	5400.79	7016.65
6.50_409.2237m/z	neg	Reichstein's Substance E	HMDB0245599					Lipids and lipid-like molecules	Steroids and steroid derivatives	Hydroxysteroids	16322.8	19747.5	20281.7	13307.1	13157.3	20487.1	5737.58	7145.59	8750.94	11718.7	10416	7332.25	11720.5	12334.4	12243.9	9661.48	10355.1	12404.4	9445.86	8974.3	11221.9	9598.85	9298.22	6156.8
9.51_309.1711m/z	neg	All-Trans-7-Hydroxyhexadeca-2,4,8,10-Tetraenoic Acid		LMFA01050502				Lipids and lipid-like molecules	Fatty Acyls	Fatty acids and conjugates	30214.3	28213	28090.6	30305.2	42565.4	29290.4	14960.4	14316.8	15691.9	27330.6	30594.2	20363.4	24202	35167.1	27628.8	24546.4	24814.8	31176.9	32992.8	21904.9	30717.4	28626.2	25069.1	29559.9
1.17_321.0697n	pos	Beta-Citryl-L-Glutamic Acid	HMDB0013220					Organic acids and derivatives	Carboxylic acids and derivatives	Amino acids, peptides, and analogues	141763	86865.9	156120	180167	164519	200191	47573	38919.6	45711.6	157541	173865	91634.2	71366.4	211310	182225	122134	90488.6	215249	496082	68089.6	212476	152564	123829	104577
1.51_506.2466m/z	pos	1-(2-Methoxy-6z-Tetradecenyl)-Sn-Glycero-3-Phosphoserine		LMGP03060005				Lipids and lipid-like molecules	Glycerophospholipids	Glycerophosphoserines	3.21689e-05	3.21689e-05	3.21689e-05	3.21689e-05	432.995	3.21689e-05	120725	152353	75965.8	25977.4	20520.2	97213.4	9356.95	29.8792	2576.48	6816.76	7124.96	22.9422	2317.02	20864.2	9923.31	13808.8	15111.6	23851.2
11.92_349.2987n	pos	Mead Acid Ethanolamide						Organic nitrogen compounds	Organonitrogen compounds	Amines	73732.8	213173	93509.2	55834.8	118741	135032	115151	60277	123952	161057	287724	66340.7	215831	381756	384446	266080	308771	505863	286342	186877	330210	262855	348645	187566
13.36_431.1896m/z	neg	3,12-Diketo-4,6-Petromyzonene-24-Sulfate		LMST04010455				Lipids and lipid-like molecules	Steroids and steroid derivatives	Bile acids, alcohols and derivatives	253.085	3.21689e-05	625.704	3.21689e-05	3.21689e-05	2098.54	10111.4	6530.25	16938.3	6935.68	14085.1	4550.41	53519.8	9264.01	23056.4	12790	17605.7	22828.9	7040.2	9215.61	15921.8	18166.7	20441.8	21895.7
14.07_172.1154m/z	pos	2-Pentylthiophene	HMDB0040240					Organoheterocyclic compounds	Heteroaromatic compounds	Unclassified	2.68976e+06	2.55776e+06	2.54122e+06	2.47559e+06	2.06548e+06	1.93206e+06	953297	789645	1.09246e+06	2.76676e+06	3.52108e+06	1.75279e+06	1.90383e+06	3.58923e+06	3.495e+06	2.02721e+06	1.7446e+06	3.90801e+06	6.66879e+06	1.49312e+06	3.91806e+06	2.97814e+06	2.40042e+06	2.12899e+06
14.22_255.2561n	pos	Obscuraminol E		LMSP01080075				Organic nitrogen compounds	Organonitrogen compounds	Amines	2.15471e+06	2.16017e+06	2.24748e+06	2.35753e+06	1.96488e+06	1.95674e+06	886321	716981	970603	2.30765e+06	2.9547e+06	1.44786e+06	1.51355e+06	2.94409e+06	2.26516e+06	1.37514e+06	1.01082e+06	2.49146e+06	4.495e+06	946604	2.57414e+06	1.9374e+06	1.47564e+06	1.30256e+06
3.69_615.3369m/z	neg	Goshonoside F6	HMDB0038542					Lipids and lipid-like molecules	Prenol lipids	Terpene glycosides	3.21689e-05	3.21689e-05	3.21689e-05	3.21689e-05	3.21689e-05	3.21689e-05	37687.5	46922.8	33875.6	21579.8	14564.3	37845.8	10972.6	2737.82	14697.9	8384.59	7139.24	4593.96	11316.4	57377	24478.3	38207	53699.2	59234.9
4.05_316.2231m/z	pos	Val Val Val						Organic acids and derivatives	Carboxylic acids and derivatives	Amino acids, peptides, and analogues	3.21689e-05	3.21689e-05	3.21689e-05	3.21689e-05	3.21689e-05	3.21689e-05	16424.1	18675.6	15887.4	2729.62	1842.99	3684.38	3497.39	509.889	1036.59	2375.11	4246.97	204.958	3.21689e-05	14577.4	2643.32	3182.21	4874.74	9316.85
4.45_113.0607m/z	neg	2-Hydroxy-3-Methyl-Pentanoic Acid	HMDB0000317	LMFA01050380				Lipids and lipid-like molecules	Fatty Acyls	Fatty acids and conjugates	240.088	270.674	284.752	223.536	262.167	286.129	125.369	199.708	90.1567	244.612	253.858	136.468	1054.84	613.873	675.974	1148.73	1014.16	717.9	448.27	751.118	489.128	619.056	556.182	444.033
4.72_586.2144m/z	neg	N-Acetyl-D-Glucosaminyldiphosphodolichol	HMDB0001445		C04500			Organic oxygen compounds	Organooxygen compounds	Carbohydrates and carbohydrate conjugates	3.21689e-05	3.21689e-05	3.21689e-05	3.21689e-05	3.21689e-05	3.21689e-05	4804.18	4787.39	5810.03	1285.33	848.442	3423.33	640.139	3.21689e-05	3.21689e-05	393.177	568.37	3.21689e-05	3.21689e-05	2411.3	263.837	775.998	2121.37	3962.7
7.79_185.1182m/z	neg	2,6-Nonadien-1-Ol	HMDB0031262					Lipids and lipid-like molecules	Fatty Acyls	Fatty alcohols	2391.81	2480.1	2330.61	2016.15	2245.46	2220.16	1620.22	2582.96	1905.34	1972.85	2014.19	2097.12	3347.4	2600.88	2676.03	3782.3	2812.34	2534.01	2069.49	2180.76	2120.25	1815.16	2014.18	1651.81
0.80_105.0192m/z	neg	Glyceric Acid	HMDB0000139		C00258	ccar00030,ccar00260,ccar00561,ccar00630	Pentose phosphate pathway|Glycine, serine and threonine metabolism|Glycerolipid metabolism|Glyoxylate and dicarboxylate metabolism	Organic oxygen compounds	Organooxygen compounds	Carbohydrates and carbohydrate conjugates	7922.12	5487.27	7930.63	7800.33	5701.55	8671.47	4357.16	4167.56	4263.49	8370.53	5167.75	4256.28	4142.48	5515.43	5687.02	4522.82	5770.28	6357.86	7305.29	2743.12	4826.41	3861.4	4556.76	3337.5
0.85_191.0485m/z	pos	Lanthionine	HMDB0240656					Organic acids and derivatives	Carboxylic acids and derivatives	Amino acids, peptides, and analogues	1407.65	782.928	3.21689e-05	3.21689e-05	643.486	1256.88	26458.5	11663.4	23699.5	34939.8	27142.2	15913.8	14762.1	9137.67	179.289	11069.5	11843.5	3582.54	136890	71917.5	51538.3	38203.5	84935.5	126647
0.85_244.1292m/z	pos	N6-Beta-Aspartyllysine	HMDB0004985					Organic acids and derivatives	Carboxylic acids and derivatives	Amino acids, peptides, and analogues	3.21689e-05	3.21689e-05	3.21689e-05	3.21689e-05	3.21689e-05	3.21689e-05	50389.6	40747.4	35758.1	48076.6	56220.7	50797.3	28459.5	108448	56226	43233.7	44049.9	81575.7	174119	51709.3	104463	86044.3	62722.8	62118.6
1.12_514.2272m/z	neg	Nitropravastatin	HMDB0255656					Unclassified	Unclassified	Unclassified	3.21689e-05	3.21689e-05	3.21689e-05	3.21689e-05	3.21689e-05	3.21689e-05	88304.3	91576.5	74583.8	18234.7	12525.9	50964.9	278.966	3.21689e-05	3.21689e-05	3.21689e-05	751.153	3.21689e-05	3.21689e-05	7557.66	5044	3160.83	27777.6	17253.1
11.24_642.3786m/z	neg	Ohoha-Pc		LMGP20010033				Lipids and lipid-like molecules	Glycerophospholipids	Glycerophosphocholines	7763.6	22362.4	16979.3	903.35	2154.53	7286.27	11189.6	19846.8	20365.7	84752.1	69361	41385.2	40955.4	69593.7	87546	27951.1	39534.7	80015.6	68721	27332.6	60443.9	72948.4	44930.9	33531.6
12.75_401.2911m/z	neg	MG(0:0/18:1(11Z)/0:0)	HMDB0011536					Lipids and lipid-like molecules	Glycerolipids	Monoradylglycerols	43358.9	47640.6	27623.5	14385.5	55642.9	44013.5	1325.22	3623.76	289.688	42228	21833.2	15451.6	2.91228e+06	155531	1.3109e+06	296017	243051	1.06374e+06	129556	99408.1	70682.9	191226	95432.8	346117
2.25_437.1680m/z	neg	2-[1-[(2s)-2-[[4-[(E)-N'-Hydroxycarbamimidoyl]Benzoyl]Amino]Propanoyl]Piperidin-4-Yl]Oxyacetic Acid	HMDB0257278					Unclassified	Unclassified	Unclassified	3.21689e-05	3.21689e-05	3.21689e-05	3.21689e-05	3.21689e-05	3.21689e-05	1434.02	2193.95	401.648	363.464	127.531	954.813	31434.2	11140.8	5795.62	34768.1	33340.7	5912.63	2067.85	44652.3	7336.34	17163.3	13395.4	25074.9
2.73_243.1341m/z	pos	Glutamylisoleucine	HMDB0028822					Organic acids and derivatives	Carboxylic acids and derivatives	Amino acids, peptides, and analogues	3.21689e-05	3.21689e-05	3.21689e-05	3.21689e-05	3.21689e-05	3.21689e-05	15135.3	21050.8	12499.4	3562.78	7703.46	7286.84	1995.59	494.824	508.014	1233.43	1768.28	81.855	3247.63	7156	6227.97	2891.81	3856.04	6467.38
3.54_281.0989m/z	pos	Met Met						Organic acids and derivatives	Carboxylic acids and derivatives	Amino acids, peptides, and analogues	3.21689e-05	3.21689e-05	3.21689e-05	117.203	3.21689e-05	3.21689e-05	9629.06	11626.6	15521.2	1214.7	1817.06	1571.4	5522.6	2282.87	1254.51	5192.85	6787.26	1150.44	4098.78	15972	8705.37	5861.18	4313.3	17045.9
3.78_691.3100m/z	neg	Pkoha-Pi		LMGP20050010				Lipids and lipid-like molecules	Glycerophospholipids	Glycerophosphoinositols	3.21689e-05	3.21689e-05	3.21689e-05	3.21689e-05	3.21689e-05	3.21689e-05	76633.1	95438.8	115316	22934	12776.5	43640.7	2705.95	404.172	1388.52	3547.17	5593.2	210.893	362.448	24910.8	11506	18492.4	33837.9	31818.2
4.41_382.1445m/z	neg	Linezolid	HMDB0014739		C08146			Organoheterocyclic compounds	Oxazinanes	Morpholines	3.21689e-05	3.21689e-05	3.21689e-05	3.21689e-05	3.21689e-05	3.21689e-05	1945.59	3105.67	3164.18	3.21689e-05	3.21689e-05	3.21689e-05	275.778	3.21689e-05	3.21689e-05	109.744	587.817	3.21689e-05	3.21689e-05	1454.3	3.21689e-05	3.21689e-05	3.21689e-05	1348.15
4.49_552.2914n	neg	Desglucocheirotoxol	HMDB0033828					Lipids and lipid-like molecules	Steroids and steroid derivatives	Steroid lactones	3.21689e-05	3.21689e-05	3.21689e-05	3.21689e-05	3.21689e-05	3.21689e-05	127017	201351	153197	19809.2	20272.4	63943.4	26910.5	6482.61	6536.03	21494.2	24644.5	9968.03	2458.36	56669	18025.4	23341.9	63770.4	46711.5
5.09_318.1563m/z	pos	Isopentenyl Adenosine	HMDB0304396		C16427			Nucleosides, nucleotides, and analogues	Purine nucleosides	Unclassified	155.511	105.732	117.518	85.8523	82.3284	118.656	5422.68	4389.13	6378.71	3628.65	1235.28	2537.77	864.35	3.21689e-05	42.5922	3.21689e-05	112.942	3.21689e-05	287.674	2062.59	154.866	746.832	1255.38	3471.08
0.92_157.0254m/z	neg	Uracil	HMDB0000300		C00106	ccar00240,ccar00410,ccar00770	Pyrimidine metabolism|beta-Alanine metabolism|Pantothenate and CoA biosynthesis	Organoheterocyclic compounds	Diazines	Pyrimidines and pyrimidine derivatives	84.9853	3.21689e-05	3.21689e-05	3.21689e-05	49.5871	29.9605	153.352	183.028	54.9224	3.21689e-05	3.21689e-05	140.433	1012.3	710.343	1505.06	777.269	634.872	1108.09	476.898	127.399	379.183	649.878	518.2	260.29
1.11_254.9903m/z	neg	D-Glucuronic Acid 1-Phosphate	HMDB0003976		C05385	ccar00040,ccar00053,ccar00520	Pentose and glucuronate interconversions|Ascorbate and aldarate metabolism|Amino sugar and nucleotide sugar metabolism	Organic oxygen compounds	Organooxygen compounds	Carbohydrates and carbohydrate conjugates	12715.7	13113	15710.8	13966.6	13393.9	17458	14172.2	10596	13268.3	34193	38747.8	21048	42756.6	42592.3	60998.4	53019.6	54987.3	49986.9	55542.8	25560.4	49209.8	37590.1	39181	27435.2
13.53_420.3836m/z	pos	24s-Hydroxy-Cholesterol	HMDB0001419	LMST01010019	C13550	ccar00120	Primary bile acid biosynthesis	Lipids and lipid-like molecules	Steroids and steroid derivatives	Bile acids, alcohols and derivatives	27682	25875.1	29242.6	31537.5	29546.2	27349.9	11647.7	9273.05	12751.8	29959.8	42483.3	19540.5	21524.8	41427.4	34608.1	21938.4	16659.9	39146	64826.4	15232.2	41578.1	29238.6	21527.4	14606
0.83_171.0774m/z	neg	Ala Thr						Organic acids and derivatives	Carboxylic acids and derivatives	Amino acids, peptides, and analogues	3.21689e-05	110.728	3.21689e-05	3.21689e-05	46.1667	3.21689e-05	2755.61	2398.31	2046.88	2469.66	3129.44	3555.51	409.697	456.62	732.545	415.536	351.782	385.867	1469.36	1662.67	2038.34	1912.39	1618.51	1140.55
1.43_331.2341m/z	pos	Lys Ile Ala						Organic acids and derivatives	Carboxylic acids and derivatives	Amino acids, peptides, and analogues	3.21689e-05	3.21689e-05	3.21689e-05	3.21689e-05	3.21689e-05	3.21689e-05	68554.2	85969.2	91702.5	3076.44	1984.5	12754.6	6237.83	3.21689e-05	3.21689e-05	6716.23	11884.4	3.21689e-05	3.21689e-05	34612.6	5368.65	4327.69	11805.2	25990
1.61_545.2949m/z	neg	Mupirocin	HMDB0014554		C11758			Lipids and lipid-like molecules	Fatty Acyls	Fatty acids and conjugates	3.21689e-05	3.21689e-05	3.21689e-05	3.21689e-05	3.21689e-05	3.21689e-05	2777.91	5736.06	2465.62	3.21689e-05	3.21689e-05	877.327	41895.8	3180.13	7421.05	35565.8	41495.3	2493.72	3.21689e-05	5835.51	138.252	3015.87	983.836	1442.8
11.60_338.2687m/z	pos	Linoleoyl Glycine						Organic acids and derivatives	Carboxylic acids and derivatives	Amino acids, peptides, and analogues	3.21689e-05	3.21689e-05	3.21689e-05	222.459	206.756	370.468	266.241	228.516	405.32	380.672	855.898	226.746	33275.5	12573.3	18858.7	12280.1	27924.5	18750.4	2457.51	4006.76	2917.61	3561.19	4782.3	3218.63
14.49_367.3357m/z	pos	3-Deoxy-25-Hydroxyvitamin D3		LMST03020619				Lipids and lipid-like molecules	Steroids and steroid derivatives	Vitamin D and derivatives	786281	459322	622722	545941	329949	344574	64750.5	63440	66285.7	159189	112832	135125	513826	324068	262161	194977	161877	382873	37616.4	42772.4	25862.8	121638	20319.1	47558.4
4.26_747.3682m/z	pos	Hovenidulcioside B2	HMDB0041549					Lipids and lipid-like molecules	Prenol lipids	Terpene glycosides	332.426	197.039	3.21689e-05	3.21689e-05	212.578	3.21689e-05	60244.2	119229	58738.9	45014.2	72411.5	61088.5	3.49187e+06	1.36521e+06	1.96641e+06	2.4201e+06	2.55389e+06	1.90593e+06	67898	398546	93417.3	269478	195830	219699
4.29_189.0775m/z	neg	4-Hydroxycyclohexylcarboxylic Acid	HMDB0001988					Organic oxygen compounds	Organooxygen compounds	Alcohols and polyols	8646.74	8543.45	8650.58	8762.87	8770.97	8446.83	3906.05	3925.05	3453.67	7940.83	7924.5	5548.83	5465.86	7952.9	7654.28	6318.69	4828.3	8801.63	7707.28	3540.41	7251.82	5515.76	4883.59	4435.48
4.52_587.2635n	pos	H-Gly-Arg-Gly-Asp-D-Ser-Pro-Oh	HMDB0253013					Unclassified	Unclassified	Unclassified	0.587921	3.21689e-05	3.21689e-05	3.21689e-05	3.21689e-05	3.21689e-05	942714	1.13583e+06	807095	450557	540950	881765	36981.5	6969.73	11712.1	39669.5	38121.3	7052.91	118365	193616	175306	118229	186488	166943
4.73_225.1097m/z	pos	2,6-Diamino-9-(2-Hydroxyethoxymethyl)Purine	HMDB0246998					Unclassified	Unclassified	Unclassified	3511.83	4546.95	4712.06	5822.48	4091.58	4123.03	1004.85	212.176	421.776	2975.18	3668.18	1524.33	3382.03	5952.39	5216.12	3387.42	2665.41	5750.88	9842.74	1733.62	5212.7	3572.07	3017.57	2185.53
5.05_745.3573m/z	pos	Hovenidulcioside A2	HMDB0041029					Lipids and lipid-like molecules	Prenol lipids	Terpene glycosides	115.406	301.291	797.637	3.21689e-05	257.552	348.375	30308	57789.2	22820.4	12146.7	18914.8	16940.9	7803.26	16186.4	6436.41	3252.89	8832.22	15600.8	22004.4	3976.08	25022.8	12121.1	6517	8536.59
0.64_309.1656m/z	pos	1-[(5-Amino-5-Carboxypentyl)Amino]-1-Deoxyfructose	HMDB0034879					Organic oxygen compounds	Organooxygen compounds	Carbohydrates and carbohydrate conjugates	247492	249410	269826	315232	264973	235261	123977	101309	104507	268323	300524	159569	150772	291795	320324	175581	143812	344701	751609	145089	340215	233495	195456	187327
13.16_431.1829m/z	pos	6-Beta-Hydroxydexamethasone	HMDB0061022					Lipids and lipid-like molecules	Steroids and steroid derivatives	Hydroxysteroids	605436	631562	639323	693960	586438	574632	251952	210549	251891	623714	807162	380355	392500	809204	700641	439259	354609	809344	1.59641e+06	338741	861776	638701	509558	420254
3.85_316.1880m/z	neg	Thr Val Val						Unclassified	Unclassified	Unclassified	3.21689e-05	3.21689e-05	3.21689e-05	3.21689e-05	3.21689e-05	3.21689e-05	15749.7	26074.5	22108.9	1881.69	904.824	4797.68	3.21689e-05	3.21689e-05	3.21689e-05	3.21689e-05	3.21689e-05	3.21689e-05	3.21689e-05	10371.6	1075.67	1861.45	4225.89	9203.83
4.24_456.2275m/z	pos	Trp Tyr Ala						Unclassified	Unclassified	Unclassified	3.21689e-05	3.21689e-05	3.21689e-05	177.378	3.21689e-05	3.21689e-05	6210.53	2179.86	1793.97	12741.7	15824	15566.5	7046.11	1602.76	3024.91	6056.27	4710.84	2159.38	20244.9	22768.3	29955.1	32338.6	47429.3	27958
4.91_705.3589m/z	neg	PA(10:0/PGE2)	HMDB0262667					Unclassified	Unclassified	Unclassified	3.21689e-05	3.21689e-05	3.21689e-05	490.084	236.146	343.8	116777	213785	143893	3919.66	927.681	32984.5	3308.14	456.628	123.967	2973.41	3559.6	370.452	273.923	11637.1	1141.86	4161.01	20261.2	21206.4
5.05_455.3231m/z	pos	N-Arachidonoyl Lysine	HMDB0241999					Unclassified	Unclassified	Unclassified	3.21689e-05	3.21689e-05	3.21689e-05	3.21689e-05	3.21689e-05	3.21689e-05	114252	133938	95999.6	53026.8	47335.3	84825.5	83886.8	58215.4	41325.9	83298.9	90190.3	54225.3	49740.4	122961	74653.6	85584.6	101572	92342
9.15_281.1372m/z	neg	Lycocasuarinen Acid E		LMFA01050597				Unclassified	Unclassified	Unclassified	3.21689e-05	3.21689e-05	85.0283	69.0021	3.21689e-05	3.21689e-05	378.339	39.4747	316.071	342.595	3.21689e-05	162.48	56807.1	44366.8	33320.6	40997.1	50442.4	43187.1	9796.87	34534.4	19458.2	27640.5	35682.9	18788.2
0.80_162.0771m/z	neg	5-Amino-Pentanoic Acid	HMDB0003355	LMFA01100040	C00431	ccar00310,ccar00330	Lysine degradation|Arginine and proline metabolism	Organic acids and derivatives	Carboxylic acids and derivatives	Amino acids, peptides, and analogues	3.21689e-05	3.21689e-05	123.315	343.46	47.7938	47.2214	3585.22	3756.49	1786.85	1905.18	697.271	2370.67	2450.13	1868.45	3578.12	3304.5	3592.77	1184.97	6034.63	5172.59	6935.47	6696.7	7321.98	5456.58
8.66_467.2390m/z	pos	Dolichyl B-D-Glucosyl Phosphate	HMDB0001054		C01246	ccar00510	N-Glycan biosynthesis	Lipids and lipid-like molecules	Prenol lipids	Sesquiterpenoids	107293	100760	99507	105792	98947.2	88324.7	33085.5	25588.9	29961	72828.9	90701.1	40606.1	44556.9	84728	69169.1	41841.2	38349.4	84485.2	174284	34603.5	83974.6	62137.7	51445.2	37682.4
11.23_329.2473m/z	pos	10,13,16-Docosatriynoic Acid		LMFA01030685				Lipids and lipid-like molecules	Fatty Acyls	Fatty acids and conjugates	79089.4	38787.7	59148.7	70575.7	65357.4	57172.6	40669.4	46015.2	53028.5	64705.7	95006.7	38264.2	39392.4	82987.1	104316	29637.5	35467.8	82446.9	99523.4	45585.2	94437.8	83176.3	77456.2	59039.3
13.22_299.2592m/z	neg	Dl-2-Hydroxy Stearic Acid	HMDB0242145	LMFA02000120				Lipids and lipid-like molecules	Fatty Acyls	Fatty acids and conjugates	12928.9	5822.09	7594.75	8019.16	4269.04	4564.31	4790.37	3976.7	4749.42	5130.16	3405.15	4942.09	11319.4	5108.64	5444.36	6480.27	6554.13	7957.61	2263.87	3746.95	4104.05	6862.93	2074.78	3614.89
13.31_340.2106m/z	neg	Glycyllysylarginine	HMDB0252886					Organic acids and derivatives	Carboxylic acids and derivatives	Amino acids, peptides, and analogues	7332.39	8716.68	11538.9	11229.6	10814.6	14663.4	8518.1	8133.88	12193.4	15321.3	19343.9	11953.6	26096	19070.3	19615.8	22046.6	23203.4	27670.5	24641.7	18249.9	24429.1	20615.3	17452.6	20449.2
1.34_396.2218m/z	pos	Asn Lys Leu						Organic acids and derivatives	Carboxylic acids and derivatives	Amino acids, peptides, and analogues	3.21689e-05	3.21689e-05	3.21689e-05	3.21689e-05	3.21689e-05	3.21689e-05	1593.69	5617.04	2690.73	564.239	3.21689e-05	2290.63	3595.04	3.21689e-05	3.21689e-05	4501.04	4552.49	3.21689e-05	12820.8	51516.5	30122.8	27299.6	39029.9	41411.7
10.47_297.2665n	pos	(4e,14z)-2-Aminooctadeca-4,14-Diene-1,3-Diol	HMDB0242112					Organic nitrogen compounds	Organonitrogen compounds	Amines	195832	87391.1	101123	167447	226118	107538	47733.3	29146.3	34751.3	46160.9	64731.5	51475.1	34362.6	72542.6	59376.9	53093.9	41541.5	53958.1	158164	34994.1	94667.5	57807.6	47470.3	93093.9
14.29_102.0918m/z	pos	Xi-2,3-Dihydro-3-Methylfuran	HMDB0037788					Organoheterocyclic compounds	Dihydrofurans	Unclassified	203647	205035	220269	253278	232711	220563	88271.6	72823	86116.6	192761	248691	117127	111200	230302	185742	121397	105704	225100	504296	99360.5	256805	185913	135069	116491
3.98_533.2410m/z	neg	7-Sulfocholic Acid	HMDB0002421	LMST05020039				Lipids and lipid-like molecules	Steroids and steroid derivatives	Bile acids, alcohols and derivatives	3.21689e-05	3.21689e-05	3.21689e-05	3.21689e-05	3.21689e-05	3.21689e-05	38042.9	49481.8	44523	4239.75	3039.49	19252.6	32796.4	10452.7	5640.52	46279.8	29114.6	5258.55	454.013	29804.1	5059.37	8970.18	12859.8	22716.8
4.12_743.3600m/z	neg	LPIM1(18:0/0:0)		LMGP15040003				Lipids and lipid-like molecules	Glycerophospholipids	Glycerophosphoinositols	3.21689e-05	3.21689e-05	3.21689e-05	23.8942	3.21689e-05	133.117	234178	352874	234471	43926.9	22670.6	117963	17762.2	14390.5	15054.1	20112.6	17683.8	20493.4	1856.75	13742.6	9823.73	15357.3	32137.1	21335
4.23_302.2077m/z	pos	Ala Leu Val						Organic acids and derivatives	Carboxylic acids and derivatives	Amino acids, peptides, and analogues	2434.14	3045.43	4233.89	4529.64	3421.14	3038.71	36053.9	52249.1	34827.9	6854.91	6309.37	8932.88	4169.87	3142.65	3525.44	5979.96	5502.79	3048.82	6138.4	29899.6	6309.89	6242.5	11402.7	23739.8
4.69_396.2372m/z	pos	11-Dihydro-12-Norneoquassin	HMDB0036889					Lipids and lipid-like molecules	Prenol lipids	Terpene lactones	3.21689e-05	3.21689e-05	3.21689e-05	3.21689e-05	3.21689e-05	3.21689e-05	488444	507384	656012	106908	58522.5	260572	1770.56	1152.05	405.067	1743.43	776.674	1281.33	16966.4	53442.4	18631	32385.6	68976.7	72706.7
9.58_323.2215m/z	pos	Rapanone		LMPK15050009	C10399			Organic oxygen compounds	Organooxygen compounds	Carbonyl compounds	12991.7	11432.6	10941.6	13116.5	11730.5	8634.37	4292.21	3149.31	5255.9	9118.49	11329.3	6980.71	6079.65	14127.7	11683	6890.11	5554.29	11708	23672.6	5663.45	11986.1	10198.7	8310.58	5588.44
2.45_545.1609m/z	neg	(2,5-Dioxopyrrolidin-1-Yl) 5-(2-Hydroxyethoxy)-4-Oxopentanoate	HMDB0242493					Unclassified	Unclassified	Unclassified	3.21689e-05	130.222	3.21689e-05	3.21689e-05	3.21689e-05	3.21689e-05	8339.1	5739.52	7264.37	8453.26	6259.81	6051.32	17811	14783.1	24177.1	19213.6	12015.6	15823	20418	29408.3	27268.5	24003.8	33636.4	29247
3.56_405.1964m/z	pos	Tetraazacyclododecanetetraacetic Acid	HMDB0257787					Unclassified	Unclassified	Unclassified	3.21689e-05	3.21689e-05	3.21689e-05	171.726	3.21689e-05	3.21689e-05	7454.26	17283.3	4504.24	1114.36	1700.05	3828.21	3.21689e-05	266.057	3.21689e-05	144.9	3.21689e-05	3.21689e-05	3.21689e-05	1716.31	1117.56	1188.09	4015.89	3.21689e-05
4.69_564.2936n	neg	Macrolactin B		LMFA07040105				Phenylpropanoids and polyketides	Macrolides and analogues	Unclassified	2033.41	346.796	928.233	163.884	3.21689e-05	160.04	84186.3	127945	91973	19545	18085.5	63069.8	63273.8	21534.7	13316.8	69565.5	82351.3	13593.6	8740.4	79130.3	13904.9	29618.8	36926.3	67826.9
4.89_898.4543m/z	neg	PA(18:3(6Z,9Z,12Z)/LTE4)	HMDB0264131					Unclassified	Unclassified	Unclassified	3.21689e-05	3.21689e-05	3.21689e-05	3.21689e-05	3.21689e-05	3.21689e-05	32166.3	47101.2	24789.4	10150.4	2394.78	14851.9	99293.1	14396.1	17647.5	87178.7	86926.6	16436.8	14185.7	135945	69420.7	72834.6	143329	101355
0.65_182.0926m/z	pos	3-(2-Hydroxyethyl)Histidine	HMDB0245773					Unclassified	Unclassified	Unclassified	17758.5	15849.5	20217.8	24440.3	16616.3	14473.4	7363.73	5817.31	9053.53	43375.4	39402.1	18425.1	3418.21	11127.7	7061.87	4194.25	3229.36	11776.4	104925	10778.7	38771.5	24087.1	18168.6	16983.9
1.99_452.1791m/z	neg	Dibutyryl Adenosine	HMDB0251178					Unclassified	Unclassified	Unclassified	3.21689e-05	3.21689e-05	3.21689e-05	3.21689e-05	3.21689e-05	3.21689e-05	5482.33	6688.47	4305.05	9376.51	8641.25	7744.11	8619.91	6606.31	3326.74	11751.6	10811.3	6100.9	5192.61	19320.2	15807.4	21067.9	15319.8	17745.6
10.65_550.3523m/z	neg	1-(2-Methoxy-Eicosanyl)-Sn-Glycero-3-Phosphoserine		LMGP03060019				Lipids and lipid-like molecules	Glycerophospholipids	Glycerophosphoserines	7862.15	11119.5	9621.91	4611.45	11840.7	10361.6	92941.2	70272.4	196617	69061.1	121577	39536.4	21856	12831.3	14530.2	15026.5	29341.5	16594.5	38647.7	83765	124309	95730.4	119766	105011
11.11_466.3307m/z	pos	PC(P-15:0/0:0)		LMGP01070003				Lipids and lipid-like molecules	Glycerophospholipids	Glycerophosphocholines	8747.64	11712.8	11869.5	6314.31	10596.6	11321	45279.9	30228	82360.1	31700.3	76359.3	8715.95	32873.9	24967.2	11362.4	15427.5	23572	30103.2	159596	64133.4	130992	83132.1	43408.9	63295.3
11.90_478.3306m/z	pos	PE(19:0/0:0)		LMGP02050028				Lipids and lipid-like molecules	Glycerophospholipids	Glycerophosphoethanolamines	49115.6	60096.8	57077.6	62271.7	56167.9	56122.4	19498.6	21371.2	23681.6	50457.7	54057.1	25851.8	24412.9	48992	32539.6	26994.4	22245	47054.5	104683	23655.8	50747.3	35267.4	26699.1	24370.4
3.85_281.1122m/z	neg	Alanyl-Dl-Phenylalanine						Organic acids and derivatives	Carboxylic acids and derivatives	Amino acids, peptides, and analogues	2506.75	3242.86	3177	2548.14	3048.46	2606.68	301.831	56.2682	108.438	693.551	754.321	283.255	386.882	707.115	1208.32	207.54	999.258	910.379	446.189	132.841	467.494	477.876	330.102	168.288
4.11_377.1835m/z	pos	Asn Pro Phe						Organic acids and derivatives	Carboxylic acids and derivatives	Amino acids, peptides, and analogues	3.21689e-05	3.21689e-05	3.21689e-05	3.21689e-05	3.21689e-05	3.21689e-05	59727.5	73039.8	73500.5	31225.4	22639.3	42180.9	54406.3	4427.26	8720.34	22635.8	36795.6	9903.9	15839.6	60662.3	25017.5	26031.4	41143.2	47547.8
5.00_503.2157m/z	neg	Tyrosyl-Alanine	HMDB0029098					Organic acids and derivatives	Carboxylic acids and derivatives	Amino acids, peptides, and analogues	3.21689e-05	3.21689e-05	86.5689	3.21689e-05	3.21689e-05	3.21689e-05	1279.44	9074.93	3017.09	536.271	3.21689e-05	2534.51	238147	11875.4	31851	117643	134526	14614.8	3.21689e-05	13616.5	3.21689e-05	9498.6	1409.26	3195.75
12.69_617.2737m/z	neg	PI(20:5(5Z,8Z,11Z,14Z,17Z)/0:0)	HMDB0256524					Lipids and lipid-like molecules	Glycerophospholipids	Glycerophosphoinositols	8634.06	45193.6	36545.1	2562.75	4861.65	19955.3	396.857	2093.73	647.395	207448	178557	111317	154964	358052	457029	91813.5	135582	448912	225765	73833.8	203936	261320	272485	70109.7
3.43_524.2346m/z	neg	Rctr3		LMFA04030016				Lipids and lipid-like molecules	Fatty Acyls	Fatty acids and conjugates	3.21689e-05	3.21689e-05	3.21689e-05	3.21689e-05	3.21689e-05	3.21689e-05	10579.4	12439.3	7270.84	3849.62	2654.52	9615.83	767.743	3.21689e-05	112.654	304.314	864.888	3.21689e-05	3.21689e-05	918.116	214.748	522.452	457.898	699.025
4.07_817.3959m/z	neg	2-({4-[5-(3,4-Diethoxyphenyl)-1,2,4-Oxadiazol-3-Yl]-2,3-Dihydro-1h-Inden-1-Yl}Amino)Ethan-1-Ol	HMDB0244335					Unclassified	Unclassified	Unclassified	3.21689e-05	3.21689e-05	3.21689e-05	3.21689e-05	3.21689e-05	3.21689e-05	22100.4	18294.3	28680.9	15425	11356.8	22042.1	132573	11077.1	18529.1	126316	160777	11646.3	866.463	67385.7	4422.28	17726.1	14450.6	38807
4.75_947.4824m/z	pos	PS(20:5(5Z,8Z,11Z,14Z,17Z)/LTE4)	HMDB0282807					Unclassified	Unclassified	Unclassified	3.21689e-05	1952.94	1370.94	2162.47	457.154	965.404	41975.9	80013.7	44134.5	5771.41	655.777	23360.6	413764	346295	229727	524905	468856	300076	40849.4	237384	74789.2	181419	83020.7	107756
1.11_359.1575m/z	neg	Glu Val Asn						Organic acids and derivatives	Carboxylic acids and derivatives	Amino acids, peptides, and analogues	3.21689e-05	3.21689e-05	3.21689e-05	3.21689e-05	3.21689e-05	3.21689e-05	12283.5	16223.4	7638.13	5380.58	3087.04	10020.9	4112.09	1734.25	2537.34	4116.46	4259.86	634.89	1024.24	6955.67	2997.72	5075.18	5016	4840.48
11.98_582.4344n	pos	Polidocanol	HMDB0256665		C13493			Organic oxygen compounds	Organooxygen compounds	Ethers	842432	871672	864196	939496	870697	839841	355979	298124	350646	842373	1.01648e+06	496979	532225	970476	861834	550113	462951	1.00897e+06	1.99121e+06	416013	1.05041e+06	776699	588192	494154
14.22_190.1260m/z	pos	S-(3-Methyl-2-Butenyl) 2-Methylpropanethioate	HMDB0031699					Organic acids and derivatives	Thiocarboxylic acids and derivatives	Thioesters	3.04094e+06	3.14139e+06	3.12772e+06	3.39742e+06	2.99737e+06	2.83311e+06	1.20209e+06	1.00193e+06	1.2203e+06	2.88016e+06	3.64146e+06	1.74029e+06	1.74972e+06	3.53536e+06	3.02638e+06	1.86278e+06	1.58042e+06	3.44023e+06	6.85112e+06	1.42608e+06	3.59927e+06	2.6684e+06	2.03445e+06	1.76266e+06
2.66_268.1269m/z	pos	Isoleucyl-Asparagine	HMDB0028902					Organic acids and derivatives	Carboxylic acids and derivatives	Amino acids, peptides, and analogues	45.0573	21.151	25.7875	2.49132	24.1423	20.4529	22352.4	28885	25709.1	14571.5	21018	19228.9	1938.32	563.383	223.46	1668.22	3756.47	157.28	4695.98	11597.7	13707.4	5546.89	9570.23	12494.7
3.54_494.2601m/z	neg	Sulfoglycolithocholate(2-)	HMDB0062801					Lipids and lipid-like molecules	Steroids and steroid derivatives	Bile acids, alcohols and derivatives	3.21689e-05	3.21689e-05	3.21689e-05	3.21689e-05	3.21689e-05	3.21689e-05	30565	35164	23120.1	18582.8	11844.6	26813.5	724.34	3.21689e-05	3.21689e-05	387.401	847.475	3.21689e-05	2250.93	11716.6	6800.27	5700.28	12595.5	10666.7
3.67_633.2741m/z	neg	Sialorphin	HMDB0258277					Unclassified	Unclassified	Unclassified	3.21689e-05	3.21689e-05	3.21689e-05	3.21689e-05	3.21689e-05	3.21689e-05	2799.51	4332.1	2235.69	462.978	191.548	3905.01	24947.9	1383.24	4773.96	21351.9	28990	2091.73	3.21689e-05	12005.7	510.627	5990.85	2752.24	6742.82
4.13_538.2522m/z	pos	1-(2-Methoxy-13-Methyl-Tetradecanyl)-Sn-Glycero-3-Phosphoserine		LMGP03060007				Lipids and lipid-like molecules	Glycerophospholipids	Glycerophosphoserines	3.21689e-05	3.21689e-05	3.21689e-05	3.21689e-05	173.383	3.21689e-05	663846	821731	700961	153755	173328	354379	33842.1	4508.93	6530.64	23286.1	31297.8	3262.13	60496.6	372703	110710	145379	231965	334171
4.62_377.1785m/z	pos	{1-[2-(4-Carbamimidoyl-Benzoylamino)-Propionyl]-Piperidin-4-Yloxy}-Acetic Acid	HMDB0257277					Unclassified	Unclassified	Unclassified	6483.02	6948.65	5796.26	8246.38	8280.28	7536.4	2954.74	1361.09	2562.29	4091.42	3500.33	1544.6	2326.26	4998.54	4480.62	2656.93	1803.02	4891.1	8971.69	1870.45	4563.55	3796.32	1991.46	3670.17
4.82_601.3564m/z	pos	Desferrioxamine G		LMFA08020171				Lipids and lipid-like molecules	Fatty Acyls	Fatty amides	189.499	3.21689e-05	43.796	3.21689e-05	3.21689e-05	3.21689e-05	434726	698460	324995	37002.4	27912.5	149492	54899.5	945.998	3300.34	26576.3	67374.3	2266.73	17992.8	167804	34417.1	56417.5	101743	97192.8
5.18_299.1101m/z	pos	Triethyl Citrate	HMDB0034263					Organic acids and derivatives	Carboxylic acids and derivatives	Tricarboxylic acids and derivatives	4737.51	4715.75	4674.4	5048.55	4785.69	5102.88	66225.1	93535.2	39565.5	39798.3	31189.2	48961.6	1742.67	4192.19	3389.59	2016.21	1192.66	3979.87	9202.67	1280.12	3455.38	3334.26	2507.31	2073.15
0.77_276.1201m/z	neg	Ala-Ala-Ala	HMDB0248092					Organic acids and derivatives	Carboxylic acids and derivatives	Amino acids, peptides, and analogues	3.21689e-05	3.21689e-05	3.21689e-05	3.21689e-05	3.21689e-05	3.21689e-05	8193.9	12248.1	6660.23	3266.78	2407.43	7747.84	3.21689e-05	3.21689e-05	3.21689e-05	3.21689e-05	3.21689e-05	3.21689e-05	3.21689e-05	2632.26	3.21689e-05	842.095	1731.2	1156.24
11.04_285.2211m/z	pos	5z,8z,14z-Eicosatrien-11-Ynoic Acid		LMFA01030693				Lipids and lipid-like molecules	Fatty Acyls	Fatty acids and conjugates	37805.7	22364.6	34648.2	32234.8	35229.1	31802.3	11344.3	13931.7	16211.2	19320.3	27709.4	12845.8	10388.5	21303.1	27061.2	8055.93	7109.41	23270.9	40718.7	10669.4	18130.6	16974.2	16426.6	16249
3.83_335.0800m/z	neg	Epicatechin	HMDB0001871	LMPK12020003	C09727			Phenylpropanoids and polyketides	Flavonoids	Flavans	367.298	682.009	781.424	504.652	741.591	720.33	471.815	3.21689e-05	547.696	1906.78	1734.25	1124.56	566.257	1208.62	1649.11	667.494	596.528	2028.07	2650.14	903.502	2853.19	1921.53	1643.71	1433.92
3.98_595.2744m/z	neg	Toxin T2 Tetrol	HMDB0036159					Lipids and lipid-like molecules	Prenol lipids	Sesquiterpenoids	3.21689e-05	3.21689e-05	3.21689e-05	3.21689e-05	3.21689e-05	3.21689e-05	15235.4	21266.5	14924.9	15107.5	9741.2	19455.3	6758.28	867.248	102.567	3216.88	3646.72	17.4662	8428.81	66350.3	49916	51003.9	40395.5	54867.4
4.51_477.2357m/z	neg	Glucosyl (2e,6e,10x)-10,11-Dihydroxy-2,6-Farnesadienoate	HMDB0037823					Lipids and lipid-like molecules	Prenol lipids	Terpene glycosides	3.21689e-05	3.21689e-05	3.21689e-05	3.21689e-05	3.21689e-05	3.21689e-05	25645.3	48895.9	26202.9	14017.5	7017.56	22660.5	49445.9	8185.65	9714.63	50192.8	47810.7	4494.23	11523.1	109539	27886.1	38188.8	36043.9	69397.9
8.14_353.2337m/z	neg	Pgh1		LMFA03010044				Lipids and lipid-like molecules	Fatty Acyls	Eicosanoids	142648	125960	149788	111622	162767	220835	73625.1	184646	168095	156869	168928	117099	107492	134705	135089	129160	96203.8	125733	83462.6	103997	96363.5	100729	111285	61291.9
13.74_108.0811m/z	pos	2,6-Dimethylpyridine	HMDB0032972					Organoheterocyclic compounds	Pyridines and derivatives	Methylpyridines	126619	134605	122929	134600	133534	120149	55709.3	50255.5	51808.4	136363	172390	88557.4	79550.1	161143	146500	93549.6	112405	219012	408877	89920.8	247392	169305	123935	109177
14.72_439.3205m/z	pos	Norselic Acid B		LMST01040191				Lipids and lipid-like molecules	Steroids and steroid derivatives	Stigmastanes and derivatives	288711	277562	267123	300966	257124	247821	98888	78378.1	108558	271801	338603	165509	207134	335175	282223	160965	129820	316423	553220	117661	325155	240541	181483	160699
3.62_171.0411m/z	neg	L-Alpha-Amino-5-Oxo-2(5h)-Isoxazolepropanoic Acid	HMDB0034322					Organic acids and derivatives	Carboxylic acids and derivatives	Amino acids, peptides, and analogues	9589.5	8738.1	8998.28	8637.27	8589.55	8978.04	3699.52	3387.4	4566.4	8529.51	8892.24	5684.03	5751.74	8808.3	7798.64	6377.99	5774.29	9489.23	8303.1	3761.5	7013.62	5461.24	5232.33	4966.97
3.72_662.3400n	neg	Okooa-Pg		LMGP20060029				Lipids and lipid-like molecules	Glycerophospholipids	Glycerophosphoglycerols	3.21689e-05	3.21689e-05	3.21689e-05	3.21689e-05	3.21689e-05	3.21689e-05	29545.2	35788	36006.5	2252.26	1090.91	8629.47	95517.1	7133.88	11141.3	70251.6	72332.6	6864.06	1426.19	66675.6	5848.46	23068.1	22219.3	48613
4.27_637.3573m/z	neg	Agavoside A	HMDB0034391					Lipids and lipid-like molecules	Steroids and steroid derivatives	Steroidal glycosides	3.21689e-05	3.21689e-05	183.144	3.21689e-05	3.21689e-05	3.21689e-05	32236.1	75555.6	33757.9	1349.19	754.731	13051.4	6209.81	3.21689e-05	419.197	5267.89	5532.64	3.21689e-05	195.888	7327.34	230.655	3.21689e-05	2557.22	6985.47
0.84_321.2020m/z	pos	Arginylphenylalaninamide	HMDB0257190					Unclassified	Unclassified	Unclassified	52185.8	88891	95568.2	86543.2	103775	61982.5	141179	156281	44526.3	81370.3	37737.1	84539.2	257158	349175	472927	350654	334774	446526	842808	274389	341206	366473	364236	267004
1.11_201.1234m/z	pos	Ile Ser						Organic acids and derivatives	Carboxylic acids and derivatives	Amino acids, peptides, and analogues	5066.23	5048.78	6661.62	6658.07	6721.93	6249.11	7757.23	8716.43	7824.88	7929.75	8263.76	9658.8	14054.2	7206.01	10141.5	9838.87	10685.9	7989.92	14228	8524.04	8063.62	8804.7	9131.65	5911.83
12.03_347.1962m/z	pos	1,1,1-Trifluoroheptadecan-2-One	HMDB0256073					Organic oxygen compounds	Organooxygen compounds	Carbonyl compounds	8312.94	13247.8	15285.8	6568.54	7196.59	23445.6	44712.3	37034.3	83388.3	104779	134284	51320.4	81325.8	71738.6	98347	40011.6	41164.7	86518.8	103722	42366.5	115814	86407.8	78403.1	68264.8
13.65_339.2871m/z	pos	Hippobutenolide A		LMFA07040157				Unclassified	Unclassified	Unclassified	8801.9	8531.43	7562.87	9238.21	5825.44	7428.12	3071	2251.56	3362.78	9533.52	9125.05	7619	8322.58	13556	13099.5	7938.26	5736.18	16343.8	27200.3	4973.26	12831.2	8569.15	8369.16	6786.65
13.85_269.2487m/z	neg	Margaric Acid	HMDB0002259	LMFA01010017				Lipids and lipid-like molecules	Fatty Acyls	Fatty acids and conjugates	1979.87	1812.64	1509.17	2530.19	2139.64	1971.26	1830.08	1124.25	2179.22	2897.65	3233.84	1755.57	7410.11	2772.16	4700.92	3777.84	3585.06	4739.32	4036.76	2159.92	4059.26	3017.03	3024.98	3951.76
3.63_305.0816m/z	neg	Gamma-Glutamyl-S-(1-Propenyl)Cysteine Sulfoxide	HMDB0031870					Organic acids and derivatives	Carboxylic acids and derivatives	Amino acids, peptides, and analogues	2272.67	2507.83	2208.22	2557.06	2309.39	2550.24	5149.25	7289.67	2633.84	4080.28	3249.48	3906.36	26744.9	6991.75	8114.76	20633.8	33806.4	6590.04	7175.81	47123.1	13607.8	18840.9	24973.4	41532.5
4.16_182.1154m/z	pos	Dl-2-Amino-Octanoic Acid	HMDB0000991	LMFA01100056				Organic acids and derivatives	Carboxylic acids and derivatives	Amino acids, peptides, and analogues	5049.47	4119.27	3071.03	4286.18	7539.47	4182.46	390.024	426.829	534.628	4055	3482.77	1267.3	1357.37	6527.03	3120.58	1712.52	1560.67	3775.08	7250.98	485.468	4082.41	2376.19	1402.12	2327.13
4.52_567.2068m/z	neg	Citrusin B	HMDB0039231					Lignans, neolignans and related compounds	Lignan glycosides	Unclassified	3.21689e-05	3.21689e-05	3.21689e-05	3.21689e-05	3.21689e-05	3.21689e-05	384.967	370.302	322.263	3.21689e-05	171.759	169.774	4035.62	3.21689e-05	150.667	2036.41	1979.63	3.21689e-05	207.706	4552.54	1991.24	1801.72	1759.05	3541.91
4.80_498.1979m/z	neg	2-(3-(2-Aminoethyl)-1h-Indol-5-Yloxy)Acetyl-L-Tyrosyl-Glycinamide	HMDB0244551					Unclassified	Unclassified	Unclassified	142.517	3.21689e-05	3.21689e-05	3.21689e-05	3.21689e-05	3.21689e-05	3829.99	5281.8	3285.32	3.21689e-05	27.1852	403.632	37586.2	5002	9287.34	21950.1	53840.1	4518.02	770.271	62305.1	3392.26	9110.89	10619.9	34270.7
5.04_513.2715m/z	pos	Cinncassiol D2 Glucoside	HMDB0034679					Lipids and lipid-like molecules	Prenol lipids	Terpene glycosides	3.21689e-05	3.21689e-05	3.21689e-05	3.21689e-05	3.21689e-05	3.21689e-05	15020.5	29332.7	19128.1	6665.17	4395.16	8119.22	45780.9	6484.91	6472.11	40920.7	43643.6	3479.8	8105.9	71334.4	7295.04	15009.5	11979.6	66403.5
3.94_110.0247m/z	neg	Pyrrole-2-Carboxylic Acid	HMDB0004230		C05942	ccar00330	Arginine and proline metabolism	Organoheterocyclic compounds	Pyrroles	Pyrrole carboxylic acids and derivatives	805.151	826.472	876.138	819.915	719.6	821.826	574.553	618.408	445.395	865.607	763.114	692.574	1521.59	2195.49	2074.12	1927.15	1478.45	2449.82	2443.9	1055.57	2000.13	1462.43	1589.65	1122.18
15.04_428.3555m/z	pos	Gamma-Tocotrienol	HMDB0012958	LMPR02020057	C14155	ccar00130	Ubiquinone and other terpenoid-quinone biosynthesis	Lipids and lipid-like molecules	Prenol lipids	Quinone and hydroquinone lipids	13606	13149	16885.5	14761.8	14438.2	12332.2	4810.34	3819.33	5530.11	12918.2	14845.6	6958.43	7409.79	14466.4	11005.8	6420.38	5241.93	13686.1	24957.5	5405.52	12498.8	10650.2	9681.38	7668.67
0.71_203.1503m/z	pos	Symmetric Dimethylarginine	HMDB0003334					Organic acids and derivatives	Carboxylic acids and derivatives	Amino acids, peptides, and analogues	91904.4	98992	107121	113004	95746.1	94772.6	35534.7	30145.8	35078	71225.3	83729.9	45172.9	62320.4	101941	97309.4	55374.1	52060	103108	179069	43238.9	87843.7	63688.9	56691.7	48261
3.22_241.1283m/z	pos	Propionylcarnitine	HMDB0000824		C03017			Lipids and lipid-like molecules	Fatty Acyls	Fatty acid esters	3.21689e-05	3.21689e-05	3.21689e-05	3.21689e-05	3.21689e-05	3.21689e-05	11128	12606.6	9619.24	9936.22	7570.52	11082.3	3823.33	1204.86	2110.8	6558	4671.16	846.414	3343.41	6162.7	6357.29	5606.37	11103.6	5944.83
4.58_495.2082m/z	neg	2-O-(Beta-D-Galactopyranosyl-(1->6)-Beta-D-Galactopyranosyl) 2s,3r-Dihydroxynonanoic Acid		LMFA13010051				Lipids and lipid-like molecules	Fatty Acyls	Fatty acyl glycosides	3.21689e-05	3.21689e-05	3.21689e-05	3.21689e-05	3.21689e-05	3.21689e-05	28359.4	33443.4	25153.9	18695.3	23692.3	28921.2	10937.5	148.464	1873.14	5478.21	9379.34	635.642	1531.68	21854	9858.04	10917.6	15262.1	18563.4
0.80_203.1037m/z	neg	N6-Acetyl-5s-Hydroxy-L-Lysine	HMDB0033891					Organic acids and derivatives	Carboxylic acids and derivatives	Amino acids, peptides, and analogues	6568.3	6495.37	7592.68	6757.57	5887.47	6148.22	34880.2	42235	47355.6	14616.2	21984	18749.8	3233.11	1753.52	2586.99	2644.66	2646.97	2123.08	8893.29	8306.7	12918.7	6750.96	7731.13	11482.6
1.50_201.1245m/z	neg	Leucylalanine	HMDB0028922					Organic acids and derivatives	Carboxylic acids and derivatives	Amino acids, peptides, and analogues	3.21689e-05	3.21689e-05	3.21689e-05	3.21689e-05	3.21689e-05	3.21689e-05	44294.2	53829.1	57929.6	8477.96	13291.7	15944.6	7402.38	782.665	436.222	4026.64	8305.72	374.708	1510.88	11416.5	8170.97	4633.27	5873.84	14455.4
1.65_395.1600m/z	pos	S-(2-Hydroxy-3-Buten-1-Yl)Glutathione	HMDB0244552					Unclassified	Unclassified	Unclassified	3.21689e-05	3.21689e-05	3.21689e-05	3.21689e-05	3.21689e-05	3.21689e-05	2303.12	3286.83	2363.06	2580.29	2576.35	2311.78	67119.3	38853.7	31804.4	77885.9	69238.5	39472.2	15088.1	75891.4	38813.3	66356.3	37383.5	42532
3.76_374.1574m/z	neg	Asp Glu Leu						Organic acids and derivatives	Carboxylic acids and derivatives	Amino acids, peptides, and analogues	3.21689e-05	3.21689e-05	3.21689e-05	3.21689e-05	3.21689e-05	3.21689e-05	3349.07	4504.2	2851.9	2166.77	1648.28	3766.59	1811.24	3.21689e-05	332.998	1404.2	986.42	3.21689e-05	87.628	1345.02	926.553	1386.47	1041.86	1233.88
4.00_290.1150m/z	neg	Seryltryptophan	HMDB0029050					Organic acids and derivatives	Carboxylic acids and derivatives	Amino acids, peptides, and analogues	3.21689e-05	3.21689e-05	3.21689e-05	3.21689e-05	3.21689e-05	3.21689e-05	3014.49	3554.56	4156.64	170.933	916.382	372.712	491.748	3.21689e-05	3.21689e-05	142.101	313.171	3.21689e-05	3.21689e-05	2775	902.839	242.51	454.629	1977.55
4.82_203.0926m/z	neg	3,7-Dihydro-8-Methyl-3-(2-Methylpropyl)-1h-Purine-2,6-Dione	HMDB0250815					Unclassified	Unclassified	Unclassified	932.433	555	659.754	765.765	885.027	569.985	366.119	178.875	344.75	768.311	1161.24	522.937	430.388	728.441	662.237	598.117	310.309	685.11	1037.19	646.912	538.868	438.816	564.049	371.403
14.44_401.3412m/z	pos	7alpha-Hydroxy-4-Cholesten-3-One	HMDB0001993	LMST04030123	C05455	ccar00120	Primary bile acid biosynthesis	Lipids and lipid-like molecules	Steroids and steroid derivatives	Cholestane steroids	21156.9	17380.4	19372.9	18633.6	15407.7	11939	5798.24	5635.06	6542.37	14292.9	20644.4	10049.1	13964	22720.4	12245.6	8596.27	8696.71	22174.5	21234.1	8035.89	24116.2	13747.3	9935.78	8748.54
4.03_389.1841m/z	neg	Pro Gln Phe						Unclassified	Unclassified	Unclassified	3.21689e-05	3.21689e-05	3.21689e-05	3.21689e-05	3.21689e-05	3.21689e-05	29451.1	36927.2	25195.7	9090.16	4327.66	13591.5	88752.9	80653.4	70125.5	125168	97146.4	63612.9	23043.5	108278	63782.3	86184.4	82562.1	98759.8
4.23_403.1628m/z	neg	Trp Pro Gly						Organic acids and derivatives	Carboxylic acids and derivatives	Amino acids, peptides, and analogues	3.21689e-05	3.21689e-05	3.21689e-05	3.21689e-05	3.21689e-05	3.21689e-05	3365.81	5472.27	4347.58	3.21689e-05	104.46	1056.52	3.21689e-05	3.21689e-05	3.21689e-05	3.21689e-05	124.211	3.21689e-05	3.21689e-05	2102.59	95.8234	118.57	579.834	1188.44
6.15_587.2163m/z	neg	Tutin		LMPR0103540004	C09570			Organoheterocyclic compounds	Lactones	Gamma butyrolactones	3.21689e-05	3.21689e-05	3.21689e-05	3.21689e-05	3.21689e-05	3.21689e-05	1791.66	8057.65	2818.79	3.21689e-05	3.21689e-05	3.21689e-05	6482.02	3.21689e-05	209.046	1825	4185.15	3.21689e-05	3.21689e-05	3566.5	3.21689e-05	383.648	3.21689e-05	1390.94
0.70_322.1136m/z	neg	6-(Alpha-D-Glucosaminyl)-1d-Myo-Inositol	HMDB0011668		C15658			Organic oxygen compounds	Organooxygen compounds	Carbohydrates and carbohydrate conjugates	3918.06	3908.28	2772.66	2789.61	1964.19	3925.96	3.21689e-05	144.989	222.802	452.293	654.702	814.332	3.21689e-05	3.21689e-05	3.21689e-05	3.21689e-05	3.21689e-05	3.21689e-05	3.21689e-05	3.21689e-05	3.21689e-05	3.21689e-05	3.21689e-05	3.21689e-05
0.80_134.0269m/z	pos	(S)C(S)S-S-Methylcysteine Sulfoxide	HMDB0029432					Organic acids and derivatives	Carboxylic acids and derivatives	Amino acids, peptides, and analogues	13479.5	12018	8924.6	6276.57	7828	7524.21	29051.8	10680.8	41470.7	85587	51189.9	19716.1	99414.3	143554	54520.2	79625.2	49466.4	159072	399987	88136.1	68492.8	85595.1	121045	173066
13.31_543.3805m/z	pos	Ginsenoyne A Linoleate	HMDB0041203					Lipids and lipid-like molecules	Fatty Acyls	Lineolic acids and derivatives	138671	143760	148224	156867	144713	141221	54543.8	45259	50837.8	129621	154908	81236.7	59421	171699	133197	90271.4	67981.8	144767	324530	63666.5	160019	124769	97994.9	73048.1
14.37_313.2371m/z	pos	9,10,18-Trihome(12)		LMFA02000222				Lipids and lipid-like molecules	Fatty Acyls	Fatty acids and conjugates	1.28895e+06	1.26257e+06	1.31297e+06	1.36431e+06	1.13944e+06	1.11556e+06	469790	390505	508395	1.26572e+06	1.66075e+06	814888	890685	1.70484e+06	1.31044e+06	819097	652736	1.47584e+06	2.64159e+06	572468	1.53206e+06	1.13365e+06	869325	765300
14.44_140.1201n	pos	(±)-2,2,6-Trimethylcyclohexanone	HMDB0033794					Organic oxygen compounds	Organooxygen compounds	Carbonyl compounds	3.11984e+06	3.20441e+06	3.26742e+06	3.51432e+06	3.05765e+06	2.95658e+06	1.25769e+06	1.04304e+06	1.32173e+06	3.16681e+06	4.10405e+06	1.98323e+06	2.01985e+06	4.03519e+06	3.08857e+06	1.904e+06	1.55398e+06	3.50815e+06	6.67194e+06	1.39993e+06	3.71992e+06	2.7867e+06	2.10946e+06	1.86852e+06
2.07_449.1353m/z	neg	Bentiromide	HMDB0014663					Organic acids and derivatives	Carboxylic acids and derivatives	Amino acids, peptides, and analogues	3.21689e-05	3.21689e-05	3.21689e-05	3.21689e-05	3.21689e-05	3.21689e-05	4450.01	5081.24	2807.46	2292.34	2366.15	5058.43	46035.1	4366.48	4903.33	37275.1	35509.4	3076	3139.08	32382.1	7228.07	19151.5	11996.5	19208.4
2.41_235.0224m/z	neg	4-(Trifluoromethyl)Benzoic Acid	HMDB0246315					Benzenoids	Benzene and substituted derivatives	Trifluoromethylbenzenes	626.863	339.174	425.835	423.418	512.993	428.755	19630.2	21706.1	14248.2	10973.4	8044.45	16368.8	6414.07	2876.15	2517.19	3035.34	2601.28	2951.04	5545.6	9568.47	6588.16	4104.18	5872.99	5860.35
3.62_439.2269m/z	pos	Glutamylleucylarginine	HMDB0252758					Organic acids and derivatives	Carboxylic acids and derivatives	Amino acids, peptides, and analogues	3.21689e-05	3.21689e-05	3.21689e-05	3.21689e-05	3.21689e-05	3.21689e-05	257796	252747	289639	204017	163443	254894	60489.7	14563.3	26364.6	52092	57026.9	16807.1	63883.7	158460	103621	107137	188865	173760
3.83_576.2441m/z	neg	Petasinoside	HMDB0030317					Organic oxygen compounds	Organooxygen compounds	Carbohydrates and carbohydrate conjugates	3.21689e-05	3.21689e-05	3.21689e-05	3.21689e-05	3.21689e-05	3.21689e-05	84934.9	109805	73369.9	13032.7	8174.74	43715.6	21160.6	3071.15	4642.77	31197.9	54983	3938.62	1365.28	26908.1	8995.66	11830.7	15799.2	21475.8
4.11_478.2338m/z	pos	PE(15:0/0:0)	HMDB0011502	LMGP02050031				Lipids and lipid-like molecules	Glycerophospholipids	Glycerophosphoethanolamines	3.21689e-05	3.21689e-05	3.21689e-05	3.21689e-05	3.21689e-05	3.21689e-05	691361	719924	1.0622e+06	168254	136220	315475	62604.9	19494.4	24182.4	50760.1	111747	11468.6	64669.5	425490	116417	101219	198021	366788
0.85_187.0724m/z	neg	Glycylhydroxyproline	HMDB0011173					Organic acids and derivatives	Carboxylic acids and derivatives	Amino acids, peptides, and analogues	1454.19	1092.42	1376.11	1476.36	1167.1	1622.48	1123.92	1044.82	765.648	2225.25	2016.44	1186.77	3070.25	2827.88	2501.57	3016.27	4102.26	2544.32	4130.3	3835.87	3625.52	5157.54	4893.06	3852.15
10.67_428.3732m/z	pos	Stearoylcarnitine	HMDB0000848					Organic nitrogen compounds	Organonitrogen compounds	Quaternary ammonium salts	40741.5	91755.4	33817.6	57192	15606.8	21554.3	8341.46	8397.46	5416.57	19665.5	9417.4	16371.2	26444.8	22044.6	33194.6	16178.2	21781	70175.5	44394.8	9355.2	16992.3	16419.8	20103.7	12481.6
11.35_492.3102m/z	neg	1-(9z-Nonadecenoyl)-Glycero-3-Phosphoethanolamine	HMDB0243799					Lipids and lipid-like molecules	Glycerophospholipids	Glycerophosphoethanolamines	3.21689e-05	3.21689e-05	3.21689e-05	3.21689e-05	167.33	3.21689e-05	3.21689e-05	3.21689e-05	3.21689e-05	175.717	178.139	3.21689e-05	85865.9	38337.3	41992.7	148935	211545	29151.3	9616.79	55605.6	11054.5	21508.8	12373.8	23852.1
14.40_185.0921m/z	pos	Alanylhydroxyproline	HMDB0028688					Organic acids and derivatives	Carboxylic acids and derivatives	Amino acids, peptides, and analogues	347435	330164	347048	356855	291913	289961	121582	99660.6	143137	347294	474707	235401	276713	493092	274004	169130	126118	294050	519805	113463	303773	229635	175614	160356
3.45_485.2371m/z	neg	Glutaminylproline	HMDB0028805					Organic acids and derivatives	Carboxylic acids and derivatives	Amino acids, peptides, and analogues	3.21689e-05	3.21689e-05	3.21689e-05	3.21689e-05	3.21689e-05	3.21689e-05	1917.49	4590.16	1924.14	865.58	582.914	2948.84	26696.2	1353.23	5877.55	16506.1	17802.4	1840.14	412.774	18598.8	1765.4	11447	6649.81	9831.3
4.10_717.3988m/z	neg	PG(i-12:0/5-iso PGF2VI)	HMDB0271093					Unclassified	Unclassified	Unclassified	3.21689e-05	3.21689e-05	3.21689e-05	3.21689e-05	3.21689e-05	3.21689e-05	103067	109007	163275	79309.1	32790.9	108104	9679.6	4227.48	5336.12	17240.9	17168.1	6430.33	2844.56	57018.1	30964.4	32931.4	54739.6	74868.3
4.57_465.2713m/z	pos	N-Docosahexaenoyl Asparagine	HMDB0242009					Unclassified	Unclassified	Unclassified	3.21689e-05	3.21689e-05	3.21689e-05	3.21689e-05	3.21689e-05	3.21689e-05	83809.9	119654	94646.9	23281.6	19359.7	46589.9	21276.5	2220.84	1928.82	18217	19628.9	1113.14	14595.8	92256	28683.3	36232	41023.9	78948.6
5.07_758.3489n	pos	LPIM1(18:2(9Z,12Z)/0:0)		LMGP15040005				Lipids and lipid-like molecules	Glycerophospholipids	Glycerophosphoinositols	123.721	3.21689e-05	646.12	94.7171	67.0353	3.21689e-05	125195	208512	141546	55294.1	43771.2	72212.4	529290	285309	278634	452536	580341	370742	66325.8	362515	101876	178546	275651	255950
9.97_311.2576m/z	pos	Nonadecandioic Acid		LMFA01170135				Lipids and lipid-like molecules	Fatty Acyls	Fatty acids and conjugates	6843.1	8252.85	7987.04	8691.95	8014.76	8428.01	3139.89	2484.46	2960.4	9673.84	10544.3	4839.56	43471.2	80891.4	50562.7	54825.6	53437.8	65162.7	63006.5	19688	33872.6	32658.4	30943.6	22367.3
1.29_147.0298m/z	neg	Acetoacetic Acid	HMDB0000060	LMFA01060003	C00164	ccar00072,ccar00280,ccar00310,ccar00350,ccar00640,ccar00650	Synthesis and degradation of ketone bodies|Valine, leucine and isoleucine degradation|Lysine degradation|Tyrosine metabolism|Propanoate metabolism|Butanoate metabolism	Organic acids and derivatives	Keto acids and derivatives	Short-chain keto acids and derivatives	8457.16	8532.57	8044.03	7564.14	6983.24	6688.24	5115.67	5996.63	4562.32	7597.09	7345.98	6293.25	24188	28850.1	31293.1	28330.8	29014.3	29963.8	21443.1	23127.4	19554.9	23280.6	23503.7	18054.3
8.14_397.2211m/z	neg	Lipoxin B4	HMDB0005082	LMFA03040002	C06315	ccar00590	Arachidonic acid metabolism	Lipids and lipid-like molecules	Fatty Acyls	Eicosanoids	12778.9	9730.84	10575.5	8103.5	13884.3	14949.4	7307.99	14448.6	15317.6	12861.3	11175	10411.5	8764.77	14405.8	9438.93	15556.8	8075.18	10003.1	3707.31	10078.6	5491.72	5607.04	5613.94	3927.75
11.40_363.2157m/z	neg	5-Oxo-Ete	HMDB0010217	LMFA03060011	C14732	ccar00590	Arachidonic acid metabolism	Lipids and lipid-like molecules	Fatty Acyls	Fatty acids and conjugates	7726.61	3999.2	5062.28	5901.66	4847.95	6099.72	3732.88	3895.36	4151.09	6040.78	4544.85	5064.22	53140.1	23976.7	23461	23215.8	32452.8	33921.6	6386.7	17875.4	10863.6	13187.1	15781.8	17051
1.63_361.1722m/z	pos	Asp Leu Asn						Organic acids and derivatives	Carboxylic acids and derivatives	Amino acids, peptides, and analogues	352.553	965.392	561.879	743.33	513.382	433.73	18833.1	21888.5	11140.2	12240.4	14637.6	18677.7	18660.8	4046.8	6295.57	10663.8	10366	3231.79	12443.9	26848.1	13992.5	22262.9	12825.2	25838.5
11.35_488.3151m/z	neg	Gymnodimine	HMDB0041430					Organoheterocyclic compounds	Pyridines and derivatives	Hydropyridines	334.376	171.897	3.21689e-05	3.21689e-05	3.21689e-05	512.049	6400.66	4348.65	9836.41	2745.66	6530.29	1741.88	2459.74	590.304	1183.14	1117.5	2523.72	1468.62	5851.65	9446.87	11567.7	11201.2	6808.69	10675.7
11.57_683.4338m/z	pos	Fuscaside B		LMST05050036				Lipids and lipid-like molecules	Steroids and steroid derivatives	Steroidal glycosides	428715	387870	371356	371578	394294	360592	131289	100493	126777	372693	400603	165163	185783	395258	353755	209966	202239	374090	700504	125267	384480	254780	206968	152522
4.27_484.1908n	neg	Angoluvarin		LMPK12120471				Phenylpropanoids and polyketides	Diarylheptanoids	Linear diarylheptanoids	3.21689e-05	3.21689e-05	3.21689e-05	3.21689e-05	3.21689e-05	3.21689e-05	5060.88	3738.03	6191.67	2219.65	2148.44	4120.15	247734	72659.3	72250.5	347062	290094	58126.3	10280	120382	32392.8	74399.9	72173.2	79767.2
1.19_231.1350m/z	neg	Ile Thr						Organic acids and derivatives	Carboxylic acids and derivatives	Amino acids, peptides, and analogues	3.21689e-05	3.21689e-05	3.21689e-05	3.21689e-05	3.21689e-05	3.21689e-05	61872.3	63083.3	39830.6	10531.4	23222.8	26230.3	2823.33	238.031	312.834	1263.96	1757.61	3.21689e-05	2567.72	6234.21	6328.3	3953.09	5043.84	9838.92
10.10_267.1968m/z	neg	Thapsic Acid	HMDB0000672	LMFA01170022	C08260			Lipids and lipid-like molecules	Fatty Acyls	Fatty acids and conjugates	365.154	559.183	684.419	372.726	556.179	1115.61	750.417	1602.1	2124.67	964.856	443.58	746.851	3753.73	2072.04	2462.18	1007.73	1969.24	3509.25	139.005	2846.94	1686.97	1510.55	996.686	1852.69
14.39_140.1433m/z	pos	Sec-Butylpropylacetamide	HMDB0257395					Unclassified	Unclassified	Unclassified	195085	203829	206961	230647	208091	193776	83283.6	68496.9	85202	199247	254091	121535	122958	248119	215053	131919	113635	244101	502277	101156	266798	197421	150098	130956
2.88_511.2138m/z	neg	6alpha,9alpha-Difluoroprednisolone-17-Butyrate	HMDB0060797					Lipids and lipid-like molecules	Steroids and steroid derivatives	Hydroxysteroids	104.554	81.9708	3.21689e-05	107.224	3.21689e-05	116.912	10908.7	13245.5	17786.4	1450.72	1646.42	4824.1	43089.7	6715.68	4816.39	40082.2	49960.8	6393.54	152.106	19825.7	1900.44	4787.75	9510.35	14721.2
4.45_713.2946m/z	neg	Bpd-Ma	HMDB0249026					Unclassified	Unclassified	Unclassified	3.21689e-05	3.21689e-05	3.21689e-05	3.21689e-05	3.21689e-05	3.21689e-05	48467	73433.8	37928.7	6174.35	9739.83	25411.2	11310.5	897.154	3.21689e-05	8592.21	25441.2	514.146	260.667	17765.1	7191.05	5127.36	9163.46	10301.2
4.49_601.2762m/z	neg	Tryptophyl-Proline	HMDB0029091					Organic acids and derivatives	Carboxylic acids and derivatives	Amino acids, peptides, and analogues	3.21689e-05	3.21689e-05	3.21689e-05	3.21689e-05	3.21689e-05	3.21689e-05	16521.2	33610	23957.9	2651.48	3298.63	11196.6	20297.8	1906.68	3007.15	15437.1	26175.2	2260.86	363.644	10588.9	1178.71	3984.83	4436.29	9281.75
6.68_215.1288m/z	neg	Undecanedioic Acid	HMDB0000888	LMFA01170007				Lipids and lipid-like molecules	Fatty Acyls	Fatty acids and conjugates	4981.88	4830.54	4790.71	5327.08	4771.34	4588.73	2649.93	2941.01	2640.56	4302.84	3888.78	3272.42	3877.71	4137.51	4544.08	4821.09	3922.17	4806.35	4922.38	2946.91	4411.37	3981.84	3698.94	3238.16
0.58_146.1654m/z	pos	Spermidine	HMDB0001257		C00315	ccar00330,ccar00410,ccar00480,ccar02010	Arginine and proline metabolism|beta-Alanine metabolism|Glutathione metabolism|ABC transporters	Organic nitrogen compounds	Organonitrogen compounds	Amines	1292.43	746.445	1980.59	3089.28	1224.5	2031.13	23.8161	3.21689e-05	3.21689e-05	130.585	3.21689e-05	3.21689e-05	6606.08	3288.99	1057.48	2828.11	3016.94	2070.73	1187.68	87.6786	256.936	3.21689e-05	349.403	240.364
5.61_137.0243m/z	neg	Salicylic Acid	HMDB0001895		C00805	ccar00360	Phenylalanine metabolism	Benzenoids	Benzene and substituted derivatives	Benzoic acids and derivatives	2766.7	2595.09	2712.91	2673.04	2710.25	2398.71	1706.66	1801.17	1764.62	2812.68	3016.89	2116.64	2407.04	2872.13	3089.12	2424.45	2133.44	2756.21	3382.02	1944.85	3121.93	2649.51	2604.96	2177.24
0.77_337.0950m/z	neg	Phosphodimethylethanolamine	HMDB0060244		C13482	ccar00564	Glycerophospholipid metabolism	Organic acids and derivatives	Organic phosphoric acids and derivatives	Phosphate esters	15925.8	14983.2	16012.4	12446.9	12433	13531.8	12689.7	3405.02	7032.88	13296.8	11411.2	7259.27	3244.23	5940.36	5131.15	5470.04	4755.26	5059.13	9508.05	5199.48	9173.2	7542.5	5478.68	5406.35
4.12_489.2143m/z	neg	Austalide F	HMDB0034434					Organoheterocyclic compounds	Benzopyrans	1-benzopyrans	3.21689e-05	3.21689e-05	3.21689e-05	3.21689e-05	3.21689e-05	3.21689e-05	38694.3	81662.7	31352.1	3148.53	4637.95	15399.1	7829.29	209.864	382.086	3681.68	12044.1	144.471	1519.67	53052.6	4397.97	7453.78	21562.6	22216
11.82_393.2628m/z	neg	MG(20:3(8Z,11Z,14Z)-2OH(5,6)/0:0/0:0)	HMDB0260484					Unclassified	Unclassified	Unclassified	3.21689e-05	183.903	454.069	624.707	225.389	103.802	3.21689e-05	49.9562	75.0553	85.5258	313.724	228.292	10556	3303.67	1992.38	2723.2	5887.48	6023.83	400.557	1393.3	633.89	543.886	1113.85	1347.74
12.64_403.2644m/z	neg	Calvasterol A		LMST01031159				Lipids and lipid-like molecules	Steroids and steroid derivatives	Ergostane steroids	44716.3	45664.8	51652.4	54672	53308.1	49768.9	24869.8	22000.6	25422.7	49331.8	59259.7	40637.7	56254.5	62420	59885.4	52803.7	51932.2	64559.8	70577.7	37362.2	63787.6	53876.4	47212.3	50545.8
14.40_212.9792m/z	neg	Heptafluorobutyric Acid	HMDB0253102					Organohalogen compounds	Alkyl halides	Alkyl fluorides	89003.7	82275.4	88287.6	88126.3	87841.4	84580.3	44954.6	40545.7	44126.3	78690.6	85120.1	58379.7	64781.4	83239.9	82314.6	70482.2	66187.1	85266.8	93485.7	50104.6	85833.2	75405.6	67022.7	62951.1
3.72_546.3002m/z	pos	Cholylaspartic Acid	HMDB0242381					Unclassified	Unclassified	Unclassified	3.21689e-05	3.21689e-05	3.21689e-05	3.21689e-05	3.21689e-05	3.21689e-05	45994	86717.7	39004.1	11236.2	4781.42	19561.1	16198.7	10763	11282.6	18970.5	26306.6	10373.7	58796.8	199147	97224.3	122904	142805	194235
4.03_457.1713m/z	neg	Brucein E	HMDB0249403					Lipids and lipid-like molecules	Prenol lipids	Terpene lactones	3.21689e-05	3.21689e-05	3.21689e-05	3.21689e-05	3.21689e-05	3.21689e-05	2571.37	1524.43	1579.05	1348.81	680.435	1225.38	18455.8	27239.5	23416.7	29141.3	20179.7	21210.9	7314.05	20690.5	20053.9	24180	21550.4	23350.4
4.33_403.2558m/z	pos	Merodesmosine	HMDB0030407					Organic acids and derivatives	Carboxylic acids and derivatives	Amino acids, peptides, and analogues	37.2459	3.21689e-05	3.21689e-05	3.21689e-05	68.9958	3.21689e-05	110308	139376	103003	53805.2	67912.9	83103.2	152516	24386.9	30881.5	119404	144810	26457.5	40671.1	211077	93281.4	107666	118750	167363
[truncated: 4,878 more rows]
