# Supplementary material for: Metabolomics Analysis of the Spoilage Characteristics of Pseudomonas fragi and Aeromonas salmonicida Co-Culture in Refrigerated Grass Carp
Source: Foods. 2025 Sep 17;14(18):3228. doi: 10.3390/foods14183228 (PMC12470174; doi:10.3390/foods14183228)
Supplement: Supplementary file 1 [file foods-14-03228-s001.zip › foods-382472-sup/Table S2.xlsx]

## Sheet: Differential metabolites
Table S2. The 1,016 differential metabolites from four groups.
ID	Metabolites	Super Class	CK1	CK2	CK3	CK4	CK5	CK6	AS1	AS2	AS3	AS4	AS5	AS6	PF1	PF2	PF3	PF4	PF5	PF6	Co-culture1	Co-culture2	Co-culture3	Co-culture4	Co-culture5	Co-culture6
1.11_307.0832m/z	(+)-Lysergic Acid	Alkaloids and derivatives	620299	346385	380014	586474	441003	335607	485.528	3.21689e-05	670.869	11278.1	1742.13	3.21689e-05	34666.9	90137.8	60295.5	71556.5	66931.4	90011	246785	526.357	4152.36	6916.86	5340.41	1188.66
3.75_516.2606m/z	Ergovaline	Alkaloids and derivatives	3.21689e-05	3.21689e-05	3.21689e-05	3.21689e-05	3.21689e-05	3.21689e-05	97060.9	140204	78221	44209.4	40980	93592.9	453251	59229.1	93832.7	354704	586611	44947.7	39334.7	254800	42456	53019.8	56682.8	170364
4.11_295.1817m/z	Beta-Cft	Alkaloids and derivatives	29.9229	16.3574	5.70783	27.6747	38.4351	34.3692	322898	260900	301735	223328	220097	300602	931338	287790	418303	864340	793502	316509	353282	1.08487e+06	414547	894311	735411	832413
0.63_301.1691n	Dihydroneopine	Alkaloids and derivatives	19152.7	20097.7	18898.3	25031.1	16779.6	16746.2	140040	138363	148216	61028.4	57798.5	102329	8448.15	14727.1	12607	8913.48	6258.34	14008.5	74167.8	79607.9	51255.6	57794.3	102283	113305
0.82_295.1567n	N-N-Propylnorapomorphine	Alkaloids and derivatives	3.21689e-05	3.21689e-05	3.21689e-05	3.21689e-05	3.21689e-05	3.21689e-05	109840	157204	149556	30417.7	49495.9	45709.3	2388.16	3.21689e-05	1426.89	2972.16	2144.93	3.21689e-05	3.21689e-05	28591.6	16194.3	15424	12856.4	34126
0.90_215.0597m/z	Sampangine	Alkaloids and derivatives	120668	103049	133256	134332	107210	119322	147079	105227	152681	314800	375062	168378	155063	302616	259319	161154	170998	314751	803593	165929	453875	261004	268735	234317
3.45_295.1817m/z	Cinchonine	Alkaloids and derivatives	17.8826	14.0579	42.247	73.0615	55.4231	49.8506	715902	1.02849e+06	589178	185177	193418	432895	117716	18926.7	25568.6	72754.3	81384.9	20724.8	139572	646475	173023	323292	390201	470004
3.64_171.0898n	Crotanecine	Alkaloids and derivatives	8525.28	7746.27	6922.92	10006.5	8099.43	7904.18	959369	876802	715761	1.46472e+06	1.68015e+06	1.3209e+06	133.023	6168.74	3517.31	776.511	263.883	4445.27	878762	193987	585438	362302	497091	311711
3.73_305.1656m/z	Gelsemin	Alkaloids and derivatives	170.72	87.932	336.25	325.755	209.564	131.475	50966.3	59155.5	52336.5	34812.2	48416.5	43390.7	25871	6045	5381.35	21521.5	21980.5	4440.43	45218.8	252759	79595.2	102644	119809	186072
3.73_421.2105m/z	Mitragynine	Alkaloids and derivatives	3.21689e-05	3.21689e-05	3.21689e-05	3.21689e-05	3.21689e-05	3.21689e-05	194312	173847	245152	83046.5	76833.3	132700	103009	40047.6	80248.2	79186.1	78224.4	41020.5	48182.1	135894	87727.6	83904.6	106623	93210.8
3.97_341.1863m/z	3-Hydroxyquinine	Alkaloids and derivatives	85.856	3.21689e-05	3.21689e-05	3.21689e-05	271.72	3.21689e-05	596828	654500	816866	718252	662804	741189	197423	57411.6	73174.3	145302	200893	50310.7	176136	250169	426304	204539	414040	325043
4.00_374.2071m/z	19-Epischolaricine	Alkaloids and derivatives	220.994	3.21689e-05	79.4914	3.21689e-05	8.11417	3.21689e-05	1.99633e+06	1.94217e+06	2.12177e+06	861914	916098	1.30747e+06	202998	36328	58907.5	142570	215887	62560.3	203140	191149	318489	133870	337525	266994
4.64_476.2801m/z	Cytochalasin Npho	Alkaloids and derivatives	270.681	3.21689e-05	3.21689e-05	3.21689e-05	3.21689e-05	3.21689e-05	262947	347096	267832	61362.2	63426.2	116038	18956.8	4931.04	5996.28	16315.8	47466.3	3741.6	18588.2	117940	96208.4	62899.3	112782	105816
12.73_265.1479m/z	6,7-Dihydro-4-(Hydroxymethyl)-2-(P-Hydroxyphenethyl)-7-Methyl-5h-2-Pyrindinium	Benzenoids	160160	172447	177888	176644	167854	187508	108642	105153	133195	255092	221750	176178	421845	472744	469193	513888	471228	635309	680975	396505	615783	533278	459289	385994
4.24_410.2218m/z	Mozavaptan	Benzenoids	3.21689e-05	3.21689e-05	16.2171	120.585	16.8458	1.18018	22886.6	30065.2	18211.9	18413.1	12586.8	21818.1	401590	53268.6	38032.8	65271.7	154417	199961	9341.77	25621.6	25160.2	48200.6	32970.3	26914.6
5.27_156.0211m/z	(4-Aminophenyl)Phosphonic Acid	Benzenoids	286446	301241	302313	326192	298547	278444	94582.9	72341.3	90206.1	230371	293135	136077	140078	294755	266050	152704	131309	299879	651232	117301	321158	226156	163786	147865
4.10_462.2363m/z	Mitoxantrone	Benzenoids	166.636	3.21689e-05	3.21689e-05	3.21689e-05	39.2257	13.3673	76560.1	86530.4	54328.5	70656.9	63636.2	67762.6	634649	616277	473296	821199	698063	385753	199113	525227	340480	437385	419345	433992
0.87_211.1209n	Orciprenaline	Benzenoids	318785	307331	339344	313255	322411	354049	75938	77838.1	58811.8	127437	150543	90108.6	176170	345522	318698	203842	165853	375886	527103	127142	208512	190920	174488	140368
3.67_395.2093m/z	Dopexamine	Benzenoids	3.21689e-05	3.21689e-05	3.21689e-05	3.21689e-05	3.21689e-05	3.21689e-05	22510.4	6488.09	8253.26	16448	13639.9	13563.5	154654	194828	184244	174362	121364	168137	113301	162866	102434	182558	80828.7	99331.3
1.10_215.0598m/z	Sulfaguanidine	Benzenoids	81445.3	44647.1	77851.3	84181.3	55835.1	59535.3	100858	72665.6	111508	208793	228089	110265	100824	159184	134284	85639.7	107922	148322	384101	100821	344325	170389	163376	153081
1.36_471.0363m/z	Sulfacetamide	Benzenoids	317412	295915	288363	308368	272987	282371	22843.2	14759	21412.7	22381.2	21362.1	16287.2	24698.7	162303	124068	30511.9	22103.5	173056	34948.3	13034.5	23837.4	16468.2	36648.2	28434.4
4.35_643.2908n	Satavaptan	Benzenoids	85281.4	74053.8	81719.6	104548	77869.2	90526.7	253503	401252	251546	203901	184582	250255	1.45083e+06	1.04548e+06	1.16504e+06	1.93015e+06	1.71038e+06	948246	359569	988806	303597	632755	352430	677066
14.13_311.1688m/z	N-Undecylbenzenesulfonic Acid	Benzenoids	1.78099e+06	1.40114e+06	1.25159e+06	1.27916e+06	2.13087e+06	1.58817e+06	932635	791950	1.0492e+06	1.86703e+06	1.81241e+06	1.23635e+06	2.14684e+06	2.31588e+06	2.59586e+06	2.11684e+06	2.19836e+06	2.57652e+06	2.14072e+06	1.20391e+06	2.11671e+06	1.73644e+06	1.60188e+06	1.17643e+06
14.62_325.1845m/z	4-Dodecylbenzenesulfonic Acid	Benzenoids	2.66924e+06	1.85872e+06	1.68918e+06	1.60628e+06	2.5101e+06	1.87632e+06	941552	699396	923342	1.61306e+06	1.45652e+06	951352	1.28362e+06	1.3679e+06	1.65236e+06	1.53754e+06	1.60977e+06	1.71031e+06	1.47132e+06	760163	1.37231e+06	1.07173e+06	1.01085e+06	708288
0.67_212.0676n	Propyl Gallate	Benzenoids	176590	181077	200091	222511	184942	170520	9838.79	5672.19	6359.07	9111.25	2262.91	2307.53	1742.17	1718.89	7606.19	563.708	3226.81	1985.14	6991.6	6410.84	1556.71	2950.04	3975.75	3280.01
2.25_487.1080m/z	1-O-Galloylglycerol	Benzenoids	6610.12	6160.21	7434.04	5832.26	5645.34	8572.85	102808	103708	70855.3	115403	84992.5	139710	67762.6	23891.7	67200.9	53209	64751.9	33204.3	41652.8	67160.2	44230.1	62965.7	58737.8	49180.8
3.70_309.1788m/z	Phyllalbine	Benzenoids	1823.57	923.083	1342.29	2229.36	1794.14	2304.36	470008	474392	370088	367565	295633	546554	123844	67739.2	238771	101428	104021	93678.5	403417	803791	475390	612099	779371	855636
3.79_411.2117m/z	Ascr#8	Benzenoids	3.21689e-05	3.21689e-05	3.21689e-05	3.21689e-05	3.21689e-05	3.21689e-05	1.34305e+06	1.4199e+06	1.70276e+06	444883	376739	743756	36354.5	40800.7	41951.4	44911.7	52288.4	49336	75121.6	142595	199366	123047	310667	242367
3.90_477.2262n	Saha-Bpyne	Benzenoids	3.21689e-05	3.21689e-05	3.21689e-05	3.21689e-05	3.21689e-05	3.21689e-05	346731	389739	338767	130421	89186.3	348292	94497.5	9556.47	12564.9	83383.7	100663	8185.46	12094.3	320514	92189.5	155358	291257	334703
5.41_483.2601m/z	Luminespib	Benzenoids	42.4684	3.21689e-05	112.508	3.21689e-05	3.21689e-05	3.21689e-05	24145.6	38438.5	29244.7	3475.87	3225.98	12587.4	856634	127909	157536	607333	735984	133195	60069	766534	68762.3	170865	178382	551773
12.43_412.2108m/z	Propiverine	Benzenoids	9785.5	9009.99	10122.1	6641.12	4571.19	14874.9	74198	52318.6	126405	84444.2	102375	47516.4	57440.1	44160.2	43641	40122.3	56356.3	47263.6	50258.2	58196.9	107660	75292.3	89517.2	72198.2
13.31_355.1583m/z	Hydroxyzine	Benzenoids	37070.4	34108.5	46640.5	38608.4	33908	59384.7	66282.4	55115.6	125519	122704	170215	79595.7	833319	218415	344445	279262	322404	375870	160818	144945	220099	223573	195080	302318
3.73_435.2405m/z	(2r,3r)-2-Benzhydryl-N-[(2-Methoxyphenyl)Methyl]-1-Azabicyclo[2.2.2]Octan-3-Amine	Benzenoids	3.21689e-05	3.21689e-05	3.21689e-05	3.21689e-05	7.76576	3.21689e-05	453954	463089	431795	227445	261741	372698	58127.2	14296.8	23172.2	46048.5	53261.2	18916.9	92169	195622	154972	127996	307578	231188
4.94_610.2901m/z	Dexniguldipine	Benzenoids	195.444	3.21689e-05	167.254	3.21689e-05	3.21689e-05	3.21689e-05	100975	150193	112676	29172.3	19072.2	72755.9	32210.1	783.602	10923.2	19689.4	30515.8	1461.85	1150.49	29170.5	6886.49	8856.35	17818.5	22150.8
0.68_264.9346m/z	4-Iodophenol	Benzenoids	159780	155880	159811	145175	183490	157914	71129	70356.4	80934.9	154027	171169	97232.7	251634	276748	276755	253692	242622	274719	238387	149472	217496	219482	207020	172145
5.05_613.2596m/z	6-(7-Hydroxy-6,7-Dihydro-5h-Pyrrolo[1,2-C]Imidazol-7-Yl)-N-Methyl-2-Naphthamide	Benzenoids	3.21689e-05	3.21689e-05	3.21689e-05	3.21689e-05	3.21689e-05	3.21689e-05	245745	547505	496399	162606	70848.3	227683	25478.1	3699.42	4402.9	25008.4	39096	3166.37	5696.91	34927.8	35750.5	22095.6	40975.3	32131.4
4.82_424.2713n	Apna	Benzenoids	3.21689e-05	3.21689e-05	3.21689e-05	3.21689e-05	3.21689e-05	3.21689e-05	122317	130969	120111	42188.4	27834.3	79720	51555.6	13625.4	10518.6	39406.6	45072.8	13439.8	57222.2	223609	99084.3	122785	116794	137733
4.26_430.2797n	Urea, N'-(2,4-Difluorophenyl)-N-((4-(2,2-Dimethylpropyl)Phenyl)Methyl)-N-Heptyl-	Benzenoids	3184.98	3911.02	3488.05	3610.18	3217.26	3409.59	65862.9	83518.6	59907.3	16899.3	14789.5	30229	2.42825e+06	589362	617020	2.147e+06	2.81891e+06	526061	44668.9	627467	60098	174078	180001	340505
3.75_390.2007m/z	Bambuterol	Benzenoids	3.21689e-05	3.21689e-05	3.21689e-05	3.21689e-05	3.21689e-05	3.21689e-05	19303	27623.4	26258.5	16614.9	8890.01	16275.2	169683	22321.2	34848.1	132534	133564	18953.9	140656	365197	197330	222919	205554	370195
3.62_442.1905n	(7,8-Dihydro-5-((E)-((A-(3-Pyridyl)Benzylidene)Aminooxy)Ethyl)-1-Naphthyloxy)Acetic Acid	Benzenoids	231.113	142.18	192.467	310.74	191.712	146.1	55253.8	84987.3	50705.2	30261	14469.3	51814.7	208057	77268.1	104303	165587	417522	66888.4	6329.51	44757.6	7550.47	22851	15943	32120.6
1.31_404.1183n	Sulfinpyrazone	Benzenoids	9340.85	11642.5	10591.7	6295.51	12037.3	10604.5	19629.5	52972.1	65559.9	34010.4	20909.5	51526.1	9464.95	203576	155221	45287.1	30155.7	169231	260916	187833	159907	118692	158807	174458
3.72_289.1544m/z	Atenolol	Benzenoids	3.46745	0.00017101	0.00293449	1.11643	3.21689e-05	0.259447	50951.2	51727.9	57466.8	17080.1	15461.3	35825	1.22315e+06	340504	354781	1.25039e+06	1.28773e+06	302116	116073	687356	106457	408806	195277	421289
1.36_420.0391m/z	Flumetralin	Benzenoids	80214.3	72131.6	74086.6	79203.5	70946.3	71169.6	7698.44	5098.36	6352.18	5751.55	4863.16	5554.66	5476.88	40220.9	34813	7152.17	5257.68	43558	7656.12	2246.64	2991.58	2095.52	9613.33	5709.56
3.81_277.1681m/z	Phenbenzamine	Benzenoids	3.21689e-05	3.21689e-05	3.21689e-05	3.21689e-05	3.21689e-05	3.21689e-05	39909.7	83696.2	39395.4	86248.3	97633.3	103292	8237.79	2134.27	2032.77	7938.19	12140.9	1042.99	33773	29048.8	76243	35578.2	65959.4	50069.1
1.41_215.0650m/z	Diphenylmethylphosphine Oxide	Benzenoids	42410.4	42256.3	43078.1	42287.4	43849.7	50151.6	121754	111811	95638.3	166890	144427	159061	106221	55037.9	104026	88353.2	105568	74243.1	95943.8	94192.7	98127	104187	107910	97413.4
4.71_209.0455m/z	Vanilpyruvic Acid	Benzenoids	217264	211569	217532	215667	217683	213807	81512.8	65190.6	81494.1	180613	200854	119978	134959	199592	184304	150530	135620	200957	232823	107717	212266	170889	142849	130225
1.31_357.0692m/z	5-Hydroxy-2-[2-Methyl-3-(Trifluoromethyl)Anilino]Pyridine-3-Carboxylic Acid	Benzenoids	102249	106000	121604	107578	100957	117459	11121.3	9974.88	10785.8	7057.87	6169.47	8745.75	4835.53	36127	30658.5	6154.22	4767.63	39320.6	12898.5	5559.56	7925.99	4712.06	11725.8	8326.9
0.92_298.1239m/z	1,1,1,2,2-Pentafluoro-7-Phenylheptan-3-One	Benzenoids	3.21689e-05	3.21689e-05	3.21689e-05	3.21689e-05	3.21689e-05	3.21689e-05	144782	179692	179917	51293.7	23155.2	99704	3.21689e-05	3.21689e-05	3.21689e-05	3.21689e-05	3.21689e-05	3.21689e-05	1954.04	28685.4	11138.5	16136	41332.3	49810.4
1.17_419.1774m/z	Kuguacin B	Benzenoids	3.21689e-05	3.21689e-05	3.21689e-05	3.21689e-05	3.21689e-05	3.21689e-05	51281.4	40517.4	41485.4	152496	190964	107268	1011.13	3.21689e-05	4131.6	2851.75	1664.45	1458.47	60980.5	24595.3	47718.3	27410.1	46733.9	26121
1.22_269.1072m/z	3,3'-Dihydroxy-4,5-Dimethoxybibenzyl	Benzenoids	616.614	365.638	794.084	362.108	538.885	761.818	237608	122088	282284	34666.1	47784.8	32600.7	2222.2	1297.85	2204.82	3989.7	4600.9	1068.46	10089.4	177187	118944	71027.7	139639	57709.2
1.29_121.0444m/z	5-Phenyl-1,3-Pentadiyne	Benzenoids	495827	502409	534443	501787	526993	593983	287270	297773	281389	428109	449406	374330	327198	429749	430350	353055	330720	455315	474742	281824	465762	389284	366930	330604
1.72_230.0283m/z	1-Naphthyl Isothiocyanate	Benzenoids	5952.85	4199.01	4535.09	4961.96	4031.39	4041.09	85073.7	92340.6	76453.6	58594.8	61950.6	85046.4	41282.3	20922.8	25896.6	42574.8	42706.9	25280.6	40707.1	56069.5	46429.2	44557.4	66306.7	55040.8
10.33_554.3023m/z	2-[4,6-Bis(2,4-Dimethylphenyl)-1,3,5-Triazin-2-Yl]-5-(Octyloxy)Phenol	Benzenoids	77740.8	186101	136277	31898.4	39090.1	105060	3.21689e-05	3166.68	3.21689e-05	292817	213502	122589	251370	430966	431248	182625	213604	461801	345648	109582	238402	345691	211465	113385
11.11_342.1466n	1,2,3,4-Tetrahydro-1-[1-Hydroxy-3-(4-Hydroxyphenyl)-2-Propenyl]-7-Methoxy-2,6-Naphthalenediol	Benzenoids	699073	710480	724007	756722	671638	632846	260535	219714	247963	637545	818499	415719	423697	803104	701048	443195	373478	811395	1.63186e+06	320864	845531	558923	400698	357889
12.43_463.2082m/z	Acetamide, 2-(4-(2-((2-Hydroxy-3-Phenoxypropyl)Amino)Ethoxy)Phenoxy)-N-(2-Methoxyethyl)-, (S)-	Benzenoids	24275.4	24002	31011.4	20846.8	16183.4	46135.2	142011	109246	188010	195380	251145	130702	112155	127228	121941	118895	137448	122319	147265	140078	262219	189560	202796	181055
12.75_325.2113m/z	Ibopamine	Benzenoids	84925.7	85951.3	98627.2	76343.5	64728	126099	113540	103631	131240	350182	361824	181052	492108	548658	662826	362403	347231	787827	550420	205638	460921	371087	272780	379935
3.54_410.2534n	Tilorone	Benzenoids	3.21689e-05	3.21689e-05	3.21689e-05	3.21689e-05	3.21689e-05	3.21689e-05	162350	222225	140417	107675	68453.6	143118	30781.8	4800.07	12692.6	14502.8	22131.5	7341.81	32887.3	160405	49538.5	89970.6	87654.5	99690
4.45_366.2209m/z	Trecadrine	Benzenoids	245.254	114.918	85.8959	128.925	293.373	277.292	107875	112773	128285	30767.6	24997.3	66347.9	22655.9	12606.1	7939.87	18405.5	31063.4	10927	3008.14	17935.8	5864.38	9123.01	17319.3	13965.4
4.69_451.2191m/z	Bedoradrine	Benzenoids	697.272	131.051	941.688	539.039	115.654	940.791	110558	142439	81296.2	32193	20803	90025.2	65318.4	33699.3	36992.5	56064.8	60090.2	36630.2	26486.5	69531.1	31235.2	60801.3	51607.8	60671.8
4.78_401.2763m/z	Naftidrofuryl	Benzenoids	3.21689e-05	3.21689e-05	3.21689e-05	3.21689e-05	1271.95	3.21689e-05	216590	347037	178895	68526.7	73019.9	151471	325615	100957	65170.1	224128	337508	83427.4	187541	1.02526e+06	267768	390010	549243	641176
4.92_166.0629n	Atrolactic Acid	Benzenoids	2954.33	2862.87	3119.71	2700.3	2808.37	3095.29	118723	136103	52186.2	71677.8	48565.7	116617	173479	39578.8	113235	94405.7	125966	59173	80640.7	104660	62903.7	118208	90386.2	58650.5
5.18_324.1702m/z	3-Oxo-14,15-Dehydrorhazinilam	Benzenoids	911.2	1093.26	1095.29	1370.46	1233.52	1143.57	436454	632703	768851	142326	107248	257251	725.718	185.164	360.658	639.578	852.557	356.705	17338.6	36681.4	37857.7	16955.9	20320.9	28703.5
6.35_741.2915m/z	Diarctigenin	Lignans, neolignans and related compounds	3.21689e-05	3.21689e-05	3.21689e-05	3.21689e-05	3.21689e-05	3.21689e-05	87432.8	124062	153402	125962	147076	115203	792.236	32844.5	28944.7	2149.06	1260.1	14436.4	10314.5	3521.91	90724.4	27213.3	35210.6	18979.9
2.46_553.2294m/z	Lyoniside	Lignans, neolignans and related compounds	3.21689e-05	3.21689e-05	3.21689e-05	3.21689e-05	3.21689e-05	3.21689e-05	144972	205419	92710	73661.2	101424	145656	6892.19	4401.3	10053.1	8230.18	5754.13	7461.41	42575.6	59488.4	55972.1	53117.8	90133.5	51654.7
4.48_626.3270m/z	Fangchinoline	Lignans, neolignans and related compounds	3.21689e-05	219.766	193.581	277.881	402.401	627.479	98658.7	112827	99710.8	59784.3	51138.3	74512.7	180895	175562	200034	275555	248611	157845	95284.9	175959	169399	191385	195151	154792
10.14_515.3053m/z	Lamellosterol A	Lipids and lipid-like molecules	118987	304863	162206	58673.4	218948	151723	49431.1	71852.6	64488.9	34236.7	143362	54768.1	339325	146024	104500	162342	454022	134238	63414.5	171374	155443	107639	185119	55894.8
11.66_507.3295m/z	(25s)-5alpha-Cholestan-3beta,4beta,6alpha,8beta,15alpha,16beta,26-Heptol	Lipids and lipid-like molecules	494531	404837	382744	380759	466727	418561	141651	99379.1	155664	421235	427483	167520	248919	433876	458950	256880	294487	486157	777997	139351	424296	291099	217864	168935
12.32_475.3059m/z	24(28)-Dehydromakisterone	Lipids and lipid-like molecules	318591	347069	359045	384989	333515	336549	139172	115755	134171	332204	401200	195777	187179	429860	357881	226196	161757	412667	773453	172114	409385	300459	244490	198248
3.83_529.3362m/z	(25s)-5alpha-Cholestan-3beta,6alpha,7beta,8beta,15alpha,16beta,26-Heptol	Lipids and lipid-like molecules	3.21689e-05	3.21689e-05	3.21689e-05	3.21689e-05	3.21689e-05	3.21689e-05	40780.6	49710.2	42647.7	9468.12	3863.42	19749.1	25836.9	2608.45	3233.28	20122.5	31904.5	2085.5	22250.6	327133	107736	162747	223265	307737
4.18_499.3258m/z	27-Norcholestanehexol	Lipids and lipid-like molecules	3.21689e-05	3.21689e-05	3.21689e-05	3.21689e-05	3.21689e-05	3.21689e-05	338040	314642	441781	206270	91315.7	355061	8818.4	1006.1	397.98	7979.32	7116.82	398.499	15912.6	190628	78171	87526.9	151028	248669
4.18_500.3333n	(25s)-5alpha-Cholestan-3beta,4beta,6alpha,7alpha,8beta,15beta,16beta,26-Octol	Lipids and lipid-like molecules	3.21689e-05	3.21689e-05	3.21689e-05	3.21689e-05	3.21689e-05	3.21689e-05	321578	432048	406734	201283	98732	317375	1164.48	463.041	51.0177	1273.76	2152.23	67.8066	39327.5	168410	74229.9	63407.1	105729	206435
4.21_578.2906m/z	Cholylmethionine	Lipids and lipid-like molecules	402.475	3.21689e-05	533.881	3.21689e-05	219.786	503.502	399094	366344	300085	201806	246074	273466	621752	175623	173002	581554	826422	159561	79783.5	288846	133958	129428	221737	178237
4.41_511.2643m/z	Perulactone B	Lipids and lipid-like molecules	3.21689e-05	651.146	160.107	3.21689e-05	3.21689e-05	159.647	153539	180482	222852	143955	133932	144540	22110.9	18984.5	18852.1	23577.4	19425.6	25151.6	30548.9	48262.9	68803.6	33932.4	96063.2	53549.3
4.65_525.3048m/z	20-Hydroxyecdysone	Lipids and lipid-like molecules	63.5977	3.21689e-05	3.21689e-05	3.21689e-05	3.21689e-05	3.21689e-05	18809	25656.2	17462.7	7685.02	3574.45	16135.3	401793	209961	128977	503263	491243	226857	33513.4	291461	77963.1	187815	172887	183822
8.19_531.3002m/z	5b-Cyprinol Sulfate	Lipids and lipid-like molecules	261957	635405	386528	156106	426788	434687	55680.7	76156	63004.5	44408.1	97166.8	58612.5	569456	355580	213321	360292	696169	354003	94315.6	166980	127205	161490	163391	59608.3
3.69_1019.5523m/z	CDP-DG(16:0/20:4(5Z,8Z,11Z,14Z))	Lipids and lipid-like molecules	3.21689e-05	3.21689e-05	3.21689e-05	3.21689e-05	3.21689e-05	3.21689e-05	164802	265529	199406	11807.6	1924.18	73521.5	3.21689e-05	3.21689e-05	3.21689e-05	3.21689e-05	3.21689e-05	3.21689e-05	3.21689e-05	27566.1	2379.96	3784.43	15432.7	21026.8
5.00_894.3664m/z	CDP-DG(a-13:0/i-12:0)	Lipids and lipid-like molecules	3.21689e-05	356.267	3.21689e-05	3.21689e-05	3.21689e-05	190.49	124583	179831	119029	73496.9	104638	119299	3.21689e-05	3.21689e-05	3.21689e-05	3.21689e-05	3.21689e-05	786.425	3.21689e-05	3.21689e-05	7958.7	887.684	3770	810.011
0.64_600.3720m/z	C-6 Nbd-Dihydro-Ceramide	Lipids and lipid-like molecules	3.21689e-05	842.11	3.21689e-05	3.21689e-05	3.21689e-05	3.21689e-05	94381.8	72094.7	82028.4	136003	188734	93042.4	38900.6	12848.7	30428.8	28867.3	25956.7	12802.5	175760	38605.5	107067	55285.2	72468.5	47682
11.04_369.3514m/z	5alpha-Cholest-22e-En-3beta-Ol	Lipids and lipid-like molecules	7.37257e+06	7.72409e+06	8.17098e+06	8.52969e+06	7.3422e+06	6.57604e+06	3.32497e+06	2.66175e+06	2.41419e+06	5.17384e+06	5.37193e+06	5.31645e+06	4.3781e+06	9.46034e+06	9.78984e+06	5.866e+06	4.75216e+06	1.18931e+07	1.6477e+07	3.56959e+06	9.35536e+06	5.11465e+06	3.28082e+06	5.07719e+06
14.50_385.3464m/z	7beta-Hydroxycholesterol	Lipids and lipid-like molecules	172912	99196.8	138797	129516	75882	77633.1	12528.6	14519.3	10840.8	29558	14996.9	23324.8	59663.8	54094.2	47315.6	34357.4	26689	72396.4	1014.48	5012.82	1464.35	20657.2	1213.97	5405.09
14.68_401.3412m/z	7-Ketocholesterol	Lipids and lipid-like molecules	344695	156889	214416	318491	282264	262950	29754.3	31473.9	35334.2	72132.1	88581.6	52351.9	124484	113136	95600.5	72265	53457.6	156071	87390.4	24647.8	49394.2	66905.3	25097.1	29455.5
14.94_410.3175m/z	4alpha-Carboxy-5alpha-Cholesta-8,24-Dien-3beta-Ol	Lipids and lipid-like molecules	1.11399e+06	1.25791e+06	1.35398e+06	1.43426e+06	1.25177e+06	1.1918e+06	471182	392697	566036	1.33978e+06	1.42262e+06	675731	858888	1.51849e+06	1.57597e+06	866345	669106	1.64844e+06	3.28783e+06	640525	1.57374e+06	1.35145e+06	947506	844020
10.64_462.2975m/z	Sn-3-O-(Geranylgeranyl)Glycerol 1-Phosphate	Lipids and lipid-like molecules	71987	71910.5	76204.7	48492.1	65706.5	61156.4	236921	172287	414771	181026	430086	80424	141948	112386	85199.2	82957.2	136258	150969	558908	315667	678616	518960	263106	401456
12.75_379.1584m/z	Ecabet	Lipids and lipid-like molecules	40138.5	37276.4	40729.5	31393.1	30205.6	44926.3	82813	70853.5	204301	185092	188330	90500.5	2.72765e+06	385287	1.02502e+06	405912	665020	1.00502e+06	101460	165183	179121	261347	229010	597563
12.86_344.2616m/z	Apo-14'-Zeaxanthinal	Lipids and lipid-like molecules	69203.7	68651.2	69683.3	77460.9	61553.6	63377.8	652554	295033	663093	763893	922473	601647	97470.7	170415	154578	99361.6	133394	184492	611576	282216	1.00191e+06	601297	645239	345450
13.05_324.2662n	13-Labdene-2,8,15-Triol (Ent-2a,8a,13e)-Form)	Lipids and lipid-like molecules	55961.9	43696.1	44725.2	32461.4	26247	53529.5	77917.9	68465.6	148774	156134	221667	86229.1	524386	205058	273793	82230.8	111137	341866	166544	82358.8	197979	165938	137948	183863
14.22_307.2630m/z	Ent-16b-Kauran-16,19-Diol	Lipids and lipid-like molecules	23923.9	23588.9	19059.7	7885.75	11068.6	26262.7	42366.8	30607.5	74187.4	214778	190302	54742	1.48439e+06	259825	479109	97188.7	84063	365844	183482	51688.3	157533	155412	96227.2	298606
14.22_491.3302m/z	Phyllohydroquinone	Lipids and lipid-like molecules	5237.83	2609.34	4254.98	3886.65	1365.16	3204.26	166713	86855.8	121011	31867.8	65980.1	33797	4538.4	8765.51	2288.86	2420.6	4441.35	3684.37	9249.24	34400.8	105549	38255.2	35092.7	38511.7
3.35_341.1878m/z	Cascarillone	Lipids and lipid-like molecules	764.069	3.21689e-05	127.787	3.21689e-05	3.21689e-05	3.21689e-05	3378.79	2068.94	1431.07	1467.73	1315.18	1621.16	206456	986855	644368	344550	229494	873052	53140.5	43064.3	27975.2	191382	28473.5	15874.3
3.52_371.1971m/z	Bixin Aldehyde	Lipids and lipid-like molecules	3.21689e-05	3.21689e-05	3.21689e-05	3.21689e-05	3.21689e-05	3.21689e-05	42957.9	89431.2	35378	17887.9	17259.7	30458.9	205536	78063.6	171200	208893	188998	88683.2	35232.9	67694.9	28636.4	74281.3	50193.9	43514.8
3.67_689.3849m/z	3,3'-Diethanoyloxyisorenieratene	Lipids and lipid-like molecules	3.21689e-05	3.21689e-05	3.21689e-05	3.21689e-05	3.21689e-05	163.542	72237.4	123489	97506.7	46158.7	27067.7	83330	16.7935	3.21689e-05	3.21689e-05	312.66	15.8887	3.21689e-05	4098.37	119967	28994.1	44747.6	87207.7	84866.9
4.07_584.2880m/z	Benzoylaconine	Lipids and lipid-like molecules	3.21689e-05	3.21689e-05	3.21689e-05	3.21689e-05	3.21689e-05	3.21689e-05	59324.2	83405.9	96841.9	24950.9	19461.8	33263.2	614631	108058	107076	538094	858151	100936	7540.85	309500	57677	76760.5	91083.6	94515.6
4.24_650.3346m/z	Bulleyaconitine A	Lipids and lipid-like molecules	3.21689e-05	3.21689e-05	3.21689e-05	3.21689e-05	3.21689e-05	3.21689e-05	78226.2	90791.3	94472.3	178411	193631	135100	94965.8	10555.7	11507.7	75600.1	108542	11896.3	20328.7	26056.3	59365.7	16928.3	37359.1	37476.2
10.79_1048.6473n	Arabidopside E	Lipids and lipid-like molecules	23688.2	411581	232558	3.21689e-05	3.21689e-05	59462.9	2242.01	9258.58	24154.2	1.88203e+06	1.17006e+06	275396	1.23402e+06	2.58162e+06	2.41934e+06	596925	1.03396e+06	3.13125e+06	3.75851e+06	240598	965972	1.35922e+06	676217	310606
12.05_369.2048m/z	9-F1t-Phytop	Lipids and lipid-like molecules	15608.4	19844	21008.2	11475.8	12731.7	32520.4	72672.9	62746.6	132175	120489	133605	72384.8	116619	74666.7	99935.8	59964	74552.6	89665.6	69417	71745.2	130333	113736	110716	94563.9
12.76_347.2205m/z	11-Deoxy-11-Methylene-15-Keto-Pgd2	Lipids and lipid-like molecules	59347.6	67122.2	71177	51325.1	58501	96855.1	96119.1	87710.4	124930	189094	198140	117725	729806	274502	439618	296614	339202	502059	193887	184389	242311	254119	195656	309175
2.29_373.1958m/z	20-Trifluoro-Ltb4	Lipids and lipid-like molecules	3.21689e-05	3.21689e-05	3.21689e-05	3.21689e-05	3.21689e-05	3.21689e-05	76833.6	109859	297632	415359	771396	87644.7	1112.5	2083.8	1771.85	3328.32	863.26	2975.24	20110.2	42250.7	138880	29908.8	38034.2	25093.7
2.50_387.2166m/z	17-Phenyl-18,19,20-Trinor-Prostaglandin D2	Lipids and lipid-like molecules	3.21689e-05	3.21689e-05	3.21689e-05	3.21689e-05	3.21689e-05	3.21689e-05	70314	98078.8	70743.4	10837.1	11488	42280.6	34998.4	52407.8	40836.7	42395.2	50071.6	53301.2	101490	80302.8	53402.4	130147	57658.3	93374.4
3.51_367.1875m/z	9-F1-Phytoprostane	Lipids and lipid-like molecules	323.102	134.527	3.21689e-05	3.21689e-05	93.1819	125.687	231046	343936	323729	57790.3	51979.5	120550	15879.2	3972.43	6200.14	17364.4	26046.7	2979.71	18647.7	88707.6	38606	42756.3	89994.6	108398
3.65_379.2201m/z	Ltb4-D4	Lipids and lipid-like molecules	3.21689e-05	3.21689e-05	3.21689e-05	12.3475	3.21689e-05	3.21689e-05	309450	205153	314471	116758	94617.8	172386	5725.95	3136.66	3387.07	5617.49	4665.48	2647.5	33340.8	54240	80494	53360.9	180250	91927.3
3.73_443.2285m/z	Cay10509	Lipids and lipid-like molecules	3.21689e-05	3.21689e-05	3.21689e-05	3.21689e-05	3.21689e-05	3.21689e-05	33125.4	33829.2	40809.2	42057.9	23385	41522.9	90959.8	22198	24604.5	123932	86551.7	21940.3	38735	243108	43584.2	87778.2	80441.5	188452
4.19_540.2717m/z	PE(0:0/20:4;O)	Lipids and lipid-like molecules	249.986	3.21689e-05	3.21689e-05	3.21689e-05	3.21689e-05	3.21689e-05	1.48168e+06	1.78451e+06	2.04206e+06	1.05996e+06	661125	1.50112e+06	75267.3	27930.4	28776.7	58537.2	68572.1	32345.1	133821	164750	213879	129771	306576	288220
4.21_368.2182n	19r-Hydroxy-Pge2	Lipids and lipid-like molecules	801.307	3.21689e-05	537.408	709.954	780.648	111.685	214796	262091	270330	52796.9	43876.4	135651	111943	33012.7	38955.6	80962.3	73366.9	34308.6	21631.2	117206	49500.2	61861.3	70100.2	94660.6
4.40_501.2436m/z	Fluprostenol Isopropyl Ester	Lipids and lipid-like molecules	3.21689e-05	3.21689e-05	3.21689e-05	235.861	3.21689e-05	3.21689e-05	35544.3	44758.4	37986.8	42325.4	38344.6	48967.8	1.59672e+06	305687	431965	1.41412e+06	1.62848e+06	334340	99566.9	616310	93564.1	290521	156697	312851
4.41_500.2363n	Travoprost	Lipids and lipid-like molecules	3.21689e-05	3.21689e-05	3.21689e-05	3.21689e-05	3.21689e-05	3.21689e-05	17498.4	28351.7	16912.5	11364.6	2540.08	22434.8	795618	106315	173211	690976	859721	119175	19752.7	343010	32363.4	133781	87905.2	151685
4.50_407.2042m/z	20-Trihydroxy-Leukotriene-B4	Lipids and lipid-like molecules	3489.08	2872.22	2953.91	4319.75	3035.76	3067.86	107173	131386	128423	41797.7	43342.2	64955.6	3.21689e-05	17.3002	630.606	3.21689e-05	1402.04	3.21689e-05	6033	12018.4	24852	12158.2	49099.5	20535.1
4.80_389.2116m/z	5-Trans U-46619	Lipids and lipid-like molecules	1.81319	128.932	125.92	81.4781	641.214	49.0421	145720	108869	110446	52330.6	42195.5	98176.2	8847.78	3418.97	5181.87	4783.02	4207.73	5657.92	6566.91	6778.89	22051.7	16180.6	35417.3	19887.1
6.83_369.2285m/z	5,6-Dihydroxyprostaglandin F1a	Lipids and lipid-like molecules	204632	187833	225026	176352	196078	216849	102429	168804	152425	161534	124644	141257	144228	132461	142683	163493	124002	139992	77312	100188	72800.7	90860.7	81629.7	49138.4
0.74_235.1651m/z	O-Propanoyl-Carnitine	Lipids and lipid-like molecules	36052.8	37978.3	37439.7	28773.1	50621.7	28229.9	292869	332500	68606	86952.2	34487.9	134948	518334	588105	760103	548358	640984	524193	1.81263e+06	825180	1.0973e+06	1.08719e+06	1.36724e+06	812481
0.85_204.1231m/z	Acetyl-L-Carnitine	Lipids and lipid-like molecules	6.00258e+06	6.07746e+06	6.66857e+06	6.7673e+06	6.22022e+06	6.07228e+06	1.62125e+06	1.53645e+06	1.20462e+06	2.86454e+06	3.32056e+06	1.88946e+06	3.00239e+06	5.65717e+06	6.02817e+06	3.67479e+06	3.01882e+06	7.22931e+06	8.94778e+06	2.01023e+06	3.56195e+06	3.1448e+06	2.47984e+06	2.25002e+06
11.09_353.2297m/z	Siegesbeckin E	Lipids and lipid-like molecules	406120	248197	150360	325693	750359	231531	83275.6	52456.3	85582.4	223897	232179	115545	160717	638920	120735	104663	248889	262453	524974	72291	218535	176034	141815	460598
12.42_373.2111m/z	Leukotriene A3 Methyl Ester	Lipids and lipid-like molecules	62030.8	64411.4	77686.1	53960.4	41043.2	110585	511942	343983	883455	796907	1.21598e+06	411811	502434	598310	589639	367301	443533	600410	806802	439065	1.16587e+06	738486	803622	710956
13.53_317.2475m/z	Methyl-(5z,8z,11z,14z,17z)-Eicosapentaenoate	Lipids and lipid-like molecules	3106.12	9314.66	5755.64	644.191	390.48	1981.65	65508.3	52580.4	88498.9	179432	153752	108927	8951.19	46293.4	35022.2	4235.32	4761.77	29073.4	37840.8	8780.17	30227.2	20124.2	23230.9	26797.9
13.89_343.2630m/z	Docosahexaenoic Acid Methyl Ester	Lipids and lipid-like molecules	10218.1	27873.1	21589.3	5286.71	3145.4	10480.8	690990	455486	884319	1.34366e+06	1.36899e+06	957582	48676.1	321363	297520	35622.7	36713.9	257241	233699	74046.7	243824	170360	224541	231987
3.38_231.1473n	O-Butanoyl-Carnitine	Lipids and lipid-like molecules	893741	944100	1.19118e+06	1.33385e+06	957489	1.01765e+06	271989	323847	404026	775087	1.00039e+06	487153	366410	721623	857926	455397	366918	955163	1.76311e+06	324941	838758	588892	535970	501534
3.60_438.1761n	Suxibuzone	Lipids and lipid-like molecules	3.21689e-05	3.21689e-05	3.21689e-05	3.21689e-05	3.21689e-05	3.21689e-05	4126.39	5146.33	3.21689e-05	2985	3.21689e-05	4001.54	324502	72132.6	75237.9	256500	240342	75306.8	33448.2	137796	47436.8	149897	89729	109418
4.29_284.1252m/z	Isovalerylcarnitine	Lipids and lipid-like molecules	3.65442	0.65987	129.565	92.6267	1.01758	68.3732	122617	114782	119859	35385.3	33171	89785.4	3.21689e-05	751.774	1770.62	573.369	3.21689e-05	412.186	10888.2	11705.3	12655.3	9971.26	5966.61	17346.8
4.52_434.2874m/z	3-Hydroxyhexadecadienoylcarnitine	Lipids and lipid-like molecules	107.842	3.21689e-05	3.21689e-05	305.186	271.83	3.21689e-05	85444.4	84296.9	317235	138248	211148	47841	188167	37870.3	23253.2	125089	94998.4	57159.5	153508	669113	814806	365977	420513	227731
0.73_184.0733m/z	7-Aminoheptanoic Acid	Lipids and lipid-like molecules	123757	108162	115893	131998	107762	115877	63637.2	50827.3	49931.7	111381	129626	77610.9	243.041	6077.95	11570.9	2187.41	760.445	3455.77	213948	2752.65	88857.6	25220.8	10762.2	23865.2
0.74_268.9835m/z	4-Thiodimethylarsenobutanoic Acid	Lipids and lipid-like molecules	7773.85	7695.65	8539.49	7699.23	12579.6	11923.8	88604.1	65662.2	86478.6	172844	142436	135662	103176	73043.2	68460.9	113455	94809.4	84339.2	163246	118687	220041	140468	234611	173783
0.76_118.0865m/z	Allyl Acetic Acid	Lipids and lipid-like molecules	2.21758e+06	2.67048e+06	2.83252e+06	2.6285e+06	2.83748e+06	2.52278e+06	6.47389e+06	5.94483e+06	3.69937e+06	7.76016e+06	6.54116e+06	6.80236e+06	6.19828e+06	8.5982e+06	1.05462e+07	6.18833e+06	6.51884e+06	8.60078e+06	2.63358e+07	7.97154e+06	1.42267e+07	1.22361e+07	1.17931e+07	8.68341e+06
0.76_146.1176m/z	4-Trimethylammoniobutanoic Acid	Lipids and lipid-like molecules	2.48167e+06	2.40267e+06	2.92035e+06	3.11029e+06	2.48586e+06	2.67949e+06	566516	494772	490882	1.06831e+06	1.374e+06	768139	1.10507e+06	2.11851e+06	2.18878e+06	1.1628e+06	997329	2.45463e+06	3.82628e+06	783183	1.70899e+06	1.26371e+06	1.0729e+06	954377
1.72_213.0381m/z	(2e,11z)-5-[5-(Methylthio)-4-Penten-2-Ynyl]-2-Furanacrolein	Lipids and lipid-like molecules	31467	22612	24596.6	27271.9	23094.3	23403.2	159286	144881	143323	185401	205304	186914	104043	96113.1	106790	118832	104876	114522	170581	114992	174312	146497	175158	137062
10.78_295.2279m/z	Octadecanedioic Acid	Lipids and lipid-like molecules	453609	357184	517705	434702	382271	500355	161444	290321	260811	143997	167162	190100	362645	211581	224648	163263	205590	296211	101404	247838	158121	197013	110650	162228
10.98_312.2296n	Dihydroxychaulmoogric Acid	Lipids and lipid-like molecules	685097	686799	708689	772201	736422	683586	275420	237599	269178	600630	778946	383957	417220	748882	656019	440150	375511	777809	1.55869e+06	344925	830724	589710	458778	430035
11.25_296.2351n	9r,10s-Epome	Lipids and lipid-like molecules	226078	164659	184985	204518	172351	192413	82667.8	80099.9	78443.5	205929	205754	124923	583666	421185	423390	279624	285026	685374	519737	218947	286237	278849	234226	271258
11.48_367.2455m/z	9,10,11-Trihydroxy-12z-Octadecenoic Acid	Lipids and lipid-like molecules	739510	405345	235446	607568	1.04739e+06	388644	152747	96418.8	189130	450130	477953	207614	298189	1.39874e+06	213256	160798	440942	540520	968334	132118	421109	358711	279254	748577
11.66_298.2508n	Isoricinoleic Acid	Lipids and lipid-like molecules	243135	213011	246261	248269	216401	220020	105497	87714.7	99331.9	241320	282903	149903	588480	554784	486429	472496	418432	641631	627809	225265	361341	291576	360915	288076
12.05_301.2174m/z	Epa	Lipids and lipid-like molecules	101479	122500	125958	72677.4	82523.2	196969	411676	363028	744285	697499	740127	389628	573822	401704	527627	319998	398664	487585	376400	382029	704949	604567	604257	501378
12.12_279.2317m/z	Octadec-11-En-9-Ynoic Acid	Lipids and lipid-like molecules	24871.3	30753.5	33556.4	23999.4	22322.4	42088.2	27854.1	25725	44699.8	88839	84522.9	35358.2	251735	118283	178297	83827.4	86271.6	203918	112861	57855.3	112515	91396	71089.8	103938
12.39_328.2400n	Dha	Lipids and lipid-like molecules	163564	161926	190774	135098	100324	277883	696654	542872	1.40193e+06	1.27628e+06	1.90757e+06	593700	475283	889788	686339	372681	423814	716723	1.30154e+06	561734	1.58214e+06	1.05336e+06	918826	836607
12.50_254.2246n	Cis-9-Palmitoleic Acid	Lipids and lipid-like molecules	24425.2	34504.9	28228	19781.3	21362.2	35696.9	44106.2	38900.3	54786.1	81784.4	60858.8	46751.8	439395	140647	207941	209280	245262	242206	85847	110697	109325	115872	142039	151544
12.60_304.2399n	Arachidonic Acid	Lipids and lipid-like molecules	387959	482598	477462	287862	262649	597278	969066	947173	1.62635e+06	2.37361e+06	2.6641e+06	1.11818e+06	975575	1.5654e+06	1.38277e+06	732193	641879	1.36864e+06	2.17624e+06	827794	2.14502e+06	1.78254e+06	1.59954e+06	1.1927e+06
12.75_280.2402n	17-Octadecynoic Acid	Lipids and lipid-like molecules	511725	551952	562966	400489	450703	732572	808282	732940	1.19115e+06	1.60532e+06	1.63567e+06	931127	7.01812e+06	2.12526e+06	3.59235e+06	2.21614e+06	2.79326e+06	4.0688e+06	1.40735e+06	1.45197e+06	1.88446e+06	1.99112e+06	1.60931e+06	2.46717e+06
13.00_330.2556n	22:5(4z,7z,10z,13z,16z)	Lipids and lipid-like molecules	122210	122696	129227	93491.8	72963.2	165455	509593	340715	844141	697196	1.06472e+06	366346	317714	487520	358972	249622	273749	429634	707591	325624	867601	564521	663983	454129
13.31_256.2403n	Palmitic Acid	Lipids and lipid-like molecules	272292	272242	309964	273611	260337	330653	235578	200712	350599	411417	496885	270274	997492	492259	621419	528897	547490	686321	469883	355691	562916	499136	411016	484267
13.36_331.2644m/z	Adrenic Acid	Lipids and lipid-like molecules	34088.6	34496.5	37389.4	23859.1	23328.9	57465.4	126126	93718.1	183866	121564	157950	78722.7	213744	106569	150171	99629.6	117013	136522	92337.9	98678.6	166201	153955	171240	136622
13.48_283.2631m/z	Oleic Acid	Lipids and lipid-like molecules	30614	37341.5	33651.6	27418	25817.7	45130.5	33993.8	29819.3	66722.9	109147	131133	46598.8	441300	218853	216685	109306	102574	252269	127347	55113.9	94249.1	103838	78736.5	107639
14.29_374.2820n	15-Hydroxy-Tetracosa-6,9,12,16,18-Pentaenoic Acid	Lipids and lipid-like molecules	80383.2	97921.5	91307.7	47540.5	69027	97167	1.10778e+06	673997	2.29567e+06	1.82285e+06	2.77886e+06	865887	785339	779001	603928	323585	266734	473373	1.63466e+06	450806	2.17188e+06	1.28957e+06	1.12788e+06	1.35033e+06
14.38_284.2717n	Stearic Acid	Lipids and lipid-like molecules	342621	356726	397165	392730	403145	432815	275927	242034	304037	539110	613431	415127	540481	597718	617098	489109	477028	625362	653653	378603	624912	571210	511103	473652
14.57_350.2819n	Furanoid Acid - F6	Lipids and lipid-like molecules	294936	251916	252294	174995	150481	413652	1.39193e+06	854337	2.207e+06	3.4804e+06	4.24445e+06	1.36428e+06	2.86284e+06	1.79082e+06	1.8067e+06	616730	468778	1.40527e+06	2.79667e+06	701561	3.22712e+06	1.99624e+06	1.54389e+06	1.90016e+06
14.65_321.2786m/z	9(10),12(13),15(16)-Trimethylene-Octadecanoic Acid	Lipids and lipid-like molecules	64271.1	144328	128501	36991.3	27957.4	71289.9	266849	191599	202642	679908	684507	444002	87551.3	566775	331050	93416.8	78813.9	399071	566239	61912.8	218505	244880	167993	96866.1
3.78_297.1685m/z	3-Hydroxy-Tetradecanedioic Acid	Lipids and lipid-like molecules	79.9069	94.8949	3.21689e-05	269.839	3.21689e-05	101.148	18013.5	24400.3	15827.5	5999	4400.29	9379.68	212376	89551.2	59960.6	172275	222936	62712.9	60994.1	341330	108361	127328	108982	251022
3.79_302.1608m/z	3-Carboxy-4-Methyl-5-(4-Hydroxypentyl)-2-Furanpropanoic Acid	Lipids and lipid-like molecules	0.0706061	3.21689e-05	3.21689e-05	3.21689e-05	0.0970053	0.305531	198368	296240	282096	90455.4	70415.8	164968	18531.3	25029.4	15657.9	20508.7	24635.2	20335.5	14899.1	30371.6	29467	28987.4	27134.7	43838.2
3.91_481.2739m/z	Pctr3	Lipids and lipid-like molecules	3.21689e-05	3.21689e-05	3.21689e-05	3.21689e-05	3.21689e-05	3.21689e-05	6036.04	19882.6	21869.1	8369.92	4349.14	6497.89	299809	50134.8	58933.9	317179	225724	37031.4	3304.41	28300.3	3985.74	19511.9	12332.4	10491.7
3.99_419.2509m/z	19-Dimethylarsinoyl-Nonadecanoic Acid	Lipids and lipid-like molecules	3.21689e-05	3.21689e-05	3.21689e-05	3.21689e-05	3.21689e-05	3.21689e-05	183253	270975	245126	88552.6	74173	137273	6222.64	2826.2	2842.99	4609.56	2431.24	1986.83	23965.3	185933	68813.5	83754.8	135660	158157
4.07_175.0612m/z	2-Isopropylmalic Acid	Lipids and lipid-like molecules	10873.8	10551.5	11314.7	11009	11132.8	11142.4	22886.5	49809	15463.9	13508	11443.5	14029.7	279409	178435	187942	387280	322029	188662	97611.9	258685	90622.3	155227	152276	119321
4.24_368.2114m/z	All-Cis-7,10,13,16,19-Docosapentaenoate	Lipids and lipid-like molecules	4915.46	4630.2	5219.38	6266.43	5229.83	4612.11	120533	122648	175640	51624.2	26864.8	103793	67446.5	18361.1	21896	47576.9	89276.4	18278.9	7062.98	34553.4	10862	22088.2	17553.4	25761
4.46_341.1898m/z	7-[(2-Benzyl-3-Sulfanylpropanoyl)Amino]Heptanoic Acid	Lipids and lipid-like molecules	158.189	259.441	154.221	190.935	88.8691	172.485	609478	649329	1.07136e+06	475342	195031	616926	16935.7	18587.9	19295.9	29943.7	34894.1	17324.2	251360	425829	272771	154440	169929	383250
4.46_538.2943m/z	Pctr2	Lipids and lipid-like molecules	3.21689e-05	162.434	3.21689e-05	3.21689e-05	3.21689e-05	3.21689e-05	29316.2	46426.7	31218.6	9970.96	6366.95	14161.4	196419	76355.9	76080.3	205653	266261	112361	19548.8	78487.8	17843.2	23799	28356.1	52832.2
4.52_401.2280m/z	7-F4-Neurop	Lipids and lipid-like molecules	630.16	3.21689e-05	3.21689e-05	3.21689e-05	82.9408	3.21689e-05	511147	456853	626370	100892	90522.8	278452	29535.3	4272.01	6619.84	29220.4	37313.1	4487.43	20911.9	54641.5	25577.2	34572.2	44144.6	90337.9
4.80_415.2919m/z	Auda	Lipids and lipid-like molecules	3.21689e-05	3.21689e-05	3.21689e-05	3.21689e-05	2309.54	3.21689e-05	215539	274792	229974	56150.2	52044.3	117683	76759.2	8850.33	16653.9	53915.9	63524.5	15040.2	52970.3	343345	134136	152397	222600	297652
5.25_216.0997n	Isoketocamphoric Acid	Lipids and lipid-like molecules	670852	691526	706396	770036	683792	657234	135035	93842.8	124114	411199	549731	219592	229507	574943	503516	263242	217298	570114	1.47535e+06	201542	658842	463920	304759	271716
7.10_353.2297m/z	12,13,15-Trihydroxy-9e-Octadecenoic Acid	Lipids and lipid-like molecules	212132	197188	232502	191750	256191	270307	100341	193117	175799	204743	183536	152703	126836	232069	200684	186642	109329	225355	173860	111145	106679	113700	81754	58441.4
7.26_819.8154m/z	Carboceric Acid	Lipids and lipid-like molecules	789.079	654.033	288.149	549.399	759.403	1632.98	119346	176645	209144	175679	152006	212676	1084.65	1353.32	212.586	491.576	1177.18	679.583	1261.37	551.243	11833.5	1433.14	4105.86	388.523
9.49_313.2388m/z	12,13-Dihydroxyoleic Acid	Lipids and lipid-like molecules	50875.3	65960.6	55745.2	42981.1	53856.8	62850.7	42442.5	71481.7	53814.6	63927.6	54353	44226.7	719819	689828	465491	1.55072e+06	1.10212e+06	490687	257549	820200	532797	287280	1.33651e+06	580507
0.64_485.3452m/z	1-O-Alpha-D-Glucopyranosyl-1,2-Nonadecandiol	Lipids and lipid-like molecules	10918.4	5362.64	8247.84	7069.34	25327.2	20793.9	1.46858e+06	970501	862310	1.94745e+06	2.55923e+06	1.66208e+06	1.44248e+06	640932	1.21135e+06	1.36707e+06	1.0795e+06	781198	4.23933e+06	877821	2.11007e+06	1.43738e+06	1.33027e+06	1.21222e+06
0.74_389.1793m/z	(2r,6x)-7-Methyl-3-Methylene-1,2,6,7-Octanetetrol 2-Glucoside	Lipids and lipid-like molecules	815735	842559	1.04429e+06	1.02417e+06	744165	837487	157251	126156	106214	171925	149270	119214	115267	553116	534660	158082	144011	679688	269384	32666	56383.3	20892.8	35690.4	36668.4
10.97_572.3301m/z	2-O-(Beta-D-Galactopyranosyl-(1->6)-Beta-D-Galactopyranosyl) 2s-Hydroxytridecanoic Acid	Lipids and lipid-like molecules	12054.6	24610.3	18658.2	7736.7	21292.1	13635.3	184888	128906	345989	148463	273485	87237.3	6634.53	13097.5	23984.2	8403.55	13135.8	13326.3	94342	111865	265841	207493	189210	167679
11.87_776.5626m/z	Chrysogeside D	Lipids and lipid-like molecules	172775	254685	262858	383892	406771	381906	152658	150082	155741	262463	296671	142590	189628	313210	319039	241798	193908	443267	980765	203004	517222	350600	207005	152996
3.12_531.2780m/z	Glas#20	Lipids and lipid-like molecules	3.21689e-05	3.21689e-05	3.21689e-05	3.21689e-05	3.21689e-05	3.21689e-05	109994	133831	109900	62948.8	45444	110739	4769.43	247.35	645.98	8258.73	4353.74	3.21689e-05	39855.8	113594	53854.4	77554.3	111567	128879
3.67_379.2087m/z	5,7-Megastigmadien-9-Ol Glucoside	Lipids and lipid-like molecules	3.21689e-05	3.21689e-05	3.21689e-05	3.21689e-05	3.21689e-05	3.21689e-05	196767	168618	157470	98832.9	65936.8	158724	34242.6	11930.6	12885.1	21543.2	30790	11548.3	47234.4	68369.3	57088.3	51546.2	121342	77628.9
3.70_361.1850m/z	1-O-(8r-Hydroxy-8-Methyl-3z,9-Decadienoyl)-Beta-D-Glucopyranose	Lipids and lipid-like molecules	3.21689e-05	11.8388	3.21689e-05	285.955	455.065	125.437	169409	251378	146919	23181.5	35830.5	84588.1	33197.9	22120.4	11978.5	31299.3	54361.9	11746.2	19812	107786	31144.5	38478.6	48780.7	94153.1
3.84_531.3509m/z	3-O-Alpha-L-Rhamnopyranosyl-3-Hydroxy-7z-Dodecenoyl-3-Hydroxydecanoic Acid	Lipids and lipid-like molecules	3.21689e-05	3.21689e-05	3.21689e-05	3.21689e-05	3.21689e-05	3.21689e-05	8347.23	15529.7	8216.37	3000.65	568.125	2937.35	7171.72	1418.56	824.405	5801.11	7176.87	639.481	40877.7	126400	82679.1	93814.7	90702.3	122472
4.53_448.2309n	L-Linalool 3-[Xylosyl-(1->6)-Glucoside]	Lipids and lipid-like molecules	3.21689e-05	3.21689e-05	3.21689e-05	3.21689e-05	3.21689e-05	3.21689e-05	236822	214575	314468	89240.7	50443.4	157788	41514.1	47797.6	22350.7	61617.3	38694.8	28672.2	23837.3	43348.5	50378.9	36944.6	98884.8	67964.6
4.68_484.2775m/z	Glas#10	Lipids and lipid-like molecules	3.21689e-05	3.21689e-05	3.21689e-05	3.21689e-05	3.21689e-05	3.21689e-05	152811	247146	216837	33214.8	31250.2	81677.4	14555.4	1022.85	3379.92	6331.11	7431.6	1089.79	2373.14	16688.6	15736.5	19393	26684.2	24035.4
4.68_487.2116m/z	Glucosylgalactosyl Hydroxylysine	Lipids and lipid-like molecules	82.9383	153.505	217.575	350.783	84.3681	505.866	308329	263339	280661	72418	43967.7	184010	1065.64	187.74	3.21689e-05	1372.06	723.948	3.21689e-05	9163.22	27854.5	21759.4	21519	56741.4	70449.6
4.77_507.2823m/z	4-Megastigmene-6a,9r-Diol 9-[Apiosyl-(1->6)-Glucoside]	Lipids and lipid-like molecules	168.525	374.807	3.21689e-05	127.781	3.21689e-05	3.21689e-05	266796	412185	310137	93625.2	77166.7	143180	110835	14484.6	20829	74661.2	75676.7	17296.8	20450	136655	68769.9	76569.5	94676.9	119345
4.89_485.2390m/z	3-Oxo-Alpha-Ionol 9-[Apiosyl-(1->6)-Glucoside]	Lipids and lipid-like molecules	3.21689e-05	142.496	206.228	3.21689e-05	3.21689e-05	257.95	10767.1	21161.5	21812.6	4736.72	5830.79	5163.41	450335	210317	192967	610507	593298	201147	28351.4	206701	32018.7	121376	49569.6	100516
0.61_267.1729m/z	Octyl Hexanoate	Lipids and lipid-like molecules	2568.6	2122.81	2277.55	1766.86	2409.96	1864.67	73400	35578.8	26701.6	224554	330509	205754	4637.04	5992.35	6249.29	5453.76	3784.85	5856.72	321510	91330.2	300689	197545	151905	162176
1.17_118.0422n	3,5,7-Octatriyn-1-Ol	Lipids and lipid-like molecules	182930	200595	210850	209545	178865	214029	454002	284893	290479	690362	634964	587278	272899	298281	514322	247585	265689	370026	904676	321993	513449	477905	405586	312546
3.94_305.1899m/z	Callyspongenol C	Lipids and lipid-like molecules	3.21689e-05	3.21689e-05	3.21689e-05	3.21689e-05	3.21689e-05	3.21689e-05	388867	348105	407916	48739.6	26384.5	178405	18489.1	602.62	730.11	19505.4	26952.5	400.882	10744.3	54937.6	14759.6	16215.4	16210.8	62151
10.35_200.2007m/z	Dodecanamide	Lipids and lipid-like molecules	240742	242660	236535	274364	318332	210419	80110.6	54031.4	76044.2	208428	242381	111694	138819	366704	245899	172554	141775	244496	464464	80684.7	313282	217137	117413	152676
12.40_256.2633m/z	Palmitamide	Lipids and lipid-like molecules	2.40358e+06	1.80987e+06	1.96272e+06	2.70084e+06	3.51484e+06	1.57722e+06	844411	508180	733484	1.91573e+06	2.03203e+06	1.02259e+06	1.54077e+06	3.11414e+06	2.31735e+06	1.41964e+06	1.12793e+06	2.87878e+06	4.5606e+06	850274	2.28156e+06	2.10034e+06	1.50427e+06	1.7772e+06
14.33_386.2374m/z	N-Linoleoyl Taurine	Lipids and lipid-like molecules	4869.69	3989.48	3263.56	1539.08	410.673	6075.63	2814.53	4391.75	4003.9	10152.2	3843.67	2408.08	378315	132049	145898	147280	365522	189944	21036.3	67147	26016.3	36280.5	72511.9	53816.4
14.45_252.0735m/z	Dihydrolipoamide	Lipids and lipid-like molecules	1.34796e+06	1.3376e+06	1.35623e+06	1.31834e+06	1.34923e+06	1.34605e+06	680910	604292	702998	1.23505e+06	1.41595e+06	941523	1.1328e+06	1.09241e+06	1.34845e+06	1.15394e+06	1.06499e+06	1.42938e+06	1.55125e+06	916098	1.47057e+06	1.26279e+06	1.10492e+06	989994
3.33_391.2191m/z	Pre-Putrebactin	Lipids and lipid-like molecules	3.21689e-05	3.21689e-05	3.21689e-05	3.21689e-05	3.21689e-05	3.21689e-05	74965.3	94050.6	67787.5	147141	142009	126620	21574.6	4003.29	2155.92	21167.7	29335.8	2566.62	29497.4	87537.1	80008.8	70943.2	85370.1	73505.6
4.45_530.2707m/z	Fr901464	Lipids and lipid-like molecules	3.21689e-05	15.1768	3.21689e-05	3.21689e-05	3.21689e-05	3.21689e-05	87298.9	105453	91444.8	15308.3	8150.84	47434	23467.2	8642.52	11651.1	40301.3	27577.6	6669.07	37269.7	105183	114501	83634.9	254572	152645
4.82_601.3564m/z	Desferrioxamine G	Lipids and lipid-like molecules	189.499	3.21689e-05	43.796	3.21689e-05	3.21689e-05	3.21689e-05	434726	698460	324995	37002.4	27912.5	149492	54899.5	945.998	3300.34	26576.3	67374.3	2266.73	17992.8	167804	34417.1	56417.5	101743	97192.8
0.64_279.1945m/z	Fecapentaene-14	Lipids and lipid-like molecules	11328.7	20017.2	18691.3	14156.6	31766.7	16577	120343	98571.2	95559.3	364176	314161	242607	158514	200780	226563	137808	157749	180592	451753	169791	277840	211470	218035	220005
14.47_362.2820n	1-O-(1e,3e,5e,7e,9e-Eicosapentenyl)-Sn-Glycerol	Lipids and lipid-like molecules	30143	74108.1	65920.2	12419.7	11514.9	27481.8	1.2009e+06	745868	1.32477e+06	1.4258e+06	1.50447e+06	1.02769e+06	110156	666265	537384	103673	112886	472397	613364	111784	425372	322481	366064	297634
0.74_171.0066m/z	Glycerol 3-Phosphate	Lipids and lipid-like molecules	67551.8	66869.2	74008	67099.2	73136.5	86089.1	298752	253946	315082	598784	513641	452597	349779	263041	247332	360466	308859	294621	606471	406025	746329	464375	716524	545858
12.58_675.4331m/z	PA(P-16:0/18:4(6Z,9Z,12Z,15Z))	Lipids and lipid-like molecules	3.21689e-05	1067.3	1977.39	3.21689e-05	3.21689e-05	4014.34	47547.2	40926.2	74316.4	104943	147831	64928.5	36027.8	54972.6	59050.5	30874.9	37607.7	55770.9	92002.8	45574.1	127833	86090.6	83945.4	64534.5
13.03_743.4428m/z	PA(P-16:0/22:6(4Z,7Z,10Z,13Z,16Z,19Z))	Lipids and lipid-like molecules	190249	204419	194088	221818	173852	165300	54146.2	43341.7	47750.7	153331	205564	110837	100345	232889	195813	113943	82349.6	213272	402550	78043.1	208606	146280	114168	85997.1
14.44_423.2513m/z	PA(17:1(9Z)/0:0)	Lipids and lipid-like molecules	211259	193972	196493	192897	155762	147233	59599.9	44393.4	63679.8	130011	175236	81930.1	97851.1	169144	141137	86727.6	66443.1	145447	270232	60669.3	148428	108516	78535.6	77566.6
3.86_629.3568m/z	PA(12:0/16:1(9Z))	Lipids and lipid-like molecules	3.21689e-05	3.21689e-05	3.21689e-05	3.21689e-05	3.21689e-05	3.21689e-05	1.35854e+06	2.18869e+06	1.87286e+06	216445	113683	725546	21587.2	9329.01	11019	17731.7	22253.1	12811.2	9993.79	51564.4	43092.3	32884.7	88354.6	124827
3.89_410.2407n	1-Palmitoylglycerol 3-Phosphate	Lipids and lipid-like molecules	3.21689e-05	3.21689e-05	3.21689e-05	3.21689e-05	3.21689e-05	3.21689e-05	187119	208430	132134	109915	102561	183063	265329	54813.1	76695.2	168946	223417	54476.5	134287	222445	209473	170929	172291	183042
3.99_449.2071m/z	LysoPA(0:0/16:0)	Lipids and lipid-like molecules	320.786	3.21689e-05	115.296	279.679	189.995	485.041	287381	360782	190170	98598.9	98822.4	255435	41939.6	21571	19709.7	50542.4	49304.5	20729.4	38036.7	87805.5	51463.2	57978.1	78898.9	105610
4.11_461.2617m/z	LysoPA(0:0/18:0)	Lipids and lipid-like molecules	3.21689e-05	3.21689e-05	3.21689e-05	3.21689e-05	3.21689e-05	3.21689e-05	98449.3	117804	78489.6	27362.4	20500.8	59664.3	228569	52854.1	58654.1	184836	203714	45194.8	17224.2	159890	24262.3	63992	52245	81800.6
4.46_727.3759m/z	PA(18:4(6Z,9Z,12Z,15Z)/18:4(6Z,9Z,12Z,15Z))	Lipids and lipid-like molecules	3.21689e-05	3.21689e-05	3.21689e-05	3.21689e-05	327.661	3.21689e-05	112790	155890	240766	17124.9	26706.4	34264.5	261737	131880	141893	225360	388790	205285	12089.3	214851	30726.5	63307.6	94014.4	83437
0.71_280.0920m/z	Glycerophosphocholine	Lipids and lipid-like molecules	2.31635e+06	2.46706e+06	2.62493e+06	2.60655e+06	2.43159e+06	2.32558e+06	418124	293982	349336	661626	626665	406728	468290	2.09414e+06	1.8754e+06	633995	577100	2.25357e+06	1.32361e+06	94824.8	330727	175372	169382	153544
10.03_453.3218n	PC(O-14:0/0:0)	Lipids and lipid-like molecules	23623.9	30252	35782.5	23110	30182.7	30893.1	166560	129452	341440	246441	403594	103288	46212.4	51035	50127.1	31715.1	55987	65531.2	239165	165093	404061	277002	265412	222440
10.07_538.3158m/z	PC(16:1(9Z)/0:0)	Lipids and lipid-like molecules	217410	487191	344358	108014	140618	277241	2920.48	28596.8	3834.52	888047	621492	306870	735556	1.25904e+06	1.47163e+06	449707	568898	1.53078e+06	955213	295193	647274	967380	523726	299423
10.33_564.3312m/z	LysoPC(0:0/18:2(9Z,12Z))	Lipids and lipid-like molecules	3.88633e+06	8.84229e+06	6.73804e+06	1.9041e+06	2.11609e+06	5.08778e+06	25462	352966	17025.2	1.56536e+07	1.09088e+07	6.16785e+06	1.3287e+07	2.18783e+07	2.31617e+07	9.41396e+06	1.166e+07	2.50672e+07	1.84777e+07	5.76519e+06	1.21937e+07	1.80434e+07	1.0628e+07	5.77086e+06
10.35_612.3311m/z	PC(22:6(4Z,7Z,10Z,13Z,16Z,19Z)/0:0)	Lipids and lipid-like molecules	1.19391e+06	3.05713e+06	2.22976e+06	617441	680741	1.60312e+06	112538	555442	176556	8.86349e+06	6.10408e+06	3.26953e+06	4.0039e+06	7.83392e+06	7.47973e+06	3.76093e+06	4.79743e+06	7.73728e+06	7.46073e+06	2.35041e+06	5.58514e+06	6.22213e+06	4.11037e+06	2.91829e+06
10.36_543.3322n	PC(20:4(8Z,11Z,14Z,17Z)/0:0)	Lipids and lipid-like molecules	1.80176e+07	5.47362e+07	3.97557e+07	9.62079e+06	8.89301e+06	2.42268e+07	163449	1.32119e+06	164818	1.34023e+08	9.55475e+07	3.44143e+07	6.50637e+07	1.7176e+08	1.76783e+08	5.29749e+07	6.67781e+07	1.88142e+08	2.87439e+08	3.0818e+07	1.10408e+08	1.24678e+08	6.40199e+07	3.53587e+07
10.37_588.3312m/z	PC(20:4(5Z,8Z,11Z,14Z)/0:0)	Lipids and lipid-like molecules	4.52926e+06	1.1125e+07	8.75516e+06	2.35742e+06	2.43323e+06	6.18402e+06	95787.5	952261	136478	2.79119e+07	1.93068e+07	1.05349e+07	1.7419e+07	2.89765e+07	2.98506e+07	1.43258e+07	1.86778e+07	3.04435e+07	2.91252e+07	9.11379e+06	2.12112e+07	2.47712e+07	1.67535e+07	1.02959e+07
10.48_467.3373n	PC(O-15:0/0:0)	Lipids and lipid-like molecules	39091	52956.1	58298.3	34145.5	54058.2	49368.9	312912	247615	643951	458779	808963	219198	77967.8	71756.9	70473.5	62640.5	103624	104706	474387	353917	838970	579739	586901	485087
10.60_495.3324n	PC(16:0/0:0)	Lipids and lipid-like molecules	8.44851e+06	1.52525e+07	1.23515e+07	6.1504e+06	7.4606e+06	1.0636e+07	267161	1.24625e+06	455615	2.38648e+07	2.44806e+07	8.09041e+06	1.62296e+07	2.53157e+07	3.35615e+07	8.93318e+06	1.11992e+07	3.7043e+07	5.29932e+07	1.21266e+07	3.07894e+07	3.11108e+07	1.75643e+07	1.12857e+07
10.60_540.3313m/z	PC(0:0/16:0)	Lipids and lipid-like molecules	2.09187e+06	3.00506e+06	2.60835e+06	1.35691e+06	1.85311e+06	2.47252e+06	158990	626421	278354	4.90847e+06	4.73883e+06	2.26373e+06	4.22371e+06	4.30618e+06	5.89445e+06	2.40321e+06	3.11988e+06	6.19668e+06	5.46463e+06	3.29648e+06	5.51899e+06	6.17847e+06	4.42831e+06	3.06123e+06
10.64_590.3470m/z	PC(20:3(5Z,8Z,11Z)/0:0)	Lipids and lipid-like molecules	1.27139e+06	2.81531e+06	2.18357e+06	548731	621634	1.55046e+06	44992.3	418362	57624.1	6.17043e+06	4.35557e+06	2.85837e+06	4.21593e+06	7.5037e+06	8.06021e+06	2.99268e+06	3.86157e+06	8.3865e+06	6.26454e+06	1.8882e+06	4.02094e+06	6.13832e+06	3.64768e+06	2.12663e+06
10.73_569.3475n	PC(22:5(7Z,10Z,13Z,16Z,19Z)/0:0)	Lipids and lipid-like molecules	8.08441e+06	2.41552e+07	1.65024e+07	3.89382e+06	3.93566e+06	1.03962e+07	1.08906e+06	4.21714e+06	1.85598e+06	8.10987e+07	6.45212e+07	2.62377e+07	3.07893e+07	7.63063e+07	7.82223e+07	2.57062e+07	3.14799e+07	8.088e+07	1.39916e+08	1.80704e+07	5.95708e+07	5.61915e+07	3.43151e+07	2.27408e+07
10.74_614.3467m/z	PC(22:5(4Z,7Z,10Z,13Z,16Z)/0:0)	Lipids and lipid-like molecules	1.62122e+06	3.70786e+06	2.74801e+06	723512	822242	1.95245e+06	403296	1.35932e+06	626172	1.24423e+07	9.25185e+06	5.49458e+06	6.03682e+06	9.61677e+06	1.03752e+07	5.32382e+06	6.84895e+06	1.00292e+07	1.08672e+07	3.82117e+06	8.18403e+06	8.40218e+06	6.35923e+06	4.7578e+06
10.81_521.3482n	PC(18:1(9Z)/0:0)	Lipids and lipid-like molecules	2.26417e+07	5.52386e+07	4.09613e+07	1.11869e+07	1.2257e+07	2.7362e+07	249068	3.08233e+06	246232	1.24326e+08	9.91091e+07	3.75261e+07	6.88826e+07	1.63526e+08	1.80125e+08	4.88178e+07	5.53893e+07	1.93032e+08	2.57431e+08	3.08418e+07	9.09697e+07	1.0986e+08	6.10534e+07	3.3629e+07
10.81_560.3111m/z	PC(18:1(11Z)/0:0)	Lipids and lipid-like molecules	250050	685942	481910	80354.7	99063.1	290519	6186.07	31136.7	9391.54	904511	938439	399456	681271	1.43758e+06	1.44276e+06	532646	524798	1.56137e+06	2.20992e+06	317306	909063	869780	560653	364674
10.82_566.3468m/z	PC(0:0/18:1(9Z))	Lipids and lipid-like molecules	4.90833e+06	9.62476e+06	7.43257e+06	2.27988e+06	2.71719e+06	5.64195e+06	110978	1.33628e+06	113592	2.10463e+07	1.55438e+07	8.92558e+06	1.4889e+07	2.29038e+07	2.64377e+07	1.13096e+07	1.32604e+07	2.64594e+07	2.2246e+07	7.03013e+06	1.3512e+07	1.80776e+07	1.23874e+07	7.60263e+06
10.92_616.3620m/z	PC(22:4(7Z,10Z,13Z,16Z)/0:0)	Lipids and lipid-like molecules	165484	403707	292566	70647	75672.2	208274	43138.1	142982	56504.8	1.07129e+06	840897	517659	644830	952789	1.05521e+06	450366	612291	1.02589e+06	976395	308838	678259	873556	566451	354963
10.94_791.5826n	PC(O-16:0/22:6(4Z,7Z,10Z,13Z,16Z,19Z))	Lipids and lipid-like molecules	228710	293353	379188	441430	402574	278812	67467.7	54200.2	74858.4	144445	216608	140902	197670	460482	313264	327608	312707	380328	541913	245966	481164	426881	299092	287135
10.96_524.3362m/z	PC(P-16:0/0:0)	Lipids and lipid-like molecules	81566.1	99061.2	120633	75687.6	108110	98135.8	869147	635009	1.50506e+06	756300	1.13307e+06	449275	234864	197134	228125	195085	326997	269416	489795	822866	1.18534e+06	1.0532e+06	1.2562e+06	1.23684e+06
10.96_818.5925m/z	PC(17:1(9Z)/18:0)	Lipids and lipid-like molecules	24295.5	31642.5	27992.6	22307.9	18739.5	1310.87	45.3427	3.21689e-05	13.6042	938.019	18.6253	887.251	171834	130936	121891	100722	136942	142312	23435.6	46395.7	20462.8	32360.6	84793.5	28700.8
10.97_526.3518m/z	1-O-Hexadecyl-Sn-Glycero-3-Phosphocholine	Lipids and lipid-like molecules	384811	416192	450131	280896	502216	427880	2.40806e+06	2.09228e+06	5.03375e+06	2.45204e+06	3.51691e+06	1.48363e+06	625066	546222	550146	553858	889769	691021	1.4802e+06	2.54793e+06	3.66253e+06	3.59946e+06	4.1351e+06	3.01745e+06
10.97_594.3400m/z	Ps-Pc	Lipids and lipid-like molecules	60561	62511.2	69573.7	46808.3	81989.2	70624.3	378914	310306	698195	325465	498958	223419	74943.8	68605.9	57599.1	77257.2	114551	75608	205487	339660	513749	461619	539517	426693
11.02_548.3710m/z	PC(20:2(11Z,14Z)/0:0)	Lipids and lipid-like molecules	910470	2.28241e+06	1.72804e+06	479333	548947	1.16522e+06	123706	460967	161853	5.99781e+06	4.9438e+06	2.26401e+06	3.12035e+06	6.84448e+06	7.40375e+06	1.8036e+06	2.43157e+06	8.74773e+06	1.16108e+07	1.45849e+06	4.45506e+06	5.50138e+06	3.17872e+06	1.68891e+06
11.16_507.3692n	PC(O-18:1(11Z)/0:0)	Lipids and lipid-like molecules	289039	443858	390780	226528	401488	366099	1.76627e+06	1.26514e+06	3.75278e+06	2.39866e+06	4.00972e+06	940232	555062	644757	728303	403782	640541	892599	2.80323e+06	1.84817e+06	3.8076e+06	3.00169e+06	2.90289e+06	2.35828e+06
11.27_493.3533n	PC(P-17:0/0:0)	Lipids and lipid-like molecules	7035.36	9528.97	13448.3	13220.3	13575.6	12653.8	68644.5	45306.1	91383	69301.9	108861	34940.8	13742.7	19267.4	21630	8591.52	15372.4	25260.9	98783.4	58507.4	125787	86443.2	115701	78178.8
11.31_496.3764m/z	PC(O-17:0/0:0)	Lipids and lipid-like molecules	27788.2	34811.7	40301.4	29915.5	41656	35088.9	132551	96905	248491	175794	272249	82875	37227.6	49362.1	52684.4	33701.6	47450.8	51266.3	211733	133290	277965	208996	223225	155591
11.40_838.5955m/z	PC(20:3(5Z,8Z,11Z)/P-18:1(11Z))	Lipids and lipid-like molecules	53870	40232	51416.1	116578	271176	293137	157275	147709	156639	207937	327201	239593	197813	322265	350641	442849	339396	440835	645091	389071	633875	560238	498823	432274
11.57_524.3714m/z	PC(18:0/0:0)	Lipids and lipid-like molecules	933294	1.19619e+06	1.17836e+06	899515	990755	970220	593363	569991	1.16725e+06	3.20475e+06	4.69188e+06	1.28779e+06	975728	1.69469e+06	1.94282e+06	720160	930382	2.18843e+06	7.78395e+06	3.19711e+06	6.98271e+06	4.63873e+06	3.27764e+06	2.80822e+06
11.58_568.3627m/z	PC(0:0/18:0)	Lipids and lipid-like molecules	212140	234642	247856	177414	203533	203548	171013	165864	354544	683139	882188	344356	268160	313115	374118	219108	297419	401208	878640	925242	1.37134e+06	1.05965e+06	839666	765764
11.58_594.3786m/z	PC(20:1(11Z)/0:0)	Lipids and lipid-like molecules	52040.5	100688	86090.2	28460.5	36771.2	62587.4	25813.4	53357.3	44224.4	270225	243942	139975	197362	240013	270581	112040	161738	310620	267298	112910	203427	277175	202629	126128
11.83_508.3763m/z	PC(P-18:0/0:0)	Lipids and lipid-like molecules	8236.84	10440.1	8993.34	4651.49	9599.66	7911.46	70218.8	51415.6	114730	90791.5	142177	42595	15790	15946	23020.7	13027	18000.9	28812.8	108951	69300.1	146486	104642	128535	98463.8
13.35_815.5792n	PC(22:6(4Z,7Z,10Z,13Z,16Z,19Z)/P-18:1(11Z))	Lipids and lipid-like molecules	849882	1.0857e+06	951966	972291	1.24213e+06	1.37805e+06	656728	500525	683737	1.12496e+06	1.35958e+06	508039	1.42208e+06	1.48118e+06	2.53698e+06	1.55998e+06	1.34302e+06	3.21238e+06	3.97988e+06	1.12259e+06	2.73872e+06	2.18221e+06	1.26131e+06	1.37261e+06
3.70_327.1800n	Pc(O-5:0/0:0)[R]	Lipids and lipid-like molecules	3.21689e-05	3.21689e-05	3.21689e-05	3.21689e-05	3.21689e-05	3.21689e-05	68051.2	59114.6	39675.3	25654.4	38201	50820.5	319320	111600	88079.3	287223	268059	92964.4	58096.8	213226	86059.4	170888	168352	159676
3.76_557.3123n	PC(6:2(3E,5E)/14:2(11E,13E))	Lipids and lipid-like molecules	3.21689e-05	3.21689e-05	3.21689e-05	3.21689e-05	3.21689e-05	3.21689e-05	197362	295628	238301	228912	209690	273427	33421.4	5143.32	9800.8	20086.2	31647.6	19122	134021	34211.6	134088	61116.8	85654.3	94718
4.71_413.2768m/z	PC(O-10:1(9E)/0:0)	Lipids and lipid-like molecules	18543.8	22676.1	21367.6	23308.3	19584.9	20693.6	110721	95824	68110.2	75160.7	50234	98677	25329.1	39963.8	30877.1	25278.8	20601.2	32903.7	134929	97529.6	129938	123396	145974	144091
4.87_616.3557m/z	Povpc	Lipids and lipid-like molecules	3.21689e-05	158.745	3.21689e-05	3.21689e-05	210.829	3.21689e-05	288077	332237	256457	79896.9	72634.7	200929	454874	78568.2	98640.4	465098	564414	57691.5	68307.7	398014	82673.2	182854	111120	290357
4.93_716.3541m/z	Ohhdia-Pc	Lipids and lipid-like molecules	166.952	3.21689e-05	271.18	288.09	168.561	3.21689e-05	64764.4	75336.9	143058	55493.5	48570.8	45101.4	4776.4	11116.5	10246	2846.22	4709.55	14278.8	739.641	3385.46	3944.95	3162.82	5040.46	2569.57
9.76_468.3084m/z	PC(0:0/14:0)	Lipids and lipid-like molecules	62589.8	130023	93647.3	38110.9	44475.6	76340.6	3035.88	16465.9	6073.62	265934	270974	88147.7	169814	330581	422141	81215.9	101583	505313	439428	62342.7	212185	312865	161621	82956.3
9.96_517.3170n	PC(18:3(6Z,9Z,12Z)/0:0)	Lipids and lipid-like molecules	582540	1.64111e+06	1.13812e+06	326047	336915	787538	7348.72	16649.6	7685.59	2.61932e+06	1.88531e+06	554718	1.96684e+06	5.68778e+06	5.94837e+06	1.34467e+06	1.62959e+06	6.51858e+06	6.54537e+06	657802	2.28496e+06	3.52898e+06	1.37033e+06	599820
9.96_562.3157m/z	PC(18:3(9Z,12Z,15Z)/0:0)	Lipids and lipid-like molecules	207058	516328	370762	96220.6	116495	284823	305.178	11430.6	346.388	985274	626201	300518	798809	1.5678e+06	1.74494e+06	542854	718559	1.75631e+06	1.08904e+06	294271	698725	1.14052e+06	552247	267344
9.98_586.3159m/z	PC(20:5(5Z,8Z,11Z,14Z,17Z)/0:0)	Lipids and lipid-like molecules	307545	849904	613119	162701	171462	450121	6699.44	65693.3	8261.86	2.17018e+06	1.25651e+06	679451	1.05412e+06	2.52965e+06	2.67493e+06	873824	1.2125e+06	2.57426e+06	1.81733e+06	506983	1.24281e+06	1.91067e+06	879164	517893
10.06_452.2770m/z	PE(16:1(9Z)/0:0)	Lipids and lipid-like molecules	97381.7	147126	113039	72905.7	76787.8	83956.5	15676.1	28885.5	21271.7	657018	429380	210550	7.34805e+06	1.18372e+07	8.55395e+06	8.27286e+06	8.11672e+06	1.10445e+07	7.0095e+06	2.73459e+06	4.02481e+06	4.25602e+06	4.77701e+06	3.09749e+06
10.10_518.2506m/z	PE(0:0/18:4(6Z,9Z,12Z,15Z))	Lipids and lipid-like molecules	4449.39	9318.65	5306.81	1876.58	609.27	1637.61	71.0622	2737.68	958.913	64458.6	36356.7	29888.2	819552	850300	663813	931357	960813	772096	290272	333163	314077	361264	516385	373676
10.31_478.2926m/z	PE(0:0/18:2(9Z,12Z))	Lipids and lipid-like molecules	1.1317e+06	2.19718e+06	1.67114e+06	567699	572971	1.15243e+06	25242.1	85603.8	33639.6	2.32156e+06	2.25786e+06	726917	2.31672e+06	3.73315e+06	3.28054e+06	1.5201e+06	1.75204e+06	4.42493e+06	6.89284e+06	955000	2.87857e+06	2.93095e+06	1.66117e+06	1.18766e+06
10.31_548.2746m/z	PE(22:6(4Z,7Z,10Z,13Z,16Z,19Z)/0:0)	Lipids and lipid-like molecules	688442	1.40145e+06	1.11848e+06	438649	360915	757308	48654.1	107760	66456.2	1.77425e+06	1.71592e+06	496480	1.01764e+06	2.39626e+06	1.69804e+06	965359	1.13878e+06	2.29551e+06	4.52789e+06	534704	1.78595e+06	1.51175e+06	808812	656713
10.33_524.2789m/z	PE(0:0/22:6(4Z,7Z,10Z,13Z,16Z,19Z))	Lipids and lipid-like molecules	1.52008e+06	2.88679e+06	2.38568e+06	893603	815506	1.77187e+06	200306	428721	266042	4.41607e+06	3.44519e+06	1.43859e+06	3.31836e+06	5.19415e+06	3.78168e+06	2.97624e+06	3.81578e+06	5.00528e+06	5.30423e+06	1.64691e+06	3.7084e+06	3.70154e+06	2.34836e+06	1.89826e+06
10.35_501.2855n	PE(20:4(5Z,8Z,11Z,14Z)/0:0)	Lipids and lipid-like molecules	7.79054e+06	1.47465e+07	1.05232e+07	3.78491e+06	3.57872e+06	7.86791e+06	168092	589864	202099	1.63879e+07	1.54736e+07	4.41098e+06	1.1778e+07	2.40165e+07	2.1319e+07	9.41275e+06	1.05004e+07	2.63092e+07	4.55567e+07	5.0953e+06	1.68837e+07	1.74028e+07	8.44009e+06	6.13153e+06
10.44_532.2663m/z	PE(0:0/20:4;O2)	Lipids and lipid-like molecules	704.113	281.187	956.991	661.062	386.737	3.21689e-05	61.2842	3.21689e-05	3.21689e-05	3.21689e-05	3.21689e-05	3.21689e-05	108753	81412.3	107965	251889	184667	86023.4	18926.9	83072	15423	52870.7	46607.1	48264.2
10.47_465.2852n	PE(17:1(9Z)/0:0)	Lipids and lipid-like molecules	5888.06	5963.74	6075.07	3549.69	2323.38	4503.94	1166.28	229.144	635.713	16518.5	5458.24	3027.71	2.19261e+06	2.77981e+06	3.55261e+06	4.08402e+06	3.15857e+06	3.09295e+06	1.30531e+06	1.27871e+06	681494	1.55449e+06	957291	833322
10.60_502.2947m/z	PE(20:3(11Z,14Z,17Z)/0:0)	Lipids and lipid-like molecules	235209	379116	310059	101895	109324	241959	12235.8	51561.3	16901.1	424608	383590	177085	553979	621381	573150	372991	456635	731529	635861	202258	394847	484911	312447	221065
10.69_452.2788m/z	PE(0:0/16:0)	Lipids and lipid-like molecules	200323	158419	191791	155335	152379	179356	55782.1	63070.3	126847	202028	326072	92949.1	404862	285027	236100	511875	579993	400860	616924	639751	759740	560587	382574	506617
10.69_453.2853n	PE(16:0/0:0)	Lipids and lipid-like molecules	622761	596262	682886	618971	544979	601654	109993	114611	211039	488729	989084	175534	913391	916888	647187	1.10757e+06	1.13303e+06	979486	2.73462e+06	1.27257e+06	2.22956e+06	1.4239e+06	799182	1.07993e+06
10.71_527.3008n	PE(22:5(7Z,10Z,13Z,16Z,19Z)/0:0)	Lipids and lipid-like molecules	5.22405e+06	1.06358e+07	8.65379e+06	2.96281e+06	2.47834e+06	5.34585e+06	761544	1.4458e+06	1.04657e+06	1.59817e+07	1.62619e+07	4.97532e+06	1.18744e+07	1.99076e+07	1.47492e+07	9.30035e+06	1.11109e+07	2.11771e+07	4.15143e+07	5.44272e+06	1.71555e+07	1.39373e+07	9.15417e+06	6.94805e+06
10.71_527.3017n	PE(22:5(4Z,7Z,10Z,13Z,16Z)/0:0)	Lipids and lipid-like molecules	1.63483e+06	2.91565e+06	2.48103e+06	813884	792547	1.68974e+06	369017	715057	505505	4.8901e+06	4.39541e+06	1.82775e+06	4.77878e+06	5.1872e+06	4.15733e+06	3.62764e+06	4.75672e+06	5.59167e+06	6.29731e+06	2.14044e+06	4.37578e+06	4.17296e+06	3.2507e+06	2.66126e+06
10.78_478.2943m/z	PE(0:0/18:1(11Z))	Lipids and lipid-like molecules	388222	507181	460890	218459	250952	393176	40992.2	121000	62489.3	739254	682538	306289	1.31442e+06	1.02813e+06	925779	1.059e+06	1.2283e+06	1.08946e+06	1.14325e+06	637078	872153	906114	765932	724887
10.78_480.3086m/z	PE(18:1(11Z)/0:0)	Lipids and lipid-like molecules	995194	1.59356e+06	1.3687e+06	627337	648028	1.06714e+06	39915.8	174992	55198.4	2.0385e+06	2.11928e+06	674491	2.89136e+06	3.51357e+06	2.94273e+06	2.37561e+06	2.50674e+06	3.7617e+06	6.47955e+06	1.31471e+06	2.73458e+06	2.49141e+06	1.71194e+06	1.53235e+06
10.82_634.3343m/z	Ohhdia-Pe	Lipids and lipid-like molecules	793641	1.44611e+06	1.16789e+06	392231	463824	907083	14896	201593	12137.6	2.48824e+06	2.04647e+06	1.27629e+06	1.91909e+06	2.84715e+06	3.15734e+06	1.66363e+06	1.75234e+06	3.17668e+06	2.92451e+06	956402	1.84578e+06	2.21523e+06	1.6009e+06	1.06977e+06
10.90_528.3101m/z	PE(22:4(7Z,10Z,13Z,16Z)/0:0)	Lipids and lipid-like molecules	95926.3	164402	145145	51943.5	45080.9	104821	18019.3	33855.4	22292.6	205192	195653	78085.7	326024	271869	226350	200548	280677	316672	288530	100923	191907	226513	177892	116014
10.91_437.2905n	PE(P-16:0/0:0)	Lipids and lipid-like molecules	1.44517e+06	1.32418e+06	1.59474e+06	1.1642e+06	1.02963e+06	1.1592e+06	6.0703e+06	3.90011e+06	1.00469e+07	5.61741e+06	1.11506e+07	2.51694e+06	1.86421e+06	2.7324e+06	2.0705e+06	1.56584e+06	2.44309e+06	3.01116e+06	1.38111e+07	7.48469e+06	1.60444e+07	1.0805e+07	6.09984e+06	8.47349e+06
10.92_438.3004m/z	PE(O-16:0/0:0)	Lipids and lipid-like molecules	27043.3	20238.5	29144.1	19877.6	24260.9	24474	134531	112390	256938	73807.8	122700	46336	38833.5	31385.5	17382.2	33538.5	56119.9	31474.3	118504	215658	293199	228966	141531	174952
10.97_592.3253m/z	Og-Pe	Lipids and lipid-like molecules	6727.16	5545.79	8040.28	7645.8	11147	8076.77	118682	75498.2	169666	64511.5	110807	45838.5	12481.2	8338.79	7579.99	14182.8	24501.5	9904.88	39332.5	81471.2	118971	95224.3	123154	134904
11.12_462.2996m/z	LysoPE(P-18:1(9Z)/0:0)	Lipids and lipid-like molecules	82483.8	73942	75961.6	44209.7	61507	66887.3	322607	222551	514389	235164	456159	116138	193023	129003	123608	119093	202851	160090	361747	421824	597318	514928	329702	553225
11.32_493.3173n	PE(19:1(9Z)/0:0)	Lipids and lipid-like molecules	22658.4	22620.1	24457.3	22689.4	22776	24435.7	6111.89	6400.78	7058.04	22042.3	28553.9	11413	238271	182542	179369	385089	520081	156934	144557	155817	71410.4	95336.4	44918.4	69233.5
11.50_481.3173n	PE(18:0/0:0)	Lipids and lipid-like molecules	1.21406e+06	914301	1.21717e+06	1.13295e+06	808295	897532	455766	431509	1.08887e+06	896051	2.18872e+06	414410	858082	846667	620406	573657	675331	779680	3.35895e+06	1.39514e+06	3.38329e+06	2.05282e+06	996272	1.51441e+06
11.51_480.3101m/z	PE(0:0/18:0)	Lipids and lipid-like molecules	583211	312656	410906	342335	262349	286812	259598	346172	593713	869559	1.24787e+06	607617	848427	746539	678665	757059	528133	495432	833130	687730	1.13266e+06	892962	704424	1.1247e+06
11.74_488.3115m/z	PE(P-18:0/0:0)	Lipids and lipid-like molecules	13593.6	16043.5	20901.8	19355.2	18419	17864.2	82235.9	53721.1	124702	83383.7	141194	47326.1	27653.8	40732.4	39703.4	27866	30119.1	43650.9	200660	89647.5	212523	143921	104322	132782
11.80_464.3149m/z	PE(O-18:1(9Z)/0:0)	Lipids and lipid-like molecules	30018.5	23037.8	26382.1	18264.1	19621.9	22901.6	185946	122652	294203	146652	233993	84998.9	59785.1	44872.5	41556.8	45324.4	69580.3	52977.8	181448	240057	347557	271151	220655	313308
13.48_750.5423m/z	PE(18:1(11Z)/P-18:1(11Z))	Lipids and lipid-like molecules	1.40954e+06	1.17202e+06	1.97911e+06	2.30476e+06	2.02628e+06	2.04632e+06	816626	644619	833002	1.8573e+06	2.0873e+06	859047	1.4319e+06	2.366e+06	1.93802e+06	1.34294e+06	1.32165e+06	2.97726e+06	5.98132e+06	1.3707e+06	3.53678e+06	2.20853e+06	1.47844e+06	1.21848e+06
3.79_554.3064m/z	Ps-Pe	Lipids and lipid-like molecules	3.21689e-05	3.21689e-05	3.21689e-05	3.21689e-05	3.21689e-05	3.21689e-05	169176	189856	147942	90745.6	66663.6	138855	104794	21734.7	26793.5	86810.9	85833.8	18688.2	43236	120975	65071	74695	138545	98468.6
4.11_478.2338m/z	PE(15:0/0:0)	Lipids and lipid-like molecules	3.21689e-05	3.21689e-05	3.21689e-05	3.21689e-05	3.21689e-05	3.21689e-05	691361	719924	1.0622e+06	168254	136220	315475	62604.9	19494.4	24182.4	50760.1	111747	11468.6	64669.5	425490	116417	101219	198021	366788
4.35_604.3222m/z	Pkodia-Pe	Lipids and lipid-like molecules	92.7033	3.21689e-05	3.21689e-05	3.21689e-05	286.771	3.21689e-05	67381.2	91898.7	82141.7	25526.7	25253.8	44745.5	872977	450619	412455	815460	820298	503474	136562	584450	165220	331167	250258	326937
4.45_518.2646m/z	PE(18:1(9Z)/0:0)	Lipids and lipid-like molecules	3.21689e-05	118.35	3.21689e-05	3.21689e-05	161.974	3.21689e-05	199509	184907	138028	87196.4	64613.7	140441	90967.8	33429.8	35565.2	78681	94717.6	38017.8	23137.2	131394	53378.6	55407.3	68905.2	109760
4.46_576.3067m/z	PE(0:0/24:6(6Z,9Z,12Z,15Z,18Z,21Z))	Lipids and lipid-like molecules	584.564	162.918	199.612	199.886	3.21689e-05	336.054	171722	192371	159849	107237	117920	131838	109088	91840.3	86006	113505	101995	79274.3	250456	579598	500195	479365	646053	570059
4.62_562.2907m/z	PE(10:0/10:0)	Lipids and lipid-like molecules	3.21689e-05	184.504	3.21689e-05	3.21689e-05	3.21689e-05	153.589	300658	431771	422421	137379	107728	211444	72861.3	58876.2	35231.8	72168.9	69595.2	46568	75297.2	352359	131238	221329	321712	262688
4.82_530.3194m/z	PE(0:0/20:1(11Z))	Lipids and lipid-like molecules	3.21689e-05	3.21689e-05	3.21689e-05	3.21689e-05	45.5297	3.21689e-05	137823	182040	100336	26144.9	21283.3	83768.4	166944	28136.6	37435.8	109549	128907	36081.8	13265.7	112638	30908.8	63994.3	59152.3	80452.3
10.74_574.3155m/z	PG(22:6(4Z,7Z,10Z,13Z,16Z,19Z)/0:0)	Lipids and lipid-like molecules	20652.8	87759.6	36027.9	1191.63	2894.61	16187	786.732	1444.69	2083.04	261794	170651	74093.2	95424.5	299536	339630	77169.4	89045.3	326760	423768	29735.2	122425	150917	74599.1	40548
10.83_550.3145m/z	PG(20:4(5Z,8Z,11Z,14Z)/0:0)	Lipids and lipid-like molecules	20691.9	80644.5	40761.6	4163.83	4422.65	20213.3	1695.69	3263.67	2478.71	177745	98391.3	36641.8	113341	284283	371540	53829.6	62272.9	330993	343763	21665	67086.8	124477	47288.3	17933.9
11.80_548.2988m/z	PG(20:5(5Z,8Z,11Z,14Z,17Z)/0:0)	Lipids and lipid-like molecules	26744.5	84213.6	50887.6	10931	8681.77	36110.5	689.893	2879.66	314.255	261424	195742	110293	141197	347696	668841	69234.8	77171.6	580859	474601	40574.4	165014	303624	188474	64454.4
3.94_507.2131m/z	PG(15:1(9Z)/0:0)	Lipids and lipid-like molecules	16.6859	23.6311	31.6831	29.0164	1.55191	13.1007	155995	200095	110274	86653.9	69587	188760	15280.2	15017	14618.9	16465.8	13814.7	14251.7	13103.2	24029.4	28059.6	34351.9	29754.6	44690.9
4.02_647.3202m/z	Okhdia-Pg	Lipids and lipid-like molecules	3.21689e-05	3.21689e-05	3.21689e-05	3.21689e-05	3.21689e-05	3.21689e-05	579737	499865	439002	168685	124606	335396	58251	27153	22131.8	57715.2	40822.3	31507.7	21980.8	75050.9	63253.9	35597.5	119193	135944
4.45_633.2993m/z	Os-Pg	Lipids and lipid-like molecules	3.21689e-05	3.21689e-05	3.21689e-05	3.21689e-05	3.21689e-05	3.21689e-05	103604	154994	94463.3	45035.8	45580.8	61762	535294	67061.2	88493.9	405714	605667	68514.9	45393.9	439741	73365.8	111534	157694	292570
4.55_593.3234m/z	PG(21:0/0:0)	Lipids and lipid-like molecules	954.016	871.329	745.047	2258.62	2468.64	1110.34	189981	184491	183388	169729	140786	189968	601766	284191	371749	550446	731447	301139	103603	408874	149696	197088	241893	328587
4.62_659.3166m/z	Pkooa-Pg	Lipids and lipid-like molecules	3.21689e-05	21.8548	3.21689e-05	70.0575	3.21689e-05	3.21689e-05	99288	100992	99033.7	58669.8	50518.4	77056.4	343944	143073	126602	280659	458589	147155	73527.3	324756	75497.3	125770	190706	214204
4.71_801.4119m/z	PG(18:4(6Z,9Z,12Z,15Z)/18:4(6Z,9Z,12Z,15Z))	Lipids and lipid-like molecules	3.21689e-05	3.21689e-05	3.21689e-05	3.21689e-05	345.707	309.724	30854.5	55204.4	33280.5	19777.4	16928.3	24326.9	241783	120906	117331	155045	282720	164907	22555.1	190191	39709.7	45538.8	44412.3	42234.4
5.91_741.3688m/z	PGP(a-13:0/a-13:0)	Lipids and lipid-like molecules	1640.62	1731.65	2179.23	210.228	1382.63	1931.23	345988	425318	331151	58217.8	40465	129755	9661.69	5659.57	7907.12	10174.1	8381.82	8890.74	6401.51	15938.5	7713.67	14993.5	11075.1	44159.5
4.49_951.4424m/z	PIP2(16:0/16:0)	Lipids and lipid-like molecules	3.21689e-05	3.21689e-05	3.21689e-05	3.21689e-05	3.21689e-05	3.21689e-05	2653.67	7578.23	6864.51	1489.42	942.544	3659.93	135517	151327	104173	265008	241522	141877	18290	172564	40986.9	103561	72586.9	130290
10.19_995.6075m/z	PIM1(17:0/18:1(9Z))	Lipids and lipid-like molecules	3.21689e-05	15752.9	3.21689e-05	3.21689e-05	3.21689e-05	3.21689e-05	3.21689e-05	3.21689e-05	3.21689e-05	31492.7	9697.57	3.21689e-05	159149	372617	304846	104024	190638	367746	135905	15995.8	43505.9	114087	66809	10135.6
10.31_1021.6237m/z	PIM1(19:1(9Z)/18:1(9Z))	Lipids and lipid-like molecules	34061.9	288375	154801	2186.94	3552.04	71939.6	3.21689e-05	3.21689e-05	3.21689e-05	752667	362612	66504.9	610199	1.583e+06	1.56704e+06	269277	416365	1.93392e+06	1.92984e+06	95043.6	454543	976397	281132	107296
11.94_595.2898m/z	PI(18:2(9Z,12Z)/0:0)	Lipids and lipid-like molecules	16367.6	53256.6	37177.8	4463.45	5298.1	27538.2	3.21689e-05	4888.4	3.21689e-05	175189	144266	97882.7	120005	261615	409799	62713.6	96404.3	346940	166431	43029.1	129554	224966	186648	31502.5
12.41_643.2895m/z	PI(22:6(4Z,7Z,10Z,13Z,16Z,19Z)/0:0)	Lipids and lipid-like molecules	72367	241638	196558	40097.3	47550.3	126347	7964.33	48041.6	5967.99	1.05166e+06	820005	555852	389877	1.26003e+06	1.35494e+06	304637	436514	1.32981e+06	960888	286619	847524	826554	922507	291506
12.53_619.2893m/z	PI(20:4(5Z,8Z,11Z,14Z)/0:0)	Lipids and lipid-like molecules	1.02407e+06	2.71884e+06	2.15543e+06	570965	669608	1.58722e+06	64869.4	327881	50230.8	8.92911e+06	7.38245e+06	4.19486e+06	4.39268e+06	1.13766e+07	1.41434e+07	3.02991e+06	4.25322e+06	1.36717e+07	8.23859e+06	2.5024e+06	6.92126e+06	8.63541e+06	8.27721e+06	2.40251e+06
12.69_617.2737m/z	PI(20:5(5Z,8Z,11Z,14Z,17Z)/0:0)	Lipids and lipid-like molecules	8634.06	45193.6	36545.1	2562.75	4861.65	19955.3	396.857	2093.73	647.395	207448	178557	111317	154964	358052	457029	91813.5	135582	448912	225765	73833.8	203936	261320	272485	70109.7
14.45_979.7222m/z	PI(22:0/22:0)	Lipids and lipid-like molecules	2.36943e+06	2.21377e+06	2.34232e+06	2.44725e+06	2.10886e+06	1.98882e+06	773169	623012	814090	2.02405e+06	2.53594e+06	1.22124e+06	1.52775e+06	2.59209e+06	2.31499e+06	1.42657e+06	1.26963e+06	2.66757e+06	4.71412e+06	1.041e+06	2.67937e+06	2.01137e+06	1.52641e+06	1.34614e+06
3.99_749.3498m/z	Okodia-Pi	Lipids and lipid-like molecules	3.21689e-05	3.21689e-05	3.21689e-05	3.21689e-05	3.21689e-05	3.21689e-05	76769.3	97801.3	97455.7	45001.9	36023.8	80996.6	5099.21	18042.3	14447.6	3.21689e-05	5389.48	14763.9	5658.49	20359.3	10370.4	11077.2	17967.3	25870.6
4.00_747.4071m/z	PI(12:0/14:1(9Z))	Lipids and lipid-like molecules	3.21689e-05	3.21689e-05	3.21689e-05	3.21689e-05	3.21689e-05	3.21689e-05	133030	131924	138238	31676.4	37098.3	67888.3	3217.61	3.21689e-05	3.21689e-05	573.288	221.988	3.21689e-05	1218.43	3.21689e-05	7241.87	3.21689e-05	12079.9	6937.15
4.12_743.3600m/z	LPIM1(18:0/0:0)	Lipids and lipid-like molecules	3.21689e-05	3.21689e-05	3.21689e-05	23.8942	3.21689e-05	133.117	234178	352874	234471	43926.9	22670.6	117963	17762.2	14390.5	15054.1	20112.6	17683.8	20493.4	1856.75	13742.6	9823.73	15357.3	32137.1	21335
4.28_690.3489m/z	Ps-Pi	Lipids and lipid-like molecules	3.21689e-05	298.08	3.21689e-05	398.213	942.343	230.53	364132	521355	489814	110716	127846	180776	84801.6	68838.3	76408.6	76631.7	101128	87134.2	64515.1	317609	148174	135440	213250	255227
4.40_714.3807m/z	Oov-Pi	Lipids and lipid-like molecules	3.21689e-05	3.21689e-05	3.21689e-05	3.21689e-05	297.848	3.21689e-05	48941.6	24395.8	50642.8	77937.8	205500	52308.9	19093.2	3270.84	5048.5	8508.62	15787.9	7597.58	62131.9	114495	132568	118134	265040	86378.7
4.67_981.4311m/z	LPIM2(19:1(9Z)/0:0)	Lipids and lipid-like molecules	28.5679	3.21689e-05	3.21689e-05	3.21689e-05	3.21689e-05	3.21689e-05	216832	235967	206287	117718	144627	201099	7788.74	9072.41	6615.11	10824.7	12986.2	6790.78	3569.82	14736.1	41843.7	17776.1	81058.6	21102.5
5.07_758.3489n	LPIM1(18:2(9Z,12Z)/0:0)	Lipids and lipid-like molecules	123.721	3.21689e-05	646.12	94.7171	67.0353	3.21689e-05	125195	208512	141546	55294.1	43771.2	72212.4	529290	285309	278634	452536	580341	370742	66325.8	362515	101876	178546	275651	255950
6.81_765.3971m/z	PI(14:0/12:0)	Lipids and lipid-like molecules	5903.87	3876.96	5440.51	4383.83	4252.7	8066.39	7621.94	8766.66	7363.01	9683.58	9875.22	7116.06	185147	61897.9	126069	189231	260776	81761.6	30567.5	117502	19458.8	32890.1	26416.2	55114.2
1.51_506.2466m/z	1-(2-Methoxy-6z-Tetradecenyl)-Sn-Glycero-3-Phosphoserine	Lipids and lipid-like molecules	3.21689e-05	3.21689e-05	3.21689e-05	3.21689e-05	432.995	3.21689e-05	120725	152353	75965.8	25977.4	20520.2	97213.4	9356.95	29.8792	2576.48	6816.76	7124.96	22.9422	2317.02	20864.2	9923.31	13808.8	15111.6	23851.2
10.12_788.5462m/z	PS(17:0/19:1(9Z))	Lipids and lipid-like molecules	1.81326e+06	1.77133e+06	1.81783e+06	1.99618e+06	2.06723e+06	1.96281e+06	1.02674e+06	903200	1.02141e+06	1.62268e+06	1.89802e+06	1.28468e+06	1.45182e+06	1.73629e+06	1.55412e+06	1.3888e+06	1.25159e+06	1.50958e+06	1.70084e+06	1.05623e+06	1.73326e+06	1.36818e+06	1.30131e+06	1.19031e+06
10.37_656.3188m/z	Okooa-Ps	Lipids and lipid-like molecules	792681	1.74446e+06	1.44912e+06	432684	447460	1.08062e+06	13998	171897	22422.2	3.52056e+06	2.8767e+06	1.70179e+06	2.38525e+06	3.70261e+06	3.50892e+06	2.18628e+06	2.54093e+06	3.7185e+06	4.01179e+06	1.46702e+06	3.25194e+06	3.30307e+06	2.5516e+06	1.72117e+06
10.64_658.3346m/z	Ohooa-Ps	Lipids and lipid-like molecules	217846	455089	357167	95508.7	103661	271101	4854.5	67335.8	6423.32	799764	627743	441713	580629	984609	1.02666e+06	453419	544324	1.0495e+06	887015	287118	596609	798563	509691	329948
10.65_550.3523m/z	1-(2-Methoxy-Eicosanyl)-Sn-Glycero-3-Phosphoserine	Lipids and lipid-like molecules	7862.15	11119.5	9621.91	4611.45	11840.7	10361.6	92941.2	70272.4	196617	69061.1	121577	39536.4	21856	12831.3	14530.2	15026.5	29341.5	16594.5	38647.7	83765	124309	95730.4	119766	105011
10.71_520.2679m/z	PS(18:2(9Z,12Z)/0:0)	Lipids and lipid-like molecules	78606.1	128647	105273	47823.7	49202.3	86670.9	26468.8	27685.7	44029.2	263340	241706	139323	319625	372312	743011	228562	228658	609949	317882	173878	257160	372541	277088	170855
10.92_504.2714m/z	1-Oleoylglycerophosphoserine	Lipids and lipid-like molecules	60411.8	43020.7	55566.6	46810.2	44151.8	47874.5	318847	206059	495008	175342	336211	112079	80723.5	69918.8	54314.7	73092.8	115134	73577	243391	343419	497584	338230	233415	384777
10.93_842.5872m/z	PS(18:0/20:0)	Lipids and lipid-like molecules	1620.5	5483.46	6829.85	6385.54	4364.94	7967.4	2715.93	959.835	918.039	4647.44	2580.82	1202.72	113521	139133	93479.8	59049.5	93327.7	148678	50252	34098.3	30083.7	27885.8	68608.8	22388.5
10.95_864.5702m/z	PS(18:1(11Z)/22:2(13Z,16Z))	Lipids and lipid-like molecules	3120.9	23263.8	21718	3697.76	4657.01	17377.7	448.197	3338.24	712.467	76326	74524.4	15238.8	133630	185964	273619	61932.7	94446.1	246271	169941	53336.1	51850.1	98149.3	110304	26787.9
11.23_592.2646m/z	PS(22:6(4Z,7Z,10Z,13Z,16Z,19Z)/0:0)	Lipids and lipid-like molecules	36740.7	148206	118172	28992.1	36851.7	86120.6	6352.37	25578.8	5732.05	598071	563715	241505	209353	774954	1.07671e+06	156842	185234	984008	933628	114276	445610	538053	362389	144950
11.26_831.5996n	PS(17:1(9Z)/22:0)	Lipids and lipid-like molecules	6.31771e+06	6.08075e+06	6.11687e+06	4.24744e+06	3.07997e+06	2.8196e+06	1.42012e+06	1.0819e+06	1.0802e+06	1.86778e+06	2.09197e+06	1.42628e+06	1.16982e+06	1.31001e+06	1.58795e+06	1.24092e+06	1.1388e+06	1.50832e+06	2.34487e+06	1.46032e+06	2.32856e+06	1.93395e+06	1.91374e+06	1.74283e+06
11.29_546.2831m/z	PS(20:4(5Z,8Z,11Z,14Z)/0:0)	Lipids and lipid-like molecules	157143	390080	261146	68644.2	87513.6	187912	3304.17	35074.7	482.477	1.0377e+06	968956	446340	630681	1.33785e+06	2.78182e+06	325476	294335	2.17848e+06	1.78422e+06	219723	849997	1.26609e+06	820114	290625
11.94_546.2844m/z	PS(20:3(8Z,11Z,14Z)/0:0)	Lipids and lipid-like molecules	25942.3	52008.9	34231.2	6682.59	9755.61	25109.3	1388.47	6925.22	119.696	169900	119438	92628.9	107062	172378	368360	57592.6	70297.7	300176	154124	38609.8	95838	185834	137486	54118
12.24_572.2984m/z	PS(20:2(11Z,14Z)/0:0)	Lipids and lipid-like molecules	216871	604227	401973	105116	121261	269852	24802	106977	23708.4	2.66547e+06	2.4948e+06	1.15534e+06	864757	2.44825e+06	3.92412e+06	540282	632471	3.63905e+06	4.02699e+06	444232	1.85681e+06	2.29907e+06	1.66265e+06	690211
12.43_522.2836m/z	PS(18:1(9Z)/0:0)	Lipids and lipid-like molecules	19609.5	44340.7	30690.9	3007.08	4464.15	17688.5	1642.8	3178.05	2051.5	177908	134299	69746.6	95230.5	176563	334040	50695.6	68885.6	262954	151754	28573.5	74759.3	147502	126893	39557.6
3.89_842.4368m/z	PS(18:3(6Z,9Z,12Z)/20:5(5Z,8Z,11Z,14Z,17Z))	Lipids and lipid-like molecules	3.21689e-05	3.21689e-05	3.21689e-05	3.21689e-05	3.21689e-05	484.612	91699	97619	161615	42182.5	32499.1	67216.6	13985.6	3.21689e-05	1527.16	11323.4	12812.3	3.21689e-05	15359.6	107052	28213.9	42994.9	65847.8	78857.7
3.92_536.2396m/z	1-(2-Methoxy-13-Methyl-6z-Tetradecenyl)-Sn-Glycero-3-Phosphoserine	Lipids and lipid-like molecules	3.21689e-05	3.21689e-05	3.21689e-05	3.21689e-05	3.21689e-05	3.21689e-05	27364.2	25945.5	21619.6	6954.61	6052.08	20492.3	460287	85554	92784.5	380273	489500	83365.2	20513.1	218846	28732.8	93685.9	67037.6	105471
3.97_504.2673m/z	PS(P-16:0/0:0)	Lipids and lipid-like molecules	3.21689e-05	3.21689e-05	3.21689e-05	3.21689e-05	3.21689e-05	3.21689e-05	465983	597233	448937	51414.6	50955.5	214039	271104	40424.8	70661.5	202670	227301	56368.5	37022	315109	52868.1	125941	173633	250886
4.13_538.2522m/z	1-(2-Methoxy-13-Methyl-Tetradecanyl)-Sn-Glycero-3-Phosphoserine	Lipids and lipid-like molecules	3.21689e-05	3.21689e-05	3.21689e-05	3.21689e-05	173.383	3.21689e-05	663846	821731	700961	153755	173328	354379	33842.1	4508.93	6530.64	23286.1	31297.8	3262.13	60496.6	372703	110710	145379	231965	334171
4.24_550.2523m/z	PS(17:0/0:0)	Lipids and lipid-like molecules	3.21689e-05	3.21689e-05	3.21689e-05	3.21689e-05	3.21689e-05	3.21689e-05	85669.2	41652.2	105529	92528.8	152659	70534	21022.8	128227	54341.2	27929.4	21932.8	108169	141024	116777	206108	153955	153121	129728
4.41_578.2870m/z	1-Nonadecanoyl-Glycero-3-Phosphoserine	Lipids and lipid-like molecules	3.21689e-05	387.227	208.094	234.731	205.753	3.21689e-05	12986.1	23441.7	9381.59	11115.8	19636.1	7548.32	189425	49882.9	68167.5	219301	263213	47674.6	16382.9	78078.2	27601.1	28209	28649.7	60394.4
4.43_709.3701m/z	Okodia-Ps	Lipids and lipid-like molecules	414.193	860.5	264.262	331.857	647.17	3.21689e-05	148262	207385	198933	153504	133093	155595	10813	4016.41	5699.33	10733.7	19747.7	5818.65	49635.7	54936.2	115075	71857.1	150810	91147.9
4.45_506.2845m/z	PS(O-16:0/0:0)	Lipids and lipid-like molecules	3.21689e-05	3.21689e-05	3.21689e-05	3.21689e-05	312.598	181.448	12428.6	13856.6	13381.1	8619.84	6049.49	13644	454845	474995	415156	460062	369724	578267	9038.01	67575.6	19833.5	92536.5	33160.9	45578.6
4.52_646.3351m/z	Ohoha-Ps	Lipids and lipid-like molecules	359.374	521.857	55.7622	4.47269	107.854	110.412	874571	1.0296e+06	1.1865e+06	290544	196093	519654	366990	331712	271195	547569	521927	262264	101285	215649	174004	180628	324021	284764
4.66_728.3719m/z	Pkoda-Ps	Lipids and lipid-like molecules	221.81	567.922	386.506	3.21689e-05	554.715	330.805	356120	400400	597470	112758	86373.6	198355	221009	189306	116571	270606	231985	141848	46059.9	174903	80275.3	98171	165694	131943
4.71_537.2915m/z	PS(18:3(9Z,12Z,15Z)/0:0)	Lipids and lipid-like molecules	3.21689e-05	3.21689e-05	3.21689e-05	3.21689e-05	3.21689e-05	3.21689e-05	1.12011e+06	1.48953e+06	1.4515e+06	314205	272285	760023	292247	104910	80488.2	173940	206978	130136	23205.2	175631	48627.3	62082.9	85611.3	117171
4.85_594.3047m/z	Pg-Ps	Lipids and lipid-like molecules	1407.17	2135.5	1503.81	1158.44	2083.95	1606.86	96791.4	154059	107875	36304.4	51803.1	56508.1	46114.4	26846.8	24067.7	38761.8	46507.6	24958.6	20610.6	70711.3	48833.9	40021.7	81572.1	46104.5
5.29_722.3840m/z	Pkddia-Ps	Lipids and lipid-like molecules	211.302	771.602	311.337	1122.17	278.144	3.21689e-05	134913	184346	169305	59814.5	29746	70070.6	64872.5	182396	110974	93947.1	75837.4	103534	194614	107440	365518	212523	137284	158675
5.46_648.3169m/z	Pkodia-Ps	Lipids and lipid-like molecules	444.553	182.625	1424.64	3.21689e-05	17.5442	1341.16	342461	455206	423662	147603	106460	294118	16142.5	884.659	1991.32	10219.3	21871	368.341	3245.88	11996.5	12362.6	3250.63	9648.04	12612.6
6.33_676.3571m/z	PS(12:0/13:0)	Lipids and lipid-like molecules	985.376	596.339	257.086	1074.01	112.225	208.392	396597	652357	651241	114406	53333.7	159931	9871.36	3277.86	3561.74	7691.1	7184.03	3009.12	4789.35	17413.8	4167.13	4799.62	18124.3	15540.4
10.35_634.3083m/z	PC(2:0/18:1(12Z)-2OH(9,10))	Lipids and lipid-like molecules	267380	863246	650931	120119	114945	388987	3.21689e-05	13401.7	189.755	1.19857e+06	1.29723e+06	539703	646351	1.42627e+06	1.29631e+06	676046	663753	1.42582e+06	2.98003e+06	436741	1.46735e+06	1.17771e+06	789080	516870
10.36_826.4879m/z	PS(15:0/20:3(8Z,11Z,14Z)-2OH(5,6))	Lipids and lipid-like molecules	1005.79	104508	33948.1	7.79017	16.051	7271.72	5.561	0.370223	3.21689e-05	620684	268324	59619.6	269618	922010	933740	148487	260323	1.00508e+06	1.20377e+06	47753.8	307693	636717	208356	39955.7
11.06_855.5614n	PS(20:0/20:3(5Z,8Z,11Z)-O(14R,15S))	Lipids and lipid-like molecules	301115	432818	389593	421356	472881	471166	96140.7	72370.1	69839	210746	271157	136962	206062	341796	299142	236832	182104	352287	660150	108646	280393	196412	173340	126149
4.24_843.4707n	PS(18:4(6Z,9Z,12Z,15Z)/22:6(5Z,7Z,10Z,13Z,16Z,19Z)-OH(4))	Lipids and lipid-like molecules	3.21689e-05	3.21689e-05	3.21689e-05	3.21689e-05	3.21689e-05	3.21689e-05	190821	263054	313991	7119.62	8338.18	77041.4	14193.4	314.997	2000.92	11249.2	24209	364.226	3.21689e-05	38031.4	1955.06	2593.5	11703.3	53758.7
4.25_842.4641m/z	PS(20:4(5Z,8Z,11Z,14Z)/PGJ2)	Lipids and lipid-like molecules	3.21689e-05	3.21689e-05	3.21689e-05	3.21689e-05	3.21689e-05	3.21689e-05	209414	274030	323305	19127.7	11518.8	92052.9	27644.7	2884.6	3565	23719.7	34457.4	2943.7	2528.67	44897.7	9536.95	19271.2	19152.9	71816.9
4.68_914.4788m/z	PS(18:1(11Z)/6 keto-PGF1alpha)	Lipids and lipid-like molecules	3.21689e-05	3.21689e-05	3.21689e-05	3.21689e-05	3.21689e-05	316.679	80712.9	132799	161884	108544	132659	98007.3	1314.74	37845.9	39572.5	5348.87	2640.08	38095.9	35285.3	23743.6	66394.5	43752.6	77454.5	39292.8
4.75_947.4824m/z	PS(20:5(5Z,8Z,11Z,14Z,17Z)/LTE4)	Lipids and lipid-like molecules	3.21689e-05	1952.94	1370.94	2162.47	457.154	965.404	41975.9	80013.7	44134.5	5771.41	655.777	23360.6	413764	346295	229727	524905	468856	300076	40849.4	237384	74789.2	181419	83020.7	107756
10.73_1096.6477n	Ganglioside GM3 (d18:1/12:0)	Lipids and lipid-like molecules	1674.55	112582	60167.1	3.21689e-05	3.21689e-05	7760.82	3.21689e-05	3024.99	3.21689e-05	1.04213e+06	649653	152392	462428	1.0424e+06	850823	249045	430511	1.12752e+06	1.73595e+06	94866.9	470121	595063	292473	151764
13.48_842.6011m/z	1-O-Hexadecyl-2-O-Octadecanoyl-3-O-Beta-D-(3'-Sulfo)-Galactopyranosyl-Sn-Glycerol	Lipids and lipid-like molecules	40708.8	39677.3	64062.4	32354.5	36694.3	67327.6	44807.4	36556.1	53253.6	70860.7	102952	31801	128427	89423.7	179775	124351	132115	295469	302193	93871.1	222227	203783	124917	147185
4.52_600.3309n	Glc-GP(18:0/0:0)	Lipids and lipid-like molecules	173.738	3.21689e-05	3.21689e-05	3.21689e-05	3.21689e-05	3.21689e-05	719758	746613	985742	134613	99302.6	364721	83358.7	21816.5	35530.7	63525	85971.6	28864.1	10633.5	35030.4	36516.6	25955.4	53548.7	56793.5
2.45_361.1813m/z	Fluprednisolone	Lipids and lipid-like molecules	1133.31	956.713	737.574	1163.77	1100.09	613.555	321402	304538	343407	157928	135061	248946	31406.8	6436.69	26454.9	23143.3	25675.4	12392.5	122726	468784	180302	267581	340395	407945
12.20_278.2246n	Alpha-Linolenic Acid	Lipids and lipid-like molecules	54178.9	55329.1	56293	39110	42336.2	75984.5	97123.5	87381.6	149593	193651	182960	104665	1.26759e+06	250759	483946	286917	367647	543797	151020	175309	216201	220409	197786	320898
12.60_349.2112m/z	9r-Hydroxy-10e,12e-Octadecadienoic Acid, Methyl Ester	Lipids and lipid-like molecules	226398	266138	294785	190362	182396	393635	796662	702642	959125	1.84204e+06	2.40327e+06	1.08881e+06	730975	1.41958e+06	1.36656e+06	828754	803608	1.34009e+06	2.10064e+06	820649	2.18484e+06	1.57387e+06	1.43219e+06	1.18234e+06
14.40_295.2631m/z	Methyl Linoleate	Lipids and lipid-like molecules	98093.7	222187	220933	57077	52043	106324	257562	222503	285520	879044	826253	530950	248590	894673	569438	145122	149842	536780	997677	99722.1	378192	446109	253813	204214
14.83_309.2785m/z	Linoleic Acid Ethyl Ester	Lipids and lipid-like molecules	21140	18085.4	15977.7	12042.9	10672.8	33065.9	41653.9	32293.9	82171.2	128902	210943	52981.1	495874	110346	280212	82549.8	65646.2	326630	145235	65869.1	165810	191244	74484.9	188791
4.23_367.1894m/z	(9r,10s,12z)-9,10-Dihydroxy-8-Oxo-12-Octadecenoic Acid	Lipids and lipid-like molecules	3.21689e-05	3.21689e-05	74.8164	3.21689e-05	29.757	3.21689e-05	79804.4	59029.3	62323.5	15886.5	13598	37594.8	178045	93368.2	76222.5	171610	211857	69407.8	44004	157198	66471.8	74492.5	89261.4	118489
9.49_296.2350n	9r-Hode	Lipids and lipid-like molecules	32530.9	55210.6	39925.1	33662.5	36641.8	37327.1	25368.7	37199.6	25939	44052.5	44172.7	23746.8	503639	763041	488375	1.21043e+06	777211	522298	514480	608196	607684	264495	1.14828e+06	461321
11.92_402.2768n	MG(0:0/22:6(4Z,7Z,10Z,13Z,16Z,19Z)/0:0)	Lipids and lipid-like molecules	41708.4	62115.9	32966.5	11482.9	28579.9	47594.6	8182.93	8622.26	5011.09	139379	78913.3	44683.3	2.17039e+06	265865	1.91952e+06	324702	226869	1.45763e+06	281347	98799.9	148733	215968	104987	251259
12.03_379.2841m/z	MG(20:4(8Z,11Z,14Z,17Z)/0:0/0:0)	Lipids and lipid-like molecules	37297.4	85272.7	57895.5	28636.9	66767.5	71276.9	4685.24	9985.68	5326.82	145363	110850	55447.1	677006	167460	521603	120305	133606	502638	217902	86827.1	141397	168294	93994.8	105275
12.49_405.2998m/z	MG(0:0/22:5(7Z,10Z,13Z,16Z,19Z)/0:0)	Lipids and lipid-like molecules	37997.4	47601.1	39370.1	16145.7	27533.3	51710.8	19377.8	14179.8	10307.3	137720	100115	54444.9	1.56023e+06	257652	1.22976e+06	255735	216227	992744	275675	83500.2	137150	181469	95052.2	236370
12.49_427.2818m/z	MG(0:0/22:5(4Z,7Z,10Z,13Z,16Z)/0:0)	Lipids and lipid-like molecules	6823.12	10117.3	7023.52	4822.95	4676.08	9270.93	3250.63	3276.42	1355.19	29472.1	26662.2	12677.7	604491	91328.5	463139	100378	90962.8	384603	82444.3	26221.7	43837	64329	35670	87187
12.51_330.2768n	MG(16:0/0:0/0:0)	Lipids and lipid-like molecules	27578.9	41526.8	29720	26600.8	36292.3	34567.6	3238.09	4330.09	3881.18	45775.8	28895.7	16375	2.26688e+06	347256	1.29858e+06	359495	219123	1.46121e+06	240387	103178	102796	240734	106786	286430
12.72_356.2924n	MG(18:1(9Z)/0:0/0:0)	Lipids and lipid-like molecules	54005.9	59117.3	42484	25996.9	64494	61147.1	2005.59	4884.7	2361.12	76322.7	48427.4	27055.5	4.19045e+06	274620	2.17124e+06	297351	188100	1.96657e+06	315122	106880	116197	256661	137565	393446
12.75_401.2911m/z	MG(0:0/18:1(11Z)/0:0)	Lipids and lipid-like molecules	43358.9	47640.6	27623.5	14385.5	55642.9	44013.5	1325.22	3623.76	289.688	42228	21833.2	15451.6	2.91228e+06	155531	1.3109e+06	296017	243051	1.06374e+06	129556	99408.1	70682.9	191226	95432.8	346117
3.47_463.2347m/z	Hydrocortisone Succinate	Lipids and lipid-like molecules	3.21689e-05	3.21689e-05	3.21689e-05	3.21689e-05	3.21689e-05	3.21689e-05	36671	52703.1	59204.4	117320	86221.4	65683.4	24332.3	6303.62	10513	38125.4	54210.2	7131.83	8005.41	21329.9	19604.4	8858.98	20664.9	32647.9
4.57_423.2206m/z	Fludrocortisone Acetate	Lipids and lipid-like molecules	152.032	79.6744	133.785	220.191	372.107	177.989	46849.3	59315.8	41933.5	16438.4	12648.5	28399.2	293351	123221	127235	240221	357759	145029	35716.2	238446	64438.9	90568.4	143173	131588
15.43_423.3247m/z	13'-Hydroxy-Alpha-Tocotrienol	Lipids and lipid-like molecules	156064	176707	196260	194863	158692	139327	52325.2	43933.2	49228.3	103880	110563	50236.4	58237.3	92335.1	114997	62425.6	56221.6	119457	215401	44082.2	117763	94394.5	70346.5	71177.7
14.15_286.2294n	Retinol	Lipids and lipid-like molecules	20195.4	25193.5	21720.5	14746.4	12224	12811.3	121535	96705.7	159266	356599	326324	215917	19068.9	90959.6	64279.3	14949.3	15792.2	59679.9	100566	26656.2	94852.1	54058.5	68772.1	69565
12.60_629.4555m/z	(2s,5s,6r)-2,6-Cyclolycopene-1-Methoxy-5-Ol	Lipids and lipid-like molecules	6379.47	8174.58	8082.28	3150.69	3975.91	27551.1	218629	169920	433799	288519	345755	167797	191618	111769	151992	99685.1	125416	128578	112380	159153	312809	236559	291321	237436
1.53_562.2636m/z	Satratoxin G	Lipids and lipid-like molecules	3.21689e-05	3.21689e-05	3.21689e-05	3.21689e-05	3.21689e-05	3.21689e-05	229040	336666	270513	45539.9	23346.8	109854	14060.6	856.888	3019.65	13877.2	16425.7	287.034	627.386	102027	19449	35764.8	36243.1	106041
1.75_451.2467m/z	2-Angeloyl-9-(3-Methyl-2e-Pentenoyl)-2b,9a-Dihydroxy-4z,10(14)-Oplopadien-3-One	Lipids and lipid-like molecules	3.21689e-05	3.21689e-05	3.21689e-05	3.21689e-05	3.21689e-05	3.21689e-05	107617	281020	110257	431038	262693	571427	4576.03	9696.93	4711.22	9872.68	5915.23	7330.97	419139	73131.7	384191	168571	240308	284476
10.15_259.1666m/z	Humulene-8-Hydroperoxide	Lipids and lipid-like molecules	518956	422510	454729	600961	528014	446524	217896	181004	212526	251101	390351	224720	178614	304122	259684	233901	170380	309720	710579	194465	448576	249662	243450	257610
12.46_449.2910m/z	11'-Carboxy-Gamma-Chromanol	Lipids and lipid-like molecules	25492.5	29096.8	21981.3	7140.52	15636.1	30265.6	12169.4	7543.39	4224.93	69132.1	41082.3	32969.8	893206	103573	552313	184050	163500	455650	87708.4	54203.7	65832.5	95479.3	52783.3	143192
13.49_381.1740m/z	S-Japonin	Lipids and lipid-like molecules	6416.08	5522.18	6175.56	3477.45	3880.86	13124.5	27340.6	25275.2	69977.4	64282	55848.2	25001.6	3.96952e+06	170463	718323	316752	531135	857744	64574.9	129266	102284	160808	130264	323560
15.17_441.3359m/z	Secosterol-A	Lipids and lipid-like molecules	210269	214222	222702	239832	203283	182910	76460.5	66527.6	76314.9	172664	205699	96447.6	104427	184758	153650	77279.4	74975.5	154099	321452	66307.4	160880	135653	108002	89600.2
4.43_432.1778n	Melledonal A	Lipids and lipid-like molecules	452.935	3.21689e-05	3.21689e-05	196.196	3.21689e-05	3.21689e-05	121692	293394	133307	20193.5	24361.7	71638.3	29753	12548	23515.7	34143.3	50022.8	14899	1166.31	31917.1	6921.48	25931.2	13943.1	22560.2
9.72_414.2042n	Armillaripin	Lipids and lipid-like molecules	3.58996e+06	3.1563e+06	1.61105e+06	2.78419e+06	5.472e+06	1.88992e+06	945049	648148	717239	3.20105e+06	1.83412e+06	800205	836624	3.00318e+06	1.41832e+06	787413	859324	1.30352e+06	3.38895e+06	830200	1.689e+06	1.95741e+06	1.0164e+06	2.17814e+06
9.89_239.1654m/z	Beta-Ionol	Lipids and lipid-like molecules	170.668	1018.25	386.587	179.643	1728.96	170.984	16074.7	9088.89	15784.3	13430.6	8064.66	10229.7	385612	371044	219799	258881	370127	376488	69797.8	331231	194048	226278	344805	202909
13.31_393.2204m/z	Bufadienolide	Lipids and lipid-like molecules	1.88746e+06	1.5183e+06	1.16273e+06	741898	426672	423784	160404	105924	148800	276459	387839	148905	265930	342401	314639	184059	138956	313762	432384	114926	288938	213508	167758	156865
2.25_683.2674m/z	Taccalonolide A	Lipids and lipid-like molecules	3.21689e-05	3.21689e-05	3.21689e-05	3.21689e-05	3.21689e-05	3.21689e-05	118838	157878	78938	130277	84617.3	169704	67906.8	5929.23	61104.5	44219.3	59696.4	10316.6	20522.3	70295.9	20581.2	51421.1	48086.4	38701.1
3.72_563.2511m/z	Antiaroside G	Lipids and lipid-like molecules	3.21689e-05	3.21689e-05	3.21689e-05	3.21689e-05	3.21689e-05	3.21689e-05	16644.4	24513.3	18544.8	5027.43	3835.01	13434.6	510293	66827.5	92346.6	653449	595807	60711.9	3862.91	177903	7959.15	77453	29814.7	58205.2
4.01_566.2744n	Canescein	Lipids and lipid-like molecules	3.21689e-05	3.21689e-05	3.21689e-05	3.21689e-05	3.21689e-05	3.21689e-05	789417	792328	990101	504252	294251	759704	28519.4	5191.9	3596.69	27280.2	27108	4350.35	32452.5	491347	306674	292251	537691	659719
4.05_460.2442n	5beta-Hydroxybufotalin	Lipids and lipid-like molecules	3.21689e-05	3.21689e-05	3.21689e-05	3.21689e-05	3.21689e-05	3.21689e-05	125059	201406	149989	88908.8	72038.8	123548	2.7538e+06	729459	704312	2.52769e+06	2.31784e+06	686734	307768	1.75269e+06	303981	762151	597091	1.33331e+06
4.08_819.4099m/z	Diginatin	Lipids and lipid-like molecules	3.21689e-05	3.21689e-05	3.21689e-05	3.21689e-05	3.21689e-05	3.21689e-05	3.21689e-05	5.64015	3.21689e-05	3.21689e-05	3.21689e-05	1095.38	341020	38294.2	53272.3	337326	396321	33043.3	1802.85	165986	1854.58	39109.7	23202	100850
4.45_649.3592m/z	Coroloside	Lipids and lipid-like molecules	3.21689e-05	3.21689e-05	3.21689e-05	3.21689e-05	57.169	3.21689e-05	14701.1	16258.4	24010.7	11187.3	13831.4	15302	156958	73804	71357.5	122062	164021	101249	14934.4	117927	27168.7	36368.6	31293.4	70951.5
4.46_485.2537m/z	28-Hydroxywithanolide E	Lipids and lipid-like molecules	27.9542	3.21689e-05	3.21689e-05	3.21689e-05	132.44	117.098	345539	414403	672171	79242.1	67028.8	136084	797170	471995	508746	599336	1.00578e+06	701744	68205.4	635184	107364	199555	259111	199186
4.46_552.2918n	Bipindogulomethyloside	Lipids and lipid-like molecules	3.21689e-05	166.819	3.21689e-05	3.21689e-05	3.21689e-05	145.894	1.439e+06	2.08e+06	1.66674e+06	289506	337286	748394	357354	78575.4	79419.7	293790	328014	87403.4	106604	670555	285866	296045	689277	576514
4.49_552.2914n	Desglucocheirotoxol	Lipids and lipid-like molecules	3.21689e-05	3.21689e-05	3.21689e-05	3.21689e-05	3.21689e-05	3.21689e-05	127017	201351	153197	19809.2	20272.4	63943.4	26910.5	6482.61	6536.03	21494.2	24644.5	9968.03	2458.36	56669	18025.4	23341.9	63770.4	46711.5
4.50_602.3165m/z	Ouabain	Lipids and lipid-like molecules	518.626	221.249	181.67	186.343	3.21689e-05	100.139	51327	68763.8	62791	10801.4	12247.1	29020.5	446184	78041.5	109315	360295	562687	79354.4	25594.4	176367	60767.1	92396.1	89177.4	117180
4.57_604.3323m/z	Dihydroouabain	Lipids and lipid-like molecules	159.081	3.21689e-05	6.93363	21.6253	3.21689e-05	3.21689e-05	180805	241833	169316	226854	141543	243638	162249	38075.7	50241.6	169607	250679	30554.2	24414.2	63942.6	66696.1	25519.1	79396.4	42256.1
4.59_723.3203m/z	Physagulin G	Lipids and lipid-like molecules	3.21689e-05	84.3576	3.21689e-05	3.21689e-05	3.21689e-05	3.21689e-05	26867.5	26544.4	7783.19	15701.9	501.423	12359.8	2631.5	9787.21	14350.2	11993.4	5183.75	11439.3	80751.1	123240	119197	102517	129383	152556
4.64_621.2890m/z	19-Nor-16alpha-Acetoxy-10beta-Hydroxyasclepin	Lipids and lipid-like molecules	248.756	3.21689e-05	2.92567	165.117	3.21689e-05	3.21689e-05	110839	115870	76524.1	54579.6	47439.6	103013	34062.6	44995.8	24585.9	38315.4	34996.5	32575.3	1642.63	55385.4	18592.8	22620.4	51343.8	44159.5
5.22_921.3993m/z	Glucoconvallatoxoloside	Lipids and lipid-like molecules	3.21689e-05	3.21689e-05	3.21689e-05	3.21689e-05	3.21689e-05	3.21689e-05	1.49862e+06	1.63132e+06	2.04009e+06	350591	216622	747386	112068	183089	136662	119121	144879	260269	16267.1	193834	109574	119980	411833	93912.6
5.25_751.3296m/z	Digitalin	Lipids and lipid-like molecules	145.693	11.3587	197.871	3.21689e-05	498.955	74.3963	277752	253847	329729	54417.6	54555.7	62193	57.1669	396.175	877.638	5.61655	645.216	1444.51	19373.3	83940.9	29758.5	23812.4	65111.5	90796.2
5.36_681.3777m/z	Hellebrigenin-3-(14-Hydroxymyristate)	Lipids and lipid-like molecules	440.717	0.414402	3.21689e-05	3.21689e-05	68.8281	3.21689e-05	8035.02	10277	11539.5	1912.77	1038.97	3737.11	240855	52377.9	61285.7	208534	210992	46524.8	2014.54	41381.2	4627	14426.4	10113.6	20623.5
5.36_735.3375m/z	Periplocin	Lipids and lipid-like molecules	300.842	183.36	412.161	3.21689e-05	28.4266	240.459	14805.7	21745.8	18623.9	7473.54	6888.66	12350	264033	85757.3	164824	235906	294844	92166.2	177339	432304	126264	339002	114288	149900
5.40_761.4098m/z	Digoxin	Lipids and lipid-like molecules	3.21689e-05	3.21689e-05	3.21689e-05	3.21689e-05	3.21689e-05	3.21689e-05	276574	354393	338134	15287.2	5386.1	97837.9	66527	5411.07	12017.5	66915.6	71164.3	3487.65	5919.94	416194	27764.1	86483.3	79760.9	331422
11.23_452.3136m/z	Peiminine	Lipids and lipid-like molecules	20833.3	20564	24069.7	15651.8	14516.2	17317.3	153865	99871	246378	141256	279013	61329	41803.8	52204.8	36619	30601.4	54056.8	57764.8	343527	203186	416120	242464	162970	213173
1.41_446.1960n	Estrone 3-Glucuronide	Lipids and lipid-like molecules	21473.1	21437.4	20103.9	22765.1	22619.9	21405.4	167882	155118	116225	239557	198298	225041	183221	57254.5	204889	152972	166328	88041.3	116793	122976	104608	168232	156121	105853
10.73_660.3240m/z	Dihydrotestosterone Diglucuronide	Lipids and lipid-like molecules	92192.4	274700	195908	34908.1	37702.7	117906	9787.41	46698	15993.4	540482	570954	280521	210941	506255	449718	263157	239966	469731	1.05721e+06	167666	558303	364152	279766	227845
11.57_683.4338m/z	Fuscaside B	Lipids and lipid-like molecules	428715	387870	371356	371578	394294	360592	131289	100493	126777	372693	400603	165163	185783	395258	353755	209966	202239	374090	700504	125267	384480	254780	206968	152522
3.62_759.3340m/z	Arvenin I	Lipids and lipid-like molecules	3.21689e-05	3.21689e-05	3.21689e-05	3.21689e-05	3.21689e-05	3.21689e-05	58493	75471.8	26413.3	22453.3	8050.81	30233.7	163608	20327.3	40411.2	138569	148797	20583.6	94336	249425	155699	200282	242395	303302
4.09_1127.5523m/z	Asparagoside G	Lipids and lipid-like molecules	3.21689e-05	3.21689e-05	3.21689e-05	3.21689e-05	3.21689e-05	3.21689e-05	79730.1	120002	66385.2	35382.6	15970.1	65012.8	339808	251829	239448	501066	503575	296263	4974.31	122956	21763.1	42883.4	39415.2	109834
4.68_619.3438m/z	Linkckoside G	Lipids and lipid-like molecules	906.805	3.21689e-05	3.86767	184.665	102.3	107.747	769112	1.53109e+06	774135	183368	174682	411683	170593	114125	82301	126840	158202	125643	53662.9	106272	58110	68106.8	95212.4	73478.7
4.76_945.4691m/z	26-Desglucoavenacoside A	Lipids and lipid-like molecules	3.21689e-05	130.571	3.21689e-05	3.21689e-05	3.21689e-05	3.21689e-05	36395.9	59167.4	33016.2	5384.78	2172.43	20885.4	448558	265161	189144	530181	493254	215923	20929	227410	61109.4	175781	101421	110374
4.80_760.4046m/z	Gamma2-Solamarine	Lipids and lipid-like molecules	3.21689e-05	3.21689e-05	277.824	3.21689e-05	312.869	176.185	251291	371490	363939	87483.2	92981.5	159664	51215.8	7660.29	9206.42	34363.7	49786.1	10757.6	5791.77	20867.3	28493.2	9873.11	75438.3	27352
4.85_680.3670m/z	Evasterioside B	Lipids and lipid-like molecules	676.03	3.21689e-05	3.21689e-05	391.52	3.21689e-05	3.21689e-05	35021.9	51211.6	46021.8	29736.9	22482.3	24585.8	251601	141392	144990	239453	293430	161080	13302.1	43455.7	15236.6	30693.5	36838.4	36152.7
4.94_633.3592m/z	6-O-(Glcb)-(25r)-5alpha-Spirostan-3beta,6alpha,23s-Triol	Lipids and lipid-like molecules	172.685	7.96434	64.9377	21.556	22.2977	20.6313	119435	226041	149380	22381.1	17355.2	73144.2	9342.08	4025.86	1732.05	5834.32	16404	2517.73	7176.31	21123.4	9417.61	11398.6	23952.8	18990.4
5.38_558.2899m/z	Tetrahydroaldosterone-3-Glucuronide	Lipids and lipid-like molecules	44.3838	3.21689e-05	3.21689e-05	3.21689e-05	3.21689e-05	3.21689e-05	3349.29	4788.88	3472.6	1211.74	2046.41	3831.58	327100	44691.1	59809.4	231482	286131	55619	1244.51	9628.45	810.981	4198.19	3926.91	2547.66
5.75_594.2952m/z	Ptilosaponoside B	Lipids and lipid-like molecules	114.342	173.157	3.21689e-05	3.21689e-05	180.299	230.148	200888	281851	230540	44760.3	41426.4	113563	523.641	409.76	960.371	1878.21	224.622	188.449	701.716	31103.1	19607.6	10448.2	22269.2	28829.9
1.11_516.2417m/z	Iridodial Glucoside Tetraacetate	Lipids and lipid-like molecules	3.21689e-05	3.21689e-05	3.21689e-05	3.21689e-05	3.21689e-05	3.21689e-05	317595	280924	272987	91461.1	61361.7	221958	3.21689e-05	3.21689e-05	3.21689e-05	3.21689e-05	1137.84	3.21689e-05	3.21689e-05	22250	38205.2	22759.6	115543	65769.4
11.54_771.4855m/z	Notoginsenoside R2	Lipids and lipid-like molecules	321292	319018	288034	318353	307416	286852	115887	88635.4	103453	286144	340750	149019	158716	344288	293363	179801	162298	326657	621122	113503	316403	232276	178581	144852
3.73_351.1986m/z	(1s,2r,4r,8s)-P-Menthane-2,8,9-Triol 2-Glucoside	Lipids and lipid-like molecules	3.21689e-05	3.21689e-05	3.21689e-05	3.21689e-05	3.21689e-05	3.21689e-05	190025	210834	225769	37685	29095.4	90794.2	67879.2	30141.6	37356.3	54661.6	66025.3	25787.3	9539.01	52752.3	15442.2	33357.3	54543.6	47964.1
4.06_297.1686m/z	(-)-Trans-Carveol Glucoside	Lipids and lipid-like molecules	430.612	260.853	136.918	201.902	231.526	360.053	421761	573865	421547	190616	139649	426841	33034.4	5879.77	9645.87	28154.2	27637.4	7259.2	82880.8	262875	108102	174750	171448	269652
4.24_475.2346m/z	4-Hydroxyretinoic Acid Glucuronide	Lipids and lipid-like molecules	3.21689e-05	3.21689e-05	3.21689e-05	3.21689e-05	3.21689e-05	3.21689e-05	93679.1	89867.7	70374.1	106964	134262	117609	96722.1	69388.9	64189.9	117537	104062	66617.6	206040	427587	271789	402765	355610	418802
4.26_747.3682m/z	Hovenidulcioside B2	Lipids and lipid-like molecules	332.426	197.039	3.21689e-05	3.21689e-05	212.578	3.21689e-05	60244.2	119229	58738.9	45014.2	72411.5	61088.5	3.49187e+06	1.36521e+06	1.96641e+06	2.4201e+06	2.55389e+06	1.90593e+06	67898	398546	93417.3	269478	195830	219699
4.29_833.4335m/z	Hovenidulcioside A1	Lipids and lipid-like molecules	3.21689e-05	3.21689e-05	3.21689e-05	3.21689e-05	3.21689e-05	3.21689e-05	160348	130134	172063	106683	46320	188623	12916.8	1089.47	775.131	12838.2	18206.5	1491.03	8837.05	121722	44145.2	66127.4	120793	173056
4.46_692.3275n	Pisumoside B	Lipids and lipid-like molecules	3.21689e-05	3.21689e-05	3.21689e-05	3.21689e-05	3.21689e-05	406.299	552440	831894	640064	145489	144719	308935	81128.7	63271.9	42364.8	74916.3	138934	55770.1	24164.5	110136	63724.2	34983.2	77824.4	76136.7
4.50_808.4210n	Licoricesaponin B2	Lipids and lipid-like molecules	265.676	3.21689e-05	3.21689e-05	362.413	3.21689e-05	3.21689e-05	265438	486930	202636	33067.3	40778.7	117443	22019.9	29459.3	28104.4	16993.7	46393.7	60963.5	28848.4	269656	42156.2	56144.2	132595	96956.6
4.57_953.4369m/z	Basellasaponin A	Lipids and lipid-like molecules	1610.56	845.818	1290.79	529.943	1252.54	2065.66	50843.9	71539.8	57085.2	5131.28	2081.22	14187.1	277447	221077	143780	297030	302068	245028	16924.1	259127	30488.4	147490	102278	223994
4.64_497.2376m/z	Atractyligenin 2-Glucuronide	Lipids and lipid-like molecules	3.21689e-05	192.247	169.123	3.21689e-05	200.736	3.21689e-05	159338	175147	203786	22848.4	21021.7	62550.3	16863.4	15592.1	6910.54	19562.7	19882	9111.58	9128.32	65945.7	47162	26453	42874.8	46666.1
4.82_669.3607m/z	Gypsogenin 3-O-B-D-Glucuronide	Lipids and lipid-like molecules	3.21689e-05	3.21689e-05	3.21689e-05	206.864	3.21689e-05	3.21689e-05	93738.8	91938.7	138702	56498.1	41288.2	46875.9	47969.8	17981.3	14040.8	42785	36715.9	26280.8	8697.64	89729.3	39541.3	40306.6	44197.7	61408.1
4.83_965.4421m/z	Licoricesaponin A3	Lipids and lipid-like molecules	3.21689e-05	304.648	3.21689e-05	3.21689e-05	3.21689e-05	3.21689e-05	89804.2	167802	161913	56415.7	27678.2	70907.3	112395	70946.9	45235.7	135494	114920	56174.9	7411.3	201079	40595.2	69421.3	121295	75624.6
4.91_685.3347m/z	Abrusoside A	Lipids and lipid-like molecules	463.013	3.21689e-05	182.406	3.21689e-05	511.231	3.21689e-05	369615	570384	517498	107487	76608.6	217728	60857.8	47541.8	43819.8	45732.5	57905.2	63734.3	15500.5	101553	35737.7	38708.9	72632.7	90793.5
4.91_801.4028m/z	Periandrin V	Lipids and lipid-like molecules	236.379	731.74	342.112	392.607	317.012	337.265	100860	198917	155593	24490	24281.5	46234.5	80138.9	206806	68777.7	169857	111982	120910	51983	108194	88697.1	81950.5	148250	105907
4.94_968.4680m/z	Rebaudioside C	Lipids and lipid-like molecules	3.21689e-05	3.21689e-05	3.21689e-05	3.33779	3.21689e-05	3.21689e-05	71017	96315.9	103454	80506.1	38372.2	87146.8	3.21689e-05	841.166	750.588	442.421	549.775	3.21689e-05	3.21689e-05	1373.04	3.21689e-05	1244.59	2116.07	787.27
4.29_426.2116m/z	3-O-Methylniveusin A	Lipids and lipid-like molecules	403.032	122.725	372.312	226.241	545.406	497.123	74110.1	75362.9	41277	89210.1	55527.3	67039.4	3288.02	11936.9	16914.2	1687.88	5315.55	8735.38	316999	616061	645402	581615	774845	644579
4.41_433.1849m/z	19-Monoacetyl Cincassiol A	Lipids and lipid-like molecules	3.21689e-05	464.635	140.124	113.412	295.457	79.0224	112979	184090	113747	27868	43852.1	72763.4	4655.22	2272.66	3720.99	1775.86	1192.25	2845.64	1321.16	3341.23	569.358	1087.22	2024.47	2836.76
4.69_396.2372m/z	11-Dihydro-12-Norneoquassin	Lipids and lipid-like molecules	3.21689e-05	3.21689e-05	3.21689e-05	3.21689e-05	3.21689e-05	3.21689e-05	488444	507384	656012	106908	58522.5	260572	1770.56	1152.05	405.067	1743.43	776.674	1281.33	16966.4	53442.4	18631	32385.6	68976.7	72706.7
7.04_609.2978m/z	Pyrrhoxanthinol	Lipids and lipid-like molecules	192.537	25.6296	2.77822	32.4112	300.167	79.1582	116773	151636	225328	19218.3	7421.28	35403.9	5215.81	238.217	205.474	1738.37	1993.65	1145.71	102.544	1894.85	1293.08	427.009	1961.06	1610
8.68_683.2558m/z	Veranisatin A	Lipids and lipid-like molecules	448730	426702	435991	428302	471021	483273	234341	225922	248101	443252	465990	317438	376921	459278	450798	378736	382083	475679	548479	315658	518615	442719	384521	362968
11.55_727.4592m/z	Adonixanthin 3-Glucoside	Lipids and lipid-like molecules	379312	343306	338187	352517	351378	332302	122565	92958.9	115428	325546	370256	155346	165747	370997	312185	190102	173203	343770	664989	120405	360375	234533	188878	148908
11.66_463.3031m/z	Acetolein	Lipids and lipid-like molecules	507426	388817	370236	382846	498327	431774	158875	106920	174401	457746	431117	179499	227206	448618	504110	278500	320127	513285	766267	133215	417981	282235	229129	168924
4.26_754.6943m/z	TG(14:0/16:1(9Z)/14:0) (d5)	Lipids and lipid-like molecules	3.21689e-05	3.21689e-05	3.21689e-05	3.21689e-05	3.21689e-05	3.21689e-05	2230.98	3.21689e-05	3.21689e-05	1050.78	7569.49	3393	143705	100127	119684	113516	99495.5	132780	3.21689e-05	1810.85	2871.9	2479.45	5849.73	888.043
7.55_876.8391m/z	TG(15:0/20:2n6/O-18:0)	Lipids and lipid-like molecules	306856	215133	176773	216786	290495	257727	174345	171584	176066	316303	286625	239157	331115	599704	792659	528128	456334	861364	1.20245e+06	252937	479626	424942	392654	320793
1.41_547.3301m/z	Medicagenic Acid	Lipids and lipid-like molecules	18937.7	17267	18261	16353.9	19642.1	20507	227758	219033	167611	319516	274726	328148	198791	57153.2	210883	162638	202277	101251	168560	168993	147132	227387	203419	159717
10.37_1155.6633m/z	Halocynthiaxanthin 3'-Acetate Pyropheophorbide A Ester	Lipids and lipid-like molecules	4079.45	137261	67925.9	3.21689e-05	3.21689e-05	19863.2	3.21689e-05	544.206	3.21689e-05	1.14582e+06	504621	222599	369959	897144	1.01586e+06	262155	450830	943409	757042	117609	413775	685381	326340	147862
3.92_703.3624m/z	3-O-Trans-Feruloyleuscaphic Acid	Lipids and lipid-like molecules	3.21689e-05	3.21689e-05	3.21689e-05	3.21689e-05	256.215	3.21689e-05	155208	249129	118501	15478.5	7834.32	62759.8	3.21689e-05	3.21689e-05	12.2011	3.21689e-05	2276.91	3.21689e-05	3.21689e-05	35506	1655.54	7619.05	11585.2	38571.6
4.05_510.3047m/z	Colforsin Daropate	Lipids and lipid-like molecules	3.21689e-05	3.21689e-05	3.21689e-05	3.21689e-05	3.21689e-05	3.21689e-05	421383	633159	545044	143909	126522	264045	1417.63	2089.98	4109.08	483.485	2426.1	4438.25	73171.2	274971	133299	125797	280655	223194
4.18_490.2416m/z	Deacetylnomilin	Lipids and lipid-like molecules	3.21689e-05	3.21689e-05	3.21689e-05	3.21689e-05	3.21689e-05	3.21689e-05	191138	325124	178846	140928	87888.1	195575	176707	35807.9	52521.7	149856	181882	31732.6	192831	1.02517e+06	184599	406635	363084	684962
4.24_551.3126m/z	Ganoderic Acid S	Lipids and lipid-like molecules	3.21689e-05	3.21689e-05	3.21689e-05	3.21689e-05	3.21689e-05	3.21689e-05	130952	172579	230303	41843.4	21710.5	101922	21922.9	14521.6	13952.5	20003	21883.5	11900.5	11918.4	17107.9	21270.2	9852.46	14854.1	4751.04
4.96_655.3375m/z	19-Hydroxymytiloxanthin	Lipids and lipid-like molecules	313.324	234.1	759.735	424.046	313.991	385.341	452999	758160	748422	161399	176839	240447	80462.8	39100.9	40149.3	55834.2	74292.1	70009	78535.2	140430	116933	113068	202924	111280
5.02_1091.5636m/z	Hoduloside X	Lipids and lipid-like molecules	3.21689e-05	3.21689e-05	3.21689e-05	3.21689e-05	3.21689e-05	3.21689e-05	140167	159781	218563	17382.1	6256.42	59137.4	1180.4	3.21689e-05	3.21689e-05	3.21689e-05	884.833	3.21689e-05	1142.94	23853.5	7260.01	10881.5	33361.1	34771.9
5.05_1053.5387m/z	Quinquenoside I	Lipids and lipid-like molecules	3.21689e-05	3.21689e-05	3.21689e-05	253.293	15.4183	186.376	10471.1	8020.11	15051.5	3384.33	4617.06	6439.85	169208	619709	323308	178881	158690	576271	1459.31	8159.09	3.21689e-05	27669.9	934	3.21689e-05
12.91_380.2922n	MG(0:0/20:3(11Z,14Z,17Z)/0:0)	Lipids and lipid-like molecules	9303.83	10952.3	9903.9	6023.58	3614.28	9570.23	8479.63	5131.82	26151.8	41054.3	44468.7	12773.1	93418	159010	116058	87317.5	81683.3	127954	73412.5	19732.9	29362.2	51367.6	51024.6	50411.3
12.06_429.3185m/z	(24r)-24-Fluoro-1alpha,25-Dihydroxyvitamin D2	Lipids and lipid-like molecules	1.58115e+06	1.64601e+06	1.64374e+06	1.77607e+06	1.6098e+06	1.51851e+06	653774	541824	646581	1.54291e+06	1.88202e+06	908619	996240	1.87394e+06	1.69241e+06	1.05368e+06	868147	1.93143e+06	3.74981e+06	805444	1.99787e+06	1.48269e+06	1.13461e+06	955499
13.81_471.3656m/z	1alpha,25-Dihydroxyvitamin D3 25-Trimethylsilyl Ether	Lipids and lipid-like molecules	338489	378453	378445	391203	345171	326916	139411	114320	138459	325767	417869	194446	207900	419653	406173	254721	205090	456339	917393	187487	476472	356784	273121	231374
14.49_367.3357m/z	3-Deoxy-25-Hydroxyvitamin D3	Lipids and lipid-like molecules	786281	459322	622722	545941	329949	344574	64750.5	63440	66285.7	159189	112832	135125	513826	324068	262161	194977	161877	382873	37616.4	42772.4	25862.8	121638	20319.1	47558.4
4.14_487.2419m/z	(22e)-26,26,26,27,27,27-Hexafluoro-25-Hydroxy-22,23-Didehydrovitamin D3	Lipids and lipid-like molecules	652.058	229.319	212.955	417.901	210.394	455.028	286678	329445	337997	131645	101680	230579	7318.9	607.316	1108.44	4020.75	5617.3	597.523	12116.9	99696.1	38098.1	48319.6	91348	114869
0.71_135.9328n	Potassium Phosphate (K(H2po4))	Mixed metal/non-metal compounds	389871	352394	424453	431045	431821	406831	149236	121957	157875	345855	498237	240252	240501	454083	434811	288954	231687	503268	1.14605e+06	234738	555543	405769	326985	266575
1.31_365.0506m/z	5-Formamido-1-(5-Phospho-D-Ribosyl)Imidazole-4-Carboxamide(2-)	Nucleosides, nucleotides, and analogues	409221	409903	460306	442831	448872	508574	53337	42659.3	48320.6	32603.5	32622.5	37272.9	20996.3	164451	142792	32515	22060.1	204174	70785.3	32908.3	45375.7	27993	66766.6	54203
3.64_338.1535m/z	S-Adenosylmethioninamine	Nucleosides, nucleotides, and analogues	3.21689e-05	3.21689e-05	3.21689e-05	3.21689e-05	3.21689e-05	3.21689e-05	82688.1	84020.2	95769.3	48584	35833.3	63118.8	3561.52	667.476	1028.76	2893.12	1330.22	912.604	22174.9	76525.1	43542.2	45571.1	89510.7	69039.3
3.69_374.1968m/z	S-Adenosyl-L-Methioninamine	Nucleosides, nucleotides, and analogues	98.3377	3.21689e-05	3.21689e-05	3.21689e-05	3.21689e-05	3.21689e-05	436647	494189	634047	110938	83843	258879	42903.1	32486.3	40870.5	36090.5	40422.7	48920.7	40096.6	122045	65568.9	66172.1	188485	129722
1.43_290.0860m/z	Deoxyguanosine	Nucleosides, nucleotides, and analogues	1408.1	1070.62	1049.42	1289.19	1189.95	1158.24	81052.7	23756.3	91536.9	109058	130367	63320.5	13038.9	23122.9	22324.8	13517.1	12954.1	22691	95034.4	29873.4	219552	80123.1	96204.4	152468
1.48_251.0787m/z	Deoxyinosine	Nucleosides, nucleotides, and analogues	3420.02	3447.11	3611.71	3152.22	3079.88	3863.56	112763	42676.7	244346	171530	184209	119394	16168.1	18154.5	17374.3	15448.2	16184.8	16188.2	48666.1	57550.4	339288	109793	152261	291036
1.11_683.1361n	Nadhx	Nucleosides, nucleotides, and analogues	95519	42064.3	65518.3	173173	68300.7	113971	9053.6	12258.1	2111.47	14137.7	6508.84	19161.7	28162.4	68057	129049	33358.4	28360.4	105096	318370	468.906	24082	5976.94	17537.7	6464.42
0.79_346.0560m/z	Adenosine Monophosphate	Nucleosides, nucleotides, and analogues	306244	256590	550327	521556	204362	535155	50423.5	82704.2	26913.8	309116	160170	199527	30547	333186	239073	127201	74552.7	159723	346069	116313	105479	155231	147241	71071.7
0.80_427.0295n	Adp	Nucleosides, nucleotides, and analogues	468717	744541	467740	396345	173031	365907	260603	267680	346823	720917	1.26601e+06	353130	606759	1.1906e+06	933100	548355	613022	1.35621e+06	1.11495e+06	462898	1.67903e+06	1.09751e+06	711824	659402
4.19_542.0068m/z	Xanthosine 5-Triphosphate	Nucleosides, nucleotides, and analogues	3.21689e-05	3.21689e-05	3.21689e-05	3.21689e-05	3.21689e-05	3.21689e-05	53783.8	53812.4	47083.2	75814.2	84897.9	87296.5	3.21689e-05	2.89421	29.446	115.05	3.21689e-05	68.4012	20639.4	18350.2	55905.8	20487.8	82050.4	42440.9
4.46_506.9533m/z	6-Mercaptopurine Ribonucleoside Triphosphate	Nucleosides, nucleotides, and analogues	3.21689e-05	3.21689e-05	3.21689e-05	3.21689e-05	3.21689e-05	3.21689e-05	4.3111	264.391	9.01589	3.21689e-05	0.0337498	1.75261	159203	165952	150462	162527	122645	194678	3.21689e-05	4396.47	3.21689e-05	26598.4	1971.71	583.711
10.35_579.0270m/z	Udp-Alpha-D-Xylose	Nucleosides, nucleotides, and analogues	535468	533268	523816	503306	504663	512935	253074	233018	262585	497543	525233	347330	427445	519491	509808	437016	422518	545885	616060	352027	577459	489557	429020	393797
10.82_556.3183m/z	Fosteabine	Nucleosides, nucleotides, and analogues	129468	240301	185756	68058.1	85332.7	144214	1005.16	28487.2	3355.89	404274	327383	185126	320111	448664	509520	232907	257806	512974	445320	167260	305248	370471	259952	162077
0.77_208.0727m/z	2',3'-Didehydro-2',3'-Dideoxycytidine	Nucleosides, nucleotides, and analogues	393345	337685	407061	438654	448526	489068	81188.2	58812.4	73869.3	134137	143025	88504.5	24267.8	37832.4	30784.2	33689.4	25488.1	32812.6	69318	40403.9	60104.3	48611.7	38991.7	34542.5
0.79_244.0928m/z	Cytidine	Nucleosides, nucleotides, and analogues	215806	215218	238550	276465	174192	217293	17211.4	17006.9	11937.3	4850.23	2244.58	10300.3	34328.6	99133.1	90682.9	22835.6	28103.5	103742	7908.6	18201.6	13545.2	14929.7	24521.5	17130.8
1.11_666.1319m/z	Nadh	Nucleosides, nucleotides, and analogues	82829.5	40196.4	50523	163681	54722.7	84812.6	3.21689e-05	3.21689e-05	3.21689e-05	3619.88	3.21689e-05	5489.82	3.21689e-05	65620.8	117769	17129	1666.95	89631.9	611149	3.21689e-05	3.21689e-05	3.21689e-05	8895.16	3.21689e-05
1.22_267.0972n	Adenosine	Nucleosides, nucleotides, and analogues	1779.08	1806.67	1345.76	1183.23	751.966	1419.38	234942	128655	258478	39886.8	41856.3	41669.2	9489.73	2512.78	3597.91	8442.66	8598.13	2661.75	9459.69	253045	104613	91252	209876	85597.7
1.29_261.0532m/z	5-Fluorouridine	Nucleosides, nucleotides, and analogues	66.5581	3.21689e-05	3.21689e-05	58.51	41.832	3.21689e-05	13307.6	33682.2	46456.5	72837.2	62390.6	58783.8	29179.7	84782.9	77719.3	89947.7	73109.8	72811.7	282239	203748	267726	243145	143557	167173
1.30_268.0808n	Inosine	Nucleosides, nucleotides, and analogues	3.02032e+07	3.24235e+07	3.47444e+07	3.49805e+07	3.11229e+07	3.3216e+07	2.7553e+06	2.10807e+06	2.38545e+06	2.54515e+06	2.7067e+06	2.35645e+06	1.26512e+06	1.38695e+07	1.12438e+07	1.92204e+06	1.35789e+06	1.54254e+07	1.09377e+07	2.05734e+06	3.99364e+06	2.39788e+06	3.68939e+06	3.07348e+06
1.30_268.1405m/z	3-Deaza-2'-Deoxyadenosine	Nucleosides, nucleotides, and analogues	1416.9	1008.39	2998.36	2575.4	1751.57	4755.45	52909.5	61320.5	33146.6	107695	118159	104912	23505.6	27028.7	54687.7	36706.7	38026	33371.6	223994	62040	107465	92644.3	63335.5	52665
3.73_318.1576m/z	Riboprine	Nucleosides, nucleotides, and analogues	3.21689e-05	3.21689e-05	3.21689e-05	3.21689e-05	3.21689e-05	20.9941	217677	329520	249508	64326	46727.2	163098	58201.5	29838.5	31630.1	52290.3	50835.1	30564.9	21047.1	33307.8	32885.7	40688.7	46891.7	54801.3
3.89_297.0663m/z	6-Methylthioinosine	Nucleosides, nucleotides, and analogues	1062.2	1001.55	906.547	1148.74	1245.02	1039.25	23259	21871.6	12995.3	33302	30097.2	26155.8	351885	254201	322730	288013	307669	301911	224716	253819	228058	285656	392029	227941
4.94_601.3026m/z	Pinometostat	Nucleosides, nucleotides, and analogues	77.2362	3.21689e-05	3.21689e-05	3.21689e-05	227.252	3.21689e-05	187844	314794	258633	43244.4	41166.2	81502.7	116913	188847	107429	94677.1	120277	208909	23576.5	83449.4	37734.8	56702.6	80459	46694.9
1.11_174.1602m/z	N-(3-(Dimethylamino)Propyl)Acrylamide	Organic acids and derivatives	264619	240483	230348	287982	254624	228670	61987.4	40264.8	61760.6	171228	217398	97005	105067	218369	172169	116121	106456	231641	427270	78297.6	227754	157100	146035	101159
0.60_302.1629m/z	Lisdexamfetamine	Organic acids and derivatives	3.21689e-05	3.21689e-05	3.21689e-05	3.21689e-05	3.21689e-05	3.21689e-05	384621	375936	453857	373247	252393	353499	17796.1	3101.8	8133.03	13265.9	15756.3	5166.77	95181.3	261497	152892	125380	245315	270168
0.64_130.0865m/z	L-Pipecolic Acid	Organic acids and derivatives	378907	392461	430048	467960	389853	366759	680708	607835	510314	1.22087e+06	1.20399e+06	942404	303739	528746	699810	342190	307239	621282	1.68597e+06	455423	897473	733498	661471	579313
0.64_218.1501m/z	Alanyllysine	Organic acids and derivatives	3.21689e-05	3.21689e-05	3.21689e-05	3.21689e-05	3.21689e-05	3.21689e-05	128728	177080	166778	78457.9	91244.3	73577.4	11951.5	5172.98	7096.21	8958.66	12289.1	5025.83	39958.7	31401	45729.8	32577.6	34797	54738.4
0.64_261.1559m/z	Asparaginyl-Lysine	Organic acids and derivatives	5400.47	1549.6	2846.05	5880.39	3668.82	2736.11	100692	125636	90044.4	68936.5	55444	91640.1	11046.2	8712.88	13336.5	7828.9	9602.23	8962.75	45145.2	27117.7	31911	32127	43744.6	39448.2
0.64_275.1714m/z	Lysylglutamine	Organic acids and derivatives	74.097	65.9156	12.1638	45.4869	78.9758	66.1836	96438.6	135172	126437	43705	44437.6	47196.2	6111.57	1113.28	1426.79	4145.76	7428.13	1288.43	13264.1	20681	13501.6	16240.5	16608.3	31262.2
0.64_276.1555m/z	Glutamyllysine	Organic acids and derivatives	3.21689e-05	3.21689e-05	3.21689e-05	3.21689e-05	3.21689e-05	3.21689e-05	194904	232898	167864	129568	122811	170086	17691	7948.35	22112.6	10602.9	11706	10302.2	61313.3	29064.1	40257.2	42471.4	36116.3	57165.2
0.65_156.0769m/z	L-Histidine	Organic acids and derivatives	1.71659e+07	1.78209e+07	1.98703e+07	2.07584e+07	1.59025e+07	1.73318e+07	5.24764e+06	3.41291e+06	5.21741e+06	1.39158e+07	1.7068e+07	7.77603e+06	264276	5.36773e+06	2.11484e+06	321263	162226	4.0365e+06	2.52228e+07	1.69445e+06	1.29034e+07	5.80009e+06	1.87418e+06	3.22202e+06
0.66_347.0877m/z	Indole-3-Acetyl-Glutamate	Organic acids and derivatives	113601	120964	159125	150716	104721	131160	46113.4	25019.8	46650	93363.6	95481.6	56493.9	3.21689e-05	13266.7	1738.78	3.21689e-05	3.21689e-05	5867.99	66826.7	3217.71	53891	17181.5	2747.24	10457.7
0.67_188.1526n	N6,N6,N6-Trimethyl-L-Lysine	Organic acids and derivatives	935838	996523	1.06946e+06	1.11171e+06	927763	876690	405890	396930	363241	804804	873558	544692	718124	1.28874e+06	1.42635e+06	760892	663280	1.42597e+06	2.22517e+06	541160	1.06725e+06	879836	731497	583428
0.67_193.0255n	Phosphocreatinine	Organic acids and derivatives	1.65844e+06	1.72148e+06	1.94469e+06	2.0138e+06	1.55662e+06	1.64986e+06	550643	368174	546746	1.34449e+06	1.61394e+06	793148	26464.6	564279	215302	32407.7	16093.3	439053	2.7499e+06	179437	1.36572e+06	606921	191903	332278
0.71_140.0681m/z	L-Valine	Organic acids and derivatives	2507.63	3254.02	3905.11	2167.64	5224.53	3661.79	53731.4	59021.3	25445	33991.2	16578.2	35726.6	64566.4	55084.2	76132.7	47952.6	56940.4	55399.8	208210	84146.9	130799	97098.4	108120	78405.8
0.71_146.0692n	Alanylglycine	Organic acids and derivatives	98926.2	90600.9	91162.5	76167.2	80147.9	92508.9	4681.68	4696.97	5050.46	14874.7	17492.7	18582.9	555	3.21689e-05	3.21689e-05	621.152	228.733	3.21689e-05	1039.42	3.21689e-05	789.854	3.21689e-05	3.21689e-05	3.21689e-05
0.71_175.0957n	Citrulline	Organic acids and derivatives	14323.3	17300.4	8341.8	12444.3	24336.6	22333.3	261651	244739	286367	376916	347155	346941	246100	298607	517382	180754	212707	335344	495891	326194	363168	325712	466836	342600
0.71_221.0601m/z	L-Cystathionine	Organic acids and derivatives	313031	298597	363929	383476	298002	345420	112464	102127	110523	226343	244368	161867	175381	250849	273582	196829	187528	303275	348372	180039	298847	236834	208840	180105
0.73_119.0585n	L-Threonine	Organic acids and derivatives	210167	216993	213086	230176	197945	205567	50222.5	38347.4	40660.6	242532	186242	134896	280458	361671	530440	253607	244896	437063	864142	233391	424498	398418	293202	237973
0.73_132.0302m/z	L-Aspartic Acid	Organic acids and derivatives	14029.2	10395.2	8970.19	9476.38	10144.3	14331.1	86865.4	91545.5	70041.1	165693	105072	166640	170445	140643	226976	173449	189650	184957	201857	140985	161922	184823	202064	137665
0.73_146.0691n	L-Glutamine	Organic acids and derivatives	137704	125717	134241	116963	120190	155440	28945.3	32565	27419.1	41676.8	53771.7	52623	3791.02	779.523	1409.1	3081.04	2743.9	1066.77	8837.65	9473.67	11651	9860.7	9720.78	12856.7
0.73_158.0692n	4-Methylene-L-Glutamine	Organic acids and derivatives	40469.8	69514.8	50318.4	38813	85497.9	57856.6	814531	756196	813572	1.19617e+06	1.03637e+06	984052	605960	894489	1.34278e+06	490765	573624	977042	1.49621e+06	855542	1.02066e+06	931469	1.26726e+06	1.02585e+06
0.73_174.0883m/z	Carbamoyl (2r)-2,5-Diaminopentanoate	Organic acids and derivatives	9711.28	17813.2	13349.1	8974.37	24293.1	17700.1	231864	259751	250855	292778	237357	285862	120354	119680	160923	92455.1	119620	140820	191420	239185	221543	215292	304827	276754
0.73_286.1046m/z	Glu Thr Gly	Organic acids and derivatives	74183.7	78729.9	89525.5	89306.8	79814.4	96907.9	1209.75	1258.01	700.085	4452.33	3127.44	2246.74	1575.54	2829.57	2160.86	1648.75	1664.72	4035.68	9266.5	2149.49	1650.95	3684.08	2198.16	1993.19
0.73_378.0688m/z	Vulgaxanthin I	Organic acids and derivatives	168468	158346	154222	192522	153380	146379	31054.3	16669.8	22897.9	54575.4	41147.2	22271.5	13832	156620	118848	36069	38641.6	162020	84441.6	2724.1	4653.22	5404.86	2781.5	5843.93
0.74_131.0695n	Creatine	Organic acids and derivatives	6.72795e+07	6.73658e+07	7.86606e+07	7.9483e+07	6.63226e+07	7.1522e+07	3.04393e+07	2.43071e+07	2.88881e+07	6.41614e+07	8.29195e+07	4.17603e+07	3.49161e+07	7.87456e+07	7.36135e+07	4.1691e+07	3.3576e+07	8.21084e+07	1.80235e+08	3.42705e+07	8.71503e+07	5.86415e+07	5.02331e+07	4.49201e+07
0.74_233.0778m/z	Glutamylserine	Organic acids and derivatives	3.21689e-05	568.938	141.71	169.285	280.302	339.294	107949	110578	61747.7	63987.2	76190.8	119431	11431.8	4006.56	6589.02	9325.51	9732.36	4499.82	30179.2	35124	41128.6	36752.5	43651.3	43509.2
0.76_175.0713m/z	Formiminoglutamic Acid	Organic acids and derivatives	1509.66	727.752	7.32487	658.901	821.714	651.415	186618	171485	148658	67283	32036.8	101552	26556.9	631601	134552	52747.7	42084	519475	218537	180465	259736	91812.9	542135	299890
0.76_217.0829m/z	Glutamylalanine	Organic acids and derivatives	2876.45	2972.1	3769.26	3447.6	3294.21	3568.1	247385	277125	175221	92814.9	175031	202445	25884.9	16706.9	12868.5	20637.2	23487	14205.8	44310.4	93358.6	82742.5	63206.4	68195.7	96381.8
0.77_116.0709m/z	L-Proline	Organic acids and derivatives	4.43235e+06	4.28942e+06	5.53588e+06	6.06452e+06	4.47654e+06	4.71691e+06	876138	402331	1.27731e+06	3.87168e+06	5.09649e+06	2.0186e+06	324821	358881	761242	340649	179797	677437	4.52601e+06	430164	2.0138e+06	1.31568e+06	534862	854326
0.77_189.1234m/z	N-Alpha-Acetyl-L-Lysine	Organic acids and derivatives	7804.63	6559.64	12306.9	10617.4	6654.07	11065.9	191841	230277	137631	144902	163261	169324	35922.6	24248	32891.2	32078.5	30780.3	27309.1	106384	53138.3	73094.8	71240.9	78030.9	61641
0.77_249.1081m/z	Gamma-Glutamylthreonine	Organic acids and derivatives	3.21689e-05	3.21689e-05	3.21689e-05	13.7511	6.88684	4.30536	104071	86966.6	58210.6	78231.2	120483	108595	9609.42	1288.05	4250.58	2874.62	7632.8	3.21689e-05	23464.7	39494.2	94375.1	54215	64035.7	50058.1
0.79_218.0902n	Alanylglutamic Acid	Organic acids and derivatives	939.411	3177.75	5275.51	558.522	1112.97	997.097	146436	143549	101696	56393.8	108453	114036	53564.3	38768.8	40626.3	49718	44658.5	36374.8	66800.3	74740.4	72173.7	60793.2	56454.2	75151.6
0.80_134.0269m/z	(S)C(S)S-S-Methylcysteine Sulfoxide	Organic acids and derivatives	13479.5	12018	8924.6	6276.57	7828	7524.21	29051.8	10680.8	41470.7	85587	51189.9	19716.1	99414.3	143554	54520.2	79625.2	49466.4	159072	399987	88136.1	68492.8	85595.1	121045	173066
0.80_144.1020m/z	(R)-1-Methylpiperidine-2-Carboxylic Acid	Organic acids and derivatives	103451	101847	120603	137306	112952	114620	25314.3	19335.3	21794.3	47265.1	63339.4	33878.3	60146.6	108633	109623	62631.3	50920.9	119020	177558	34873.4	74222.1	59670.5	47282.4	41965.8
0.82_204.1111n	Valylserine	Organic acids and derivatives	7386.67	3436.21	2811.77	3385.83	9448.4	10137	122599	123791	116908	93169	139757	100314	25488.2	28388.9	25315.9	25375.2	22214.2	26322.2	108509	62428.5	100672	59879.3	53387.8	69281.1
0.82_217.1295m/z	N-A-Acetyl-L-Arginine	Organic acids and derivatives	4663.36	5153.4	7011.79	5919.88	3352.87	6537.39	124306	99301.1	67053	118067	111866	105575	3.21689e-05	3.21689e-05	3.21689e-05	3.21689e-05	3.21689e-05	3.21689e-05	104398	24939.1	71305.2	42717.4	52213	48845.3
0.83_178.0179m/z	S-Carboxymethyl-L-Cysteine	Organic acids and derivatives	74362.8	60541.9	74154.1	85903.3	91956.9	98870.5	20380.1	11306.1	13059.1	19434.4	20778.6	13073.6	12637.4	19329.6	17141.6	18947	13842.3	19038.7	18655.4	11981.3	14251.8	13927.4	11298.9	9620.62
0.84_173.0922m/z	Glycylproline	Organic acids and derivatives	1057.34	1249.03	2269.47	3.21689e-05	796.544	2815.52	62648.3	51160.4	52548.7	100856	125610	82971.5	28345	43085.6	47720.6	30423.5	17630.5	38709.2	153492	51439.8	109189	82209.8	41001.7	55850.9
0.85_244.1292m/z	N6-Beta-Aspartyllysine	Organic acids and derivatives	3.21689e-05	3.21689e-05	3.21689e-05	3.21689e-05	3.21689e-05	3.21689e-05	50389.6	40747.4	35758.1	48076.6	56220.7	50797.3	28459.5	108448	56226	43233.7	44049.9	81575.7	174119	51709.3	104463	86044.3	62722.8	62118.6
0.85_247.1289m/z	Valylglutamic Acid	Organic acids and derivatives	3.21689e-05	3.21689e-05	3.21689e-05	3.21689e-05	3.21689e-05	3.21689e-05	131630	171710	99786.2	25566.2	66874	52110.7	9335.21	3.21689e-05	3.21689e-05	5604.59	9034.55	3.21689e-05	8495.38	39358.8	38175.3	16481	28290.5	33173.6
1.10_405.1618m/z	Glu Glu Gln	Organic acids and derivatives	3.21689e-05	3.21689e-05	3.21689e-05	3.21689e-05	3.21689e-05	3.21689e-05	71788.8	47399.6	51207.5	205911	247473	119019	32146.6	41461.6	34319.9	39950.4	34189.8	35407.9	134209	42774.2	138768	102693	75962.1	56877.6
1.10_613.1591m/z	Oxidized Glutathione	Organic acids and derivatives	239979	134305	182078	269183	175754	171402	3.21689e-05	3.21689e-05	3.21689e-05	3.21689e-05	3.21689e-05	3.21689e-05	16419.6	52935.4	37187.1	49153	50177.9	60101	192885	3.21689e-05	3.21689e-05	3.21689e-05	3.21689e-05	3.21689e-05
1.11_175.0479n	N-Acetyl-L-Aspartic Acid	Organic acids and derivatives	12594.7	10373.7	12056	10973.3	13979.3	14272	31690.5	38360	15743.1	27160.2	22081.9	23234.2	224875	311366	223658	239721	275133	303925	159352	242474	165334	162311	519424	233953
1.11_244.1292m/z	Prolyl-Gamma-Glutamate	Organic acids and derivatives	4666.62	3988.79	5708.23	7481.07	4341.26	5796.84	97789.5	73398.7	77240.1	100071	125449	110551	65893.1	241938	128364	100696	96061.1	170790	399513	99448.8	246757	198605	145913	131377
1.11_309.1689n	Tyrosyl-Lysine	Organic acids and derivatives	3.21689e-05	3.21689e-05	3.21689e-05	3.21689e-05	77.7494	3.21689e-05	202420	253658	325421	76481.8	62581.7	95300	13222.2	624.798	1944.14	11885.9	14450.2	3.21689e-05	8001.89	40501.2	24096.4	22176.9	31296.5	55918.6
1.11_389.2396m/z	Lys Leu Glu	Organic acids and derivatives	3.21689e-05	3.21689e-05	3.21689e-05	3.21689e-05	3.21689e-05	3.21689e-05	140106	161102	98508.3	32329.5	32361.1	82437.9	74532.7	8124.92	34983.8	41439.1	78835.6	11889.3	22221.3	151637	29223.5	55634.2	81741.9	90884.7
1.12_271.0063m/z	S-Oxocysteine	Organic acids and derivatives	25922.5	26223.3	27085.4	27038.1	22072.6	27659.5	30928.1	25994.4	31769.4	77784.1	85865.8	44417	174279	132415	203680	175438	185371	151397	112960	65149.9	110057	99007.4	104720	66492.7
1.13_230.1501m/z	Lysylthreonine	Organic acids and derivatives	3.21689e-05	3.21689e-05	3.21689e-05	3.21689e-05	3.21689e-05	3.21689e-05	85095.9	106870	64888.1	41742.6	45973.9	63238.2	21351.1	1835.52	3.21689e-05	20095.2	26840.1	3.21689e-05	5.05666	58905.3	46523.3	33287.4	72664.1	49466.7
1.14_213.1234m/z	Hydroxyprolyl-Valine	Organic acids and derivatives	15496.8	11362	14032.1	14921.7	12237.6	20627.7	197188	171655	139613	552589	503826	364435	138457	139250	195174	121263	77761.5	170202	700327	192219	348872	316271	131789	173087
1.14_269.1608m/z	Histidylisoleucine	Organic acids and derivatives	401.619	2207.99	1391.39	1038.63	455.109	3.21689e-05	257579	291167	266699	159841	184233	234763	118367	79361.4	69620.7	104689	147510	89782.8	191605	106464	150728	109118	129108	137347
1.16_260.1607m/z	Isoleucyl-Glutamine	Organic acids and derivatives	3.21689e-05	3.21689e-05	3.21689e-05	3.21689e-05	3.21689e-05	3.21689e-05	692259	776128	833258	323797	523916	395198	75754.8	20645.5	19886.3	56390.5	81170.7	17358.9	99926.2	174827	222348	124731	146757	215929
1.17_181.0739n	L-Tyrosine	Organic acids and derivatives	79931.3	73741.6	78408.2	77838.1	67158.6	83605.8	237250	167058	158028	302315	236477	294196	244794	156130	318199	219270	246128	203305	215082	234299	221817	279211	272730	194343
1.19_233.1496m/z	Leu Thr	Organic acids and derivatives	477.967	652.746	600.938	715.455	774.094	482.771	595616	548748	582275	209003	503995	324748	40540.9	9395.09	4405.74	26102.5	34287.8	4114.9	110102	99391.5	188648	81475.2	90223.2	156437
1.19_247.1289m/z	Glutamylvaline	Organic acids and derivatives	1325.07	1820.86	589.313	721.557	1077.87	671.879	405048	416200	343936	206950	346012	306293	295375	109171	114365	255555	282391	92344	335175	231693	302932	204675	298095	270939
1.22_259.1897n	Lysylleucine	Organic acids and derivatives	3.21689e-05	3.21689e-05	80.9985	102.868	175.368	82.5132	1.38651e+06	2.23748e+06	2.22508e+06	429750	434126	529655	35488.1	10644.2	19321.7	30598.5	39368.3	12231.8	123369	264121	236891	175333	209091	363333
1.22_375.2240m/z	Asp Leu Lys	Organic acids and derivatives	3.21689e-05	3.21689e-05	3.21689e-05	3.21689e-05	3.21689e-05	3.21689e-05	152063	155554	127168	91447.5	81098.6	142098	46208	29552.9	60497	34763.3	37304.7	26010.3	91964.9	93141.1	69864.7	91584.4	102762	93847.7
1.23_117.0790n	Norvaline	Organic acids and derivatives	37202.3	55546.6	50000.3	44957	63224.6	41580.8	117157	79052	61603.6	125409	84363.7	102968	213718	309807	313841	211413	218889	292993	849643	225259	506424	386730	388048	259799
1.23_310.1166n	Tyr Glu	Organic acids and derivatives	1656.29	927.652	1679.97	854.764	2126.47	2133.57	423408	513441	268169	345923	285307	509843	66505.7	26894.8	111407	40450.3	39129.6	43484.6	244724	88581.4	122917	132535	116488	103018
1.23_344.1105m/z	P-Coumaroyl 3-Hydroxytyrosine	Organic acids and derivatives	66212	62175.5	71337.5	67949.2	82035.2	65702.7	1963.65	3363.17	830.367	11771	8525.61	5869.88	1931.38	6426.24	20081.3	2628.91	2348.5	13150.8	60994.6	1665.3	6930.63	6128.15	2850.45	3137.7
1.28_174.1006n	Glycylvaline	Organic acids and derivatives	62.0797	30.8848	66.0206	3.21689e-05	62.6899	7.00756	114115	138050	69369.9	37615.2	67197.9	85952.5	11268	10830.9	4753.8	12209.3	8537.4	5918.45	65260.3	45721.2	58948.4	36619.3	45327.9	46200.7
1.28_333.1769m/z	Leu Asn Ser	Organic acids and derivatives	3.21689e-05	3.21689e-05	3.21689e-05	3.21689e-05	3.21689e-05	3.21689e-05	144743	223460	108036	63118.5	72192.2	127930	17008.7	2322.26	6262.5	14238.4	16719.4	2314.29	8525.5	49930.2	24388.4	26625.2	38480.6	43781
1.30_219.1341m/z	Threoninyl-Valine	Organic acids and derivatives	3.21689e-05	206.348	76.3784	3.21689e-05	3.21689e-05	3.21689e-05	120928	155522	156231	40572.4	83829.3	55275.1	10483.4	3173.91	232.91	8925.49	10791.3	523.368	18873.4	48526.6	72509	26005.6	28920.8	63452.1
1.31_247.0693n	N-Succinyl-L-Glutamate	Organic acids and derivatives	13.8101	3.21689e-05	3.21689e-05	3.21689e-05	3.21689e-05	3.21689e-05	387573	416553	242326	448828	456907	511912	29135.8	28576.4	45815.3	44188.7	30663.2	37263.6	210684	64036.2	151030	117581	103048	92198.3
1.33_669.1498m/z	S-Formylglutathione	Organic acids and derivatives	73761.7	70014.9	80346.5	79721.4	88820.7	89441.9	1923.7	250.487	531.698	356.956	3.21689e-05	416.078	3.21689e-05	281.222	0.11024	3.21689e-05	3.21689e-05	2752.84	3.21689e-05	3.21689e-05	3.21689e-05	3.21689e-05	21.6059	3.21689e-05
1.40_259.1301m/z	Isoleucyl-Glutamate	Organic acids and derivatives	3.21689e-05	3.21689e-05	3.21689e-05	3.21689e-05	3.21689e-05	3.21689e-05	157012	195350	115100	30743.9	76897.7	82468.4	22424.5	4460.13	5249.38	14114	23259.3	3142.91	9055.56	32341	32467.4	18860.2	20680.7	35063.4
1.46_235.1422m/z	Brivaracetam	Organic acids and derivatives	3.21689e-05	3.21689e-05	3.21689e-05	3.21689e-05	3.21689e-05	3.21689e-05	245605	275075	256255	34231.4	37605.5	100704	16973	3092.4	3672.64	13881.7	17655.3	2483.44	14236.2	137979	38529.9	54045.5	55068.4	147182
1.51_261.1447m/z	Leucyl-Glutamate	Organic acids and derivatives	2730.36	3158.73	2422.18	2511.97	2444.04	2800.58	1.06015e+06	1.18587e+06	835499	284659	903717	579791	184583	64953.3	64306.3	127117	187635	46808.6	221771	272386	399837	197150	183668	307035
1.61_334.1315n	Asn Ala Met	Organic acids and derivatives	3.21689e-05	3.21689e-05	3.21689e-05	3.21689e-05	3.21689e-05	3.21689e-05	6153.53	6469.44	4791.79	2938.76	2997.42	5752.13	191503	105338	79735	260883	217407	97012	14007.1	115916	14210.6	89375.2	31243.2	40040.9
1.66_239.1029m/z	Glycyltyrosine	Organic acids and derivatives	1381	1202.22	1359.56	966.689	789.177	1567.62	209782	259556	184221	92645	100188	168871	48302.2	18544.1	19382.7	40241.3	39234.9	16904	98762.3	134463	88207.4	93817.4	118760	126030
1.72_252.1113n	Alanyltyrosine	Organic acids and derivatives	1241.06	1249.81	1002.01	1302.07	946.207	734.205	164178	229417	223964	39975.9	72143.7	56094.6	20007.6	9956.24	5810.98	17303	27537.3	6555.52	39908.7	66795.2	82185.6	33109.3	36163.9	78631.1
1.73_294.1807m/z	Lysylphenylalanine	Organic acids and derivatives	58.3241	340.825	148.274	66.5958	49.0803	3.21689e-05	540158	789910	669022	179609	156338	287306	24960.7	7120.94	9738.07	19911.6	24583.8	7366.27	51158.3	106242	68581.5	60063.6	106350	126480
1.89_311.1241m/z	Glutamyltyrosine	Organic acids and derivatives	3.21689e-05	3.21689e-05	3.21689e-05	3.21689e-05	3.21689e-05	3.21689e-05	106427	128223	65239.8	40292.2	65550.1	79766.1	31709.1	13695	12909.3	21519	21611.9	10838.5	33884.4	53389.3	43684.9	32288.1	31531.5	47629.5
1.91_357.2500m/z	Leu Pro Lys	Organic acids and derivatives	56006	57823.3	63394.3	64379.9	60121.7	64502.4	200709	225527	206845	207662	182914	192837	30037.1	79768	74192.3	35342.5	33219	86011.4	272632	142045	152691	120366	157337	139533
1.91_374.1807n	Asp Ile Gln	Organic acids and derivatives	3.21689e-05	3.21689e-05	3.21689e-05	15.8721	3.21689e-05	3.21689e-05	83746.6	109608	58632.4	49677.2	51826.2	74577.1	75213.3	22229.9	32370.8	71900.2	66885.3	34582.9	29267	64300.7	25443.6	37388.6	42374.2	45641.5
10.10_334.2350m/z	N-Tetradecanoyl-Homoserine Lactone	Organic acids and derivatives	519954	462070	492705	589184	535415	465718	195761	164795	197332	284076	431590	237261	203751	357987	307870	256591	186933	346839	757388	199839	460590	276630	249515	258096
10.14_482.3241m/z	Stieleriacine E	Organic acids and derivatives	125585	191505	144086	90188.7	86111.4	106899	7432.29	13640.3	5674.38	319197	305240	111253	255691	409313	510134	144783	165610	582401	596345	84393.4	267196	350301	204523	122553
11.03_660.3499m/z	Thymopentin	Organic acids and derivatives	35774.9	85063.3	68684.1	14074.3	18296.7	46289.6	3746.49	24170.5	3977.2	184193	145862	102112	136064	202971	229130	89290.4	117497	233038	199347	55176	124244	165647	109931	69356.6
11.50_358.2773m/z	N-Arachidonoyl Alanine	Organic acids and derivatives	3.21689e-05	3.21689e-05	3.21689e-05	3.21689e-05	3.21689e-05	3.21689e-05	95962.4	56087.6	98363.5	63517	52107	47725.8	3.21689e-05	809.813	212.571	108.13	125.571	3.21689e-05	15293	9870.3	60348.3	29254.8	41661.5	17851.6
2.01_347.1923m/z	Leu Ser Gln	Organic acids and derivatives	3.21689e-05	3.21689e-05	3.21689e-05	3.21689e-05	3.21689e-05	3.21689e-05	149544	266103	112297	18408.9	23163.1	64910.5	63485	730.579	1129.03	39766.3	177497	947.896	10151.2	58582.7	9946.32	19442.8	32786.4	38192.3
2.03_389.2035m/z	Ile Gln Glu	Organic acids and derivatives	3.21689e-05	3.21689e-05	3.21689e-05	3.21689e-05	3.21689e-05	3.21689e-05	147967	163558	135351	40334.2	40598.6	102223	28477.3	6714.65	10956	21598.9	28981.3	5943.25	21960.7	88230	37624.9	47287.7	74178.4	83800.3
2.03_445.1206m/z	Alacepril	Organic acids and derivatives	177146	208614	189774	202336	185480	173131	60861.9	52679.3	68971.7	159750	191331	89365.2	91637.7	214082	177471	103786	86934.7	224106	423356	78764.7	220201	159941	106770	106173
2.25_165.0790n	L-Phenylalanine	Organic acids and derivatives	113503	115826	123415	116394	109488	132371	499822	547064	379904	611612	505563	642670	425689	237511	423306	364330	404337	299900	344168	401843	368792	416767	394956	334843
2.27_224.1359m/z	Ethyl-L-Nio	Organic acids and derivatives	3.21689e-05	57.3883	3.21689e-05	3.21689e-05	88.9088	3.21689e-05	94205.1	143589	83545.9	52402	42871.4	100688	1632.54	178.378	1767.38	1264.81	913.461	642.929	21188.2	43070.1	22049.9	29741	33651.1	49207.5
2.27_276.1078m/z	Galactosyl 4-Hydroxyproline	Organic acids and derivatives	201.392	279.377	208.693	3.21689e-05	516.526	3.21689e-05	31200.4	27702	27550.7	25277.9	21099.5	25980.4	99290.9	85812.2	78794.8	124013	170413	87990.9	42301.5	70081.7	55476.1	45646.3	144548	73100.8
2.38_527.2831m/z	Neuromedin N (1-4)	Organic acids and derivatives	3.21689e-05	3.21689e-05	3.21689e-05	3.21689e-05	3.21689e-05	3.21689e-05	69162	144615	159114	130448	62670.5	72314.9	3.21689e-05	3.21689e-05	3.21689e-05	3.21689e-05	3.21689e-05	3.21689e-05	772.415	1219.5	14875.2	1757.59	6257.62	4728.89
2.43_288.1555m/z	Hypoglycin B	Organic acids and derivatives	3.21689e-05	3.21689e-05	3.21689e-05	3.21689e-05	3.21689e-05	3.21689e-05	92722.3	133579	111856	33421	26798.6	61264.6	2748.64	3.21689e-05	281.113	2178.33	1470.14	130.78	14536	59359.5	20310.6	40071	39442	83349.2
2.50_295.1291m/z	Phenylalanylglutamic Acid	Organic acids and derivatives	5348.69	4687.67	6598.16	4438.06	4331.52	8850.82	371072	380286	186018	417391	362489	506642	147975	110405	272749	109089	88868.4	173988	593654	102511	217942	203938	139331	135549
2.52_284.1607m/z	N5-(4-Methoxybenzyl)Glutamine	Organic acids and derivatives	272.928	198.345	3.21689e-05	269.017	205.856	162.528	143998	147031	104603	147235	92913.1	139300	2914.8	713.781	713.401	1691.35	2233.02	921.232	92868.3	20600.3	44859.9	22795.5	40896.9	32251.6
2.53_249.1269m/z	Valylmethionine	Organic acids and derivatives	12436.9	14218.3	12079.1	12705.3	11986.7	12630.5	142376	139198	225228	44969.2	103661	40387.8	16250.3	15163.8	12984.6	13109.9	15161	15129.7	37255.3	36424.8	64333.3	26253.4	24910.8	54218.6
2.64_228.1112n	Pyroglutamylvaline	Organic acids and derivatives	311.62	517.54	368.267	174.841	323.915	1105.53	263972	326177	294136	191772	272040	227212	27186.1	8980.27	6158.24	21048	33780.6	4613.58	86256	119064	174902	67554.8	99629.8	148087
2.69_259.1535n	Glutaminylisoleucine	Organic acids and derivatives	1766.5	4369.28	2605.78	2366.3	2459.46	2250.98	258680	418175	263978	43643.2	86247.7	77361	28457.1	7460.7	5174.78	18302.1	32049.9	7054.44	33054.7	97757.8	66612.6	36946.9	37037	103037
2.94_381.2155m/z	N-Myristoyl Asparagine	Organic acids and derivatives	3.21689e-05	3.21689e-05	3.21689e-05	3.21689e-05	3.21689e-05	3.21689e-05	290967	442708	512368	84997.8	54709.8	136421	35551.9	4310.43	7173.6	28292.7	38123.2	5594.58	9898.25	63864.8	30787.9	29432.3	43828	76594.2
2.99_232.1425n	Threonylleucine	Organic acids and derivatives	1603.84	2373.5	2133.47	1947.21	1885.64	1594.53	372297	427594	536965	115636	260743	120051	13724.2	2691.34	1742.43	10099.1	15801.6	1791.26	49375	142108	224130	73801.6	82536.4	191788
3.21_260.1375n	Glutamylleucine	Organic acids and derivatives	6817.66	6553.37	7393.18	7771.91	7012.07	6750.2	573397	650782	361016	246940	510877	477598	184784	49124.4	43570.8	120438	180977	32310.6	246965	506460	342840	240894	277186	438214
3.47_231.1706m/z	Ile Val	Organic acids and derivatives	138.415	71.1518	73.2113	126.369	79.9664	74.092	221411	227881	270491	49831.7	121950	66451.5	9599.64	3637.38	2544.65	6256.87	8598.5	1989.87	17182.1	42523.1	62651.5	23078.1	26385	56269.3
3.47_283.1404m/z	Agaritinal	Organic acids and derivatives	3.21689e-05	3.21689e-05	3.21689e-05	3.21689e-05	3.21689e-05	0.918913	201842	283322	171824	66288.6	71919.7	146683	12624.8	2534.79	4452.06	5158.08	8306.52	3659.86	58335.1	244439	81133.7	134965	145219	172842
3.47_627.3116m/z	Val-Pro-Asp-Pro-Arg	Organic acids and derivatives	3.21689e-05	3.21689e-05	3.21689e-05	3.21689e-05	3.21689e-05	3.21689e-05	254017	352220	255419	62560.9	41750.2	175904	2205.03	3.21689e-05	3.21689e-05	670.592	5510.94	3.21689e-05	7816.17	95363.7	34085.5	41551.5	103934	102635
3.54_271.1767m/z	Sakacin A	Organic acids and derivatives	3.21689e-05	61.723	45.1698	29.6067	78.535	23.5971	1.33508e+06	1.80558e+06	1.36295e+06	764226	818800	1.13425e+06	37029.9	21726.2	42404.7	30665.5	29947.5	34271	505974	973016	776772	657294	915374	902477
3.57_229.1549m/z	Pro-Ile	Organic acids and derivatives	9118.21	11673.6	10773.1	10228.2	11168.7	14999.1	828985	885063	758348	834769	996109	808672	244200	181769	244435	224962	189262	210138	975551	554069	830829	542378	446715	543022
3.57_253.1185m/z	Serylphenylalanine	Organic acids and derivatives	634.748	694.748	477.268	767.013	472.544	495.086	97246.4	123377	120457	27856.9	47616.9	40814.4	28476	5317.45	3094.75	15015	26639.5	2303.73	20163.6	67216.8	56437.7	24238	26524.8	82476.3
3.59_375.1877m/z	Asn Glu Leu	Organic acids and derivatives	3.21689e-05	3.21689e-05	88.3813	145.064	3.21689e-05	3.21689e-05	308440	371598	262884	82487	91886.9	184392	101388	25933.2	37316.9	91027	102193	24602.5	42368.9	251727	68734.8	106281	147843	185104
3.62_439.2269m/z	Glutamylleucylarginine	Organic acids and derivatives	3.21689e-05	3.21689e-05	3.21689e-05	3.21689e-05	3.21689e-05	3.21689e-05	257796	252747	289639	204017	163443	254894	60489.7	14563.3	26364.6	52092	57026.9	16807.1	63883.7	158460	103621	107137	188865	173760
3.64_330.1895m/z	Gabapentin Enacarbil	Organic acids and derivatives	3.21689e-05	3.21689e-05	3.21689e-05	3.21689e-05	3.21689e-05	3.21689e-05	20391.8	30595	15641.1	5535.3	2335.02	12592.9	33078.5	4784.76	20686.7	24317.1	27724.8	7497.02	42227.4	250106	30140.5	126095	79519.8	352632
3.67_223.1079m/z	Glycyl-Phenylalanine	Organic acids and derivatives	1787.23	2944.24	1961.72	2292.39	2938.68	2113.94	162170	183582	113530	61157.8	82285.5	124233	28749.1	18760	9197.55	21930	22969.7	12315.6	85225.7	99652.4	82788.5	58753.8	79057.6	91122.8
3.72_355.1797m/z	Biocytin	Organic acids and derivatives	3.21689e-05	3.21689e-05	3.21689e-05	3.21689e-05	3.21689e-05	3.21689e-05	4617.82	6202.62	4005.33	6636.14	595.097	6028.01	503410	87348.1	122432	380189	355790	90599.3	56528.8	326007	52307.3	185079	100082	211470
3.73_318.1660m/z	Asp Ala Ile	Organic acids and derivatives	3.21689e-05	3.21689e-05	3.21689e-05	3.21689e-05	3.21689e-05	183.285	290136	382178	233759	64616.7	80799.6	178943	45748.4	12186.6	15587	32956.5	36026.4	9172.51	33263.1	123245	41916.3	60257.7	80800.9	97873.7
3.75_237.1234m/z	Alanylphenylalanine	Organic acids and derivatives	3.21689e-05	134.604	17.751	3.21689e-05	3.21689e-05	3.21689e-05	220920	258404	347031	71166.3	136427	77083.2	35611.6	17471	10267.1	60428.3	75382.1	8787.94	41931.7	186253	133647	61356.5	66575.2	229854
3.75_295.1653m/z	Leucyl-Tyrosine	Organic acids and derivatives	3.21689e-05	3.21689e-05	3.21689e-05	3.21689e-05	3.21689e-05	3.21689e-05	384336	407041	537216	73515.3	117830	113499	54524	5160.16	7013.16	36837.9	55866.5	3610.82	34453	114806	97014.1	49542.9	54267.1	140156
3.75_373.2448m/z	Ile Leu Gln	Organic acids and derivatives	3.21689e-05	3.21689e-05	3.21689e-05	3.21689e-05	3.21689e-05	3.21689e-05	137863	143610	109644	76012.3	56008	147749	94262.1	35855.4	31462.9	104935	92541	31208.1	36276.7	159729	62880.8	105420	102204	128050
3.75_423.2224m/z	Imidapril	Organic acids and derivatives	3.21689e-05	3.21689e-05	3.21689e-05	3.21689e-05	3.21689e-05	3.21689e-05	129179	181553	164170	28614	34149.1	97190.3	55649.6	7628.38	10615.6	23918	29430.5	11656.5	8788.72	41832.9	15810	21041.6	26333.2	51680.7
3.75_453.2095m/z	Antiarrhythmic Peptide	Organic acids and derivatives	3.21689e-05	3.21689e-05	3.21689e-05	3.21689e-05	3.21689e-05	3.21689e-05	18218.3	30451.7	5153.31	4043.06	8754.79	12500.5	160373	198640	194450	144308	147293	214156	25705.4	19442.3	15017.6	25218.9	27760	21988.3
3.78_199.0400n	4-Chloro-L-Phenylalanine	Organic acids and derivatives	409018	383660	409820	405973	419849	439667	170180	135159	173730	357282	382618	248974	274038	396376	379349	309720	289210	402025	452851	231492	415467	353996	292295	260192
3.78_202.0442m/z	L-Oxalylalbizziine	Organic acids and derivatives	2.68135e+06	2.87527e+06	2.85215e+06	3.03113e+06	2.95334e+06	3.05651e+06	1.04847e+06	891626	1.06292e+06	2.32833e+06	2.82683e+06	1.49669e+06	1.50094e+06	2.67304e+06	2.5594e+06	1.73392e+06	1.47216e+06	2.8787e+06	5.95103e+06	1.3355e+06	3.12638e+06	2.33778e+06	1.73118e+06	1.59787e+06
3.78_262.1349n	Leu Met	Organic acids and derivatives	1082.7	577.539	841.354	925.849	1865.44	583.972	704008	786842	1.20946e+06	198249	455120	209261	50226.5	19721.7	13231.9	44252.7	65318	16445.9	98490.5	281911	289408	132824	190145	311036
3.78_338.1348m/z	Gly Asp Phe	Organic acids and derivatives	278.785	3.21689e-05	368.834	3.21689e-05	87.8274	326.333	233385	324271	236515	64644.2	73096.7	157947	15245.2	4911.1	4228.35	6890.97	10029.1	5420.24	12386	23376.8	35399.2	24139.5	47342.4	29726
3.78_819.4026m/z	Angiotensin Iv	Organic acids and derivatives	3.21689e-05	3.21689e-05	3.21689e-05	3.21689e-05	3.21689e-05	3.21689e-05	142380	179217	194492	29583.7	20615.5	65689.5	1281.79	219.585	316.828	1545.11	2665.15	612.473	550.375	20937.1	7548.13	5889.81	29852.5	23878.2
3.79_458.2430m/z	Ceranapril	Organic acids and derivatives	3.21689e-05	3.21689e-05	3.21689e-05	3.21689e-05	3.21689e-05	3.21689e-05	203379	216148	226353	133005	124989	184101	601023	141192	203872	458873	423646	151370	206079	1.27384e+06	313946	517286	590630	1.18398e+06
3.81_332.1818m/z	Ala Glu Leu	Organic acids and derivatives	3.21689e-05	3.21689e-05	3.21689e-05	3.21689e-05	3.21689e-05	3.21689e-05	119877	164854	149131	25159.1	25141.3	65686.4	48719.1	7883.96	8599.8	24476.2	84595.6	5465.19	18602.4	330957	28094.8	54233.5	61541.5	175145
3.81_390.1883m/z	Glu Glu Ile	Organic acids and derivatives	3.21689e-05	3.21689e-05	3.21689e-05	3.21689e-05	3.21689e-05	3.21689e-05	147130	163741	128820	62326.4	65175.6	152643	108001	49656.8	45036.5	145428	235564	41144.3	60405.3	133518	77149.2	117711	91441	146535
3.83_359.1828m/z	(His(1-Me)2)-Trh	Organic acids and derivatives	3.21689e-05	3.21689e-05	3.21689e-05	3.21689e-05	3.21689e-05	3.21689e-05	103370	167787	271932	51441.4	11686	83941.6	3119.53	6156.24	9355.3	4587.4	5670.76	5102.55	22233.5	16508.5	21014.1	8213.58	15772.6	24313.9
3.83_380.2163m/z	Val Val Tyr	Organic acids and derivatives	3.21689e-05	3.21689e-05	3.21689e-05	3.21689e-05	3.21689e-05	3.21689e-05	245005	346383	188317	74761.2	85375.7	153343	86670.4	12588.1	22040.8	53338.6	179335	18046.5	50616.2	117973	51053.5	56203.9	92889.8	84740.7
3.84_321.1890m/z	Arginylglutamic Acid	Organic acids and derivatives	4.80521	3.21689e-05	4.18017	3.21689e-05	3.21689e-05	3.21689e-05	312466	155376	174860	115364	150813	176791	183357	20361.7	30829.9	113471	168534	25052.6	87876.9	91300.4	127730	79046.7	191415	139895
3.85_375.1711m/z	Asn Val Tyr	Organic acids and derivatives	922.035	1141.55	925.531	1262.16	1055.81	691.046	178776	226194	213152	57435.5	46669.8	129353	31257.1	3115.92	3437.77	27521.7	35555.2	3026.05	8874.07	97478.1	34968.8	54244.5	88909.6	108714
3.89_230.1633n	Valylleucine	Organic acids and derivatives	718.742	329.207	704.614	931.564	1037.85	848.212	667732	649582	1.29503e+06	163014	392643	171184	32255.8	8594.85	8392.92	29231.4	35147.5	7185.65	63500.1	217075	284627	96519.4	128554	318334
3.91_352.1508m/z	Ala Asp Phe	Organic acids and derivatives	3.21689e-05	3.21689e-05	3.21689e-05	7.39874	3.21689e-05	3.69808	130090	184631	75605	21916	21235.2	94011.3	35082.1	3946.31	12371.9	16743.4	37935.5	5292	11555.7	40920.8	11718.7	21630.6	26546.2	27097.7
3.92_233.1490m/z	Isoleucyl-Threonine	Organic acids and derivatives	509.954	583.566	586.842	682.811	448.46	643.315	168603	159009	223090	55904.2	41222.3	120689	890.902	109.56	140.563	823.53	1854.19	352.478	26361.9	81137.2	22686.8	36564.1	60239.8	114271
3.92_368.1934m/z	Ile-Val-Val	Organic acids and derivatives	3.21689e-05	3.21689e-05	3.21689e-05	3.21689e-05	3.21689e-05	3.21689e-05	281098	419159	307813	78955.2	83855.5	162314	31602.9	14821.5	23172.5	24410.9	25960.8	18468.6	78798	443273	119280	172902	181517	279742
3.92_447.2450m/z	Metapro	Organic acids and derivatives	3.21689e-05	3.21689e-05	3.21689e-05	3.21689e-05	3.21689e-05	3.21689e-05	157684	141574	131893	128631	98594.7	171474	285126	35153.8	61488.1	206489	223600	37633.2	43767.9	199955	85563.1	119638	125480	122065
3.98_785.3704m/z	Daprodustat	Organic acids and derivatives	3.21689e-05	3.21689e-05	3.21689e-05	3.21689e-05	3.21689e-05	3.21689e-05	8322.25	8672.92	13181.3	3589.69	1649.7	6176.57	253067	53378.6	128248	208689	191002	70944	20704.7	142278	32537.1	106692	63084.8	76750.9
4.02_273.1580m/z	3-Hydroxylidocaine	Organic acids and derivatives	3.21689e-05	3.21689e-05	3.21689e-05	3.21689e-05	3.21689e-05	3.21689e-05	154318	127246	130667	41795.7	19941.7	94410	12592.2	2319.41	4964.52	7740.75	7919.82	1833.86	36281.8	44174.4	29949.2	18315.1	25702.4	43648.6
4.03_390.1910n	Phe Pro Gln	Organic acids and derivatives	1311.27	934.886	1766.69	1500.97	1836.34	1147.25	159663	224158	149981	58343.9	32751.2	78808	588612	767474	572994	840456	526309	477495	400273	662865	457110	664731	482735	750324
4.10_470.2255m/z	Fumaryl Diketopiperazine	Organic acids and derivatives	3.21689e-05	3.21689e-05	3.21689e-05	3.21689e-05	3.21689e-05	3.21689e-05	145824	299009	232468	333978	259576	307015	27769.7	18338	16680.4	32278.2	31551.9	11674.9	34636.4	36319.3	65161	29446.3	51199.4	54537.2
4.13_373.1906m/z	Leu Gln Met	Organic acids and derivatives	3.21689e-05	3.21689e-05	3.21689e-05	3.21689e-05	1.5411	3.21689e-05	206029	225529	242055	70160.7	52943.1	155679	12057.9	21135.2	21634.5	14741.3	8530.57	28057.9	10354.1	21178.7	34025.6	21648.4	50978.9	34890.1
4.13_511.2408m/z	Asn-Arg-Ala-Ile	Organic acids and derivatives	3.21689e-05	3.21689e-05	191.704	3.21689e-05	3.21689e-05	3.21689e-05	116323	122739	128059	32699.5	37588.9	67460.4	67387.8	73237.5	34803.2	31692.1	40988.2	58217	5900.6	86982.8	17299	31252.2	31790.1	67844.2
4.16_265.1550m/z	Valylphenylalanine	Organic acids and derivatives	8114.63	9050.72	8553.33	8781.57	7839.77	9491.89	246559	243828	437254	45996.7	76493.8	47980.4	34281.5	22967.2	17553.4	36592.8	44951.7	20225	45910.7	83728.7	89615.1	35215.4	38478.8	125223
4.16_345.2138m/z	Asn Val Leu	Organic acids and derivatives	3.21689e-05	3.21689e-05	3.21689e-05	3.21689e-05	3.21689e-05	3.21689e-05	128322	184199	122028	23834.7	26152.3	51292.8	16576.7	1710.54	4857.55	4803.98	15433.2	1775.91	17844.8	96194.7	29337.4	35795	57327.9	81578.1
4.18_558.2984m/z	Z-Lly-Fmk	Organic acids and derivatives	3.21689e-05	25.691	3.21689e-05	3.21689e-05	3.21689e-05	3.21689e-05	54294.3	69510.9	39374.6	46628.5	43833.7	58138	164397	86757.1	98360	132085	216291	125949	22647.5	52950.2	31535	47250.9	40089.8	47442.8
4.21_376.1552m/z	Alitame	Organic acids and derivatives	3.21689e-05	3.21689e-05	3.21689e-05	3.21689e-05	3.21689e-05	3.21689e-05	288395	387004	367145	44704.9	52234.8	137749	12464.5	2052.04	1827.35	8176.79	6659.96	1721.36	12872.3	163643	41771	63181.3	73997.4	128614
4.21_377.1627n	Asp Ile Met	Organic acids and derivatives	3.21689e-05	132.145	3.21689e-05	3.21689e-05	1151	3.21689e-05	1.33117e+06	1.4966e+06	1.65785e+06	239829	318947	676501	61142.1	15809.6	12698.7	49869.2	43926.3	16891.4	140353	724976	250861	333291	349625	618434
4.21_410.1930m/z	Asp Leu Tyr	Organic acids and derivatives	611.129	58.346	185.368	724.183	957.641	872.894	187032	235782	142939	56001.6	80897	139182	10374.4	4091.86	10389.7	10596.8	7283.88	8683.21	15767.4	65878.2	33441.4	39014.1	41031.5	58670.7
4.23_243.1715m/z	Leucyl-Isoleucine	Organic acids and derivatives	3.21689e-05	3.21689e-05	3.21689e-05	3.21689e-05	3.21689e-05	3.21689e-05	177936	178004	340827	35756.5	67903.1	41509.3	10588.7	1440.62	1509.92	8962.38	14172.3	766.377	6521	53802.1	46095.3	18849.8	27345.5	67503.2
4.24_245.1862m/z	Ile Ile	Organic acids and derivatives	643.416	688.811	495.771	624.675	696.651	615.547	1.80425e+06	1.88356e+06	3.40867e+06	422079	917880	458389	106397	25626.6	24423.7	92511.2	139754	16028.3	170779	530350	604812	225015	285953	684507
4.24_311.1842m/z	Glycylprolylarginine	Organic acids and derivatives	485.478	519.873	697.506	880.709	459.046	485.052	151344	161710	97386.7	23346.6	43059.5	82750.1	3743.8	3.21689e-05	175.77	2130.45	6194.69	3.21689e-05	21732.8	98099.2	16481.3	28874.1	43543.3	48364.2
4.24_333.1674n	Ala Pro Phe	Organic acids and derivatives	16.3492	10.4484	9.54858	144.32	112.999	29.6589	352276	370659	369621	545501	422650	569517	56241.4	11360.8	16462.7	48566.1	53125.1	11635.2	60255.8	37626.4	221160	67882.4	152762	55079.5
4.26_346.1981m/z	Asp Val Leu	Organic acids and derivatives	3.21689e-05	11.989	3.21689e-05	3.21689e-05	77.0951	3.21689e-05	486959	618864	440186	88751.9	123029	283525	95904.2	28415	36833.8	87040.6	121201	25161.2	47259.7	226478	85428.9	108851	102163	209532
4.28_328.2236m/z	Ile Pro Val	Organic acids and derivatives	3.21689e-05	86.2598	3.21689e-05	3.21689e-05	205.081	543.026	133008	131285	90165	60207.3	58205.6	104373	10656.9	17210.4	14424	10199.2	11509.2	13729	104803	74590.4	80189.9	69320.2	83715.7	77321.1
4.31_298.1495m/z	Threonylarginine	Organic acids and derivatives	553.513	276.666	74.7031	836.971	321.3	522.36	93367.5	60194.3	88483.2	65880.3	94351.1	66959.3	5359.48	947.526	5035.62	3205.77	1129.8	2042.66	54945.3	107017	111740	78545.8	45445.8	51054.1
4.33_360.1954m/z	Ile Pro Met	Organic acids and derivatives	3.21689e-05	3.21689e-05	3.21689e-05	3.21689e-05	365.125	3.21689e-05	166697	175385	144945	55528.1	48073.9	98457.2	112538	80450.9	45720.7	132009	244423	61747.2	54232.2	189072	68749.5	65469.6	106392	143738
4.33_403.2558m/z	Merodesmosine	Organic acids and derivatives	37.2459	3.21689e-05	3.21689e-05	3.21689e-05	68.9958	3.21689e-05	110308	139376	103003	53805.2	67912.9	83103.2	152516	24386.9	30881.5	119404	144810	26457.5	40671.1	211077	93281.4	107666	118750	167363
4.35_695.3704n	Jubanine A	Organic acids and derivatives	274.399	249.688	3.21689e-05	3.21689e-05	3.21689e-05	3.21689e-05	321675	531748	363139	101260	94781.7	156353	173541	92528.3	104918	197082	257167	100932	21257.7	89666.9	53508.3	74517.3	77903.3	86222.2
4.38_372.2378n	Gln Ile Ile	Organic acids and derivatives	573.517	409.872	530.603	565.155	378.16	384.648	340270	377567	282810	204020	190257	323935	523287	87728.6	104605	409770	505878	91420.9	134118	381958	226516	263488	324361	364319
4.38_379.1980m/z	Asn Val Phe	Organic acids and derivatives	401.742	219.778	295.702	215.639	193.178	325.967	61420.8	82902.6	66257.3	10507.7	9653.69	23741.7	315987	67675.1	100695	226335	427855	86444	19750.8	318988	27549.9	73415.2	68620.2	251831
4.40_518.2631m/z	Ximelagatran	Organic acids and derivatives	205.393	3.21689e-05	139.455	3.21689e-05	3.21689e-05	3.21689e-05	178385	307211	86006.4	53083.8	24809.5	71818	54293.2	4754.91	4786.31	49297	66280.8	4555.05	38952.4	368884	203797	161644	217086	233457
4.40_574.3016m/z	Nummularine B	Organic acids and derivatives	4897.44	1783.91	2859.16	3446.24	1219.52	739.085	74211.5	106626	83023.7	76258.5	64094.7	85422	87718.8	35549.4	37894.6	67299.7	64498.8	59823.9	15167	58710.3	46124.4	37040.1	50443.8	42557.6
4.41_500.2732m/z	Vignatic Acid B	Organic acids and derivatives	3.21689e-05	169.875	698.726	3.21689e-05	3.21689e-05	3.21689e-05	314249	345686	296790	209022	156713	274451	33921.7	4197.98	9965.55	24755.6	35924.6	4113.54	44731.2	172014	131183	143161	181868	224102
4.43_397.2217n	Methyl N-({(2s,3s)-3-[(Propylamino)Carbonyl]Oxiran-2-Yl}Carbonyl)-L-Isoleucyl-L-Prolinate	Organic acids and derivatives	5447.56	6517.36	6416.83	5754.86	5833.1	5564.13	136670	153351	106021	78159.5	73923.8	125207	104535	42764.2	40285.8	96651.2	89634.8	39180.3	61700.7	114960	81820.5	104484	115706	138439
4.43_445.2662m/z	Volicitin	Organic acids and derivatives	3.21689e-05	221.304	125.859	151.816	3.21689e-05	3.21689e-05	604937	698676	555333	165615	150810	419877	211867	77894.2	73080.3	246428	266396	53061.5	69570.2	269397	141899	146643	187818	272561
4.45_570.2950m/z	Leuphasyl	Organic acids and derivatives	56259.4	18431.6	26934.9	24456.5	7456.21	7462.32	448731	428155	379437	994805	1.03479e+06	739860	1.91497e+06	1.19093e+06	980966	2.05207e+06	2.53146e+06	1.33125e+06	524168	1.61536e+06	866723	690777	842013	843497
4.46_408.2481m/z	Ile Leu Tyr	Organic acids and derivatives	3.21689e-05	3.21689e-05	8.10653	3.21689e-05	106.595	3.21689e-05	120182	102561	154456	46490	28477.5	48736.9	20011.3	2629.53	3171.51	11759	17304.8	1661.8	5444.1	75143.6	24333.2	10444.6	28914.1	45468.6
4.48_338.2096m/z	Pentadecanoylglycine	Organic acids and derivatives	194.604	3.21689e-05	3.21689e-05	92.722	171.055	389.827	55776.3	94279.2	76882.2	79657.4	38712.2	72525.5	1891.2	287.705	258.037	1248.56	3393.1	303.579	11905.4	44127	27903.4	19876	23672	36382.3
4.50_591.2423m/z	D-Phenylalanyl-L-2-Piperidinecarbonyl-N-(4-Nitro Phenyl)-L-Argininamide	Organic acids and derivatives	3.21689e-05	3.21689e-05	3.21689e-05	3.21689e-05	211.954	3.21689e-05	197527	305636	187764	70073.8	103107	120582	6534.15	3.21689e-05	554.037	6782.63	6402.57	3.21689e-05	22588	147979	42996.9	65368.1	43868.5	85867.3
4.54_644.3219m/z	S-(9-Hydroxy-Pga1)-Glutathione	Organic acids and derivatives	6100.85	3.21689e-05	1636.62	625.312	3.21689e-05	3.21689e-05	140430	182949	215651	44103.7	33180.2	105290	25244.6	25164.5	24470.7	47185.5	27067.9	21698.8	13175.9	51158.2	26771.4	29123.1	69021.1	72777
4.55_302.2077m/z	Ile Gly Ile	Organic acids and derivatives	3.21689e-05	3.21689e-05	3.21689e-05	66.6069	3.21689e-05	3.21689e-05	164239	196356	183089	21519.3	21146.4	33883.7	11548.5	243.395	1581.03	10122.8	10920.1	210.659	12860.6	140381	28943.4	31515.8	53357.8	111164
4.57_475.2407m/z	Pangamic Acid	Organic acids and derivatives	3.21689e-05	3.21689e-05	3.21689e-05	3.21689e-05	3.21689e-05	3.21689e-05	400167	543683	338164	160461	218930	257014	9614.51	8819.82	2924.67	9380.81	7135.72	5830.62	31173.1	157639	97638.2	73726.1	119943	138273
4.59_754.3445m/z	Hydroxy Ritonavir	Organic acids and derivatives	3.21689e-05	3.21689e-05	351.411	3.21689e-05	92.9813	238.678	350244	488194	541473	65122	64407.1	126975	8651.81	10365.3	6777.21	15484.8	11980	4008.66	10467.9	57513.9	42052.1	33706.2	92474.5	82013.1
4.62_318.1816m/z	Isoleucyl-Tryptophan	Organic acids and derivatives	34.4708	73.1906	154.926	94.0991	188.515	124.414	322262	365963	446540	33045	68733	57704.6	84617.6	18544.9	12341.1	51206.4	93574.8	6067.51	26857.9	257282	81503.3	52473.4	58786.1	262538
4.65_956.9022m/z	3'-Monoiodo-L-Thyronine 4'-O-Sulfate	Organic acids and derivatives	3.21689e-05	3.21689e-05	3.21689e-05	3.21689e-05	3.21689e-05	3.21689e-05	4538.31	1498.36	1297.23	1818.32	1859.38	3247.92	67486.2	139677	139876	78640.2	76236.9	162022	34497.8	70939.6	127161	103050	98237.8	71282
4.68_965.4099n	Isotocin	Organic acids and derivatives	832.21	3.21689e-05	3.21689e-05	3.21689e-05	3.21689e-05	3.21689e-05	284145	317700	285490	134316	157580	236522	6931.34	44611.1	31113.5	14898.8	8487.44	36878.5	35521.7	9758.95	83481.6	21755.7	65107.1	18165.1
4.69_668.3173m/z	S-(11-Hydroxy-9-Deoxy-Delta12-Pgd2)-Glutathione	Organic acids and derivatives	368.393	273.915	482.174	216.762	3.21689e-05	394.389	562502	630475	721410	85029.2	81503.4	214675	147339	132905	123249	234774	157346	96927	43257	171451	56586.3	131668	85914.5	183702
4.71_479.2871m/z	N-Docosahexaenoyl Glutamine	Organic acids and derivatives	164.585	436.559	180.391	10.159	336.7	140.021	110230	152205	115215	20853.6	12482.5	48389.3	370050	65662.1	63400.9	435630	429928	40149.8	49170.7	391565	80852.1	144744	146531	318159
4.77_797.3839m/z	Cyclosquamosin F	Organic acids and derivatives	465.529	3.21689e-05	3.21689e-05	575.138	729.217	956.059	26096.1	29007	24809.8	15790.1	11922	28608.6	137436	91099.8	83474.4	143216	136564	84096.9	17283.4	79110.7	19174.6	42796.9	31088.6	33668.9
4.77_847.4047m/z	Collagen	Organic acids and derivatives	860.918	77.2889	300.705	368.808	575.685	456.034	10607.4	18336.6	11199.8	13269.5	17995.7	11378.2	1.60859e+06	1.02933e+06	1.03345e+06	1.87623e+06	1.84763e+06	1.04316e+06	19098.7	179825	8153.07	87796.9	25359.6	45244.3
4.87_171.1261n	Gabapentin	Organic acids and derivatives	328726	221593	158532	191375	229960	241082	30166.9	29508.2	21329.4	129978	123635	36358.3	58582.6	215875	132826	84730.5	88647	172060	256238	53328.3	111149	82485.9	87914.2	59460.7
4.87_285.1203m/z	Phenylalanylproline	Organic acids and derivatives	137949	211151	159043	93203.1	171450	159294	27538.9	27002.8	32821.8	76080.1	120312	39347.2	56042.6	104165	82897.4	56256.7	57523.9	116852	233572	41829.4	121708	83852	61297	39637.1
5.22_604.2649m/z	Phe-Phe-Pro-Arg	Organic acids and derivatives	3.21689e-05	217.858	289.454	211.74	3.21689e-05	314.799	256526	270072	180246	195509	254496	312003	401.915	3.21689e-05	2587.6	302.589	403.403	146.145	38665	59955.8	57051.8	36402.4	51036.1	31556.9
5.36_360.1949m/z	Penicillin K	Organic acids and derivatives	3.21689e-05	105.069	3.21689e-05	3.21689e-05	3.21689e-05	3.21689e-05	150471	153213	126474	53432	40834.8	105324	7038.56	506.83	6542.36	4750.34	3915.19	789.302	23514.7	57098.1	27280.3	25807.8	17241.1	28060.9
5.43_235.0005m/z	S-(2-Benzothiazolyl)Cysteine	Organic acids and derivatives	988066	914332	992762	957421	1.03143e+06	1.0799e+06	455982	410525	446272	933679	980097	668043	772262	957844	921910	764286	770995	1.02634e+06	1.06894e+06	580722	1.09524e+06	866964	801927	701553
5.43_279.9974n	Photinus Luciferin	Organic acids and derivatives	9.93749e+06	1.06658e+07	1.07668e+07	1.12913e+07	1.09826e+07	1.08716e+07	3.43575e+06	2.88159e+06	3.36395e+06	8.61204e+06	1.0662e+07	5.11703e+06	5.22532e+06	1.05386e+07	9.80642e+06	5.74966e+06	4.92377e+06	1.10382e+07	2.3063e+07	4.33751e+06	1.16625e+07	8.33794e+06	6.0075e+06	5.35648e+06
5.64_620.3473m/z	N-((Hexahydro-1-Azepinyl)Carbonyl)-Leucyl(1-Methyl)-Tryptophyl-Tryptophan	Organic acids and derivatives	299.256	181.35	260.844	4.42253	187.434	3.02101	605166	680061	895075	144253	51629.1	204291	176164	45351.7	58701.9	111419	159466	50253.7	81677.6	583535	194430	146881	238667	344136
6.22_1098.5440m/z	Bradykinin Hydroxyproline	Organic acids and derivatives	891.312	1644.78	3.21689e-05	713.986	407.982	3.21689e-05	193073	472079	790923	560231	810701	127062	1606.61	9727.91	5072.88	919.146	1097.83	12130.9	116901	205934	705313	270390	453439	63887.4
6.95_791.3270m/z	Benazeprilat	Organic acids and derivatives	3.21689e-05	558.119	259.056	560.805	3.21689e-05	3.21689e-05	70199.3	64316.1	95965.1	89853.2	134828	48194.8	365.796	3.21689e-05	3.21689e-05	82.1745	296.985	3.21689e-05	3.21689e-05	3.21689e-05	2009.55	1020.52	5944.14	69.1638
8.68_615.2683m/z	2-Carboxy-1-[5-(2-Carboxy-1-Pyrrolidinyl)-2-Hydroxy-2,4-Pentadienylidene]Pyrrolidinium	Organic acids and derivatives	837098	800136	822623	794478	888905	900102	433033	404244	453773	815036	852863	580491	694398	845049	809022	706322	694896	849251	985147	589175	967455	794890	705984	657194
1.63_347.1931m/z	Glu Lys Ala	Organic acids and derivatives	3.21689e-05	3.21689e-05	3.21689e-05	3.21689e-05	3.21689e-05	3.21689e-05	96669.3	122966	85211.1	44237.9	38902	71809	32530.8	11555.5	13879.3	39374.7	42086.4	11252.7	23311.7	85049.1	34736.2	47725.8	56913.1	73077.8
1.65_397.2199m/z	His Gln Ile	Organic acids and derivatives	3.21689e-05	3.21689e-05	3.21689e-05	3.21689e-05	3.21689e-05	3.21689e-05	125149	150567	121757	55619.7	56048.8	91598.1	8216.09	935.356	1819.17	13134.3	18166.5	1931.29	34075.6	74355.5	58098.2	56566.8	92408.5	70210.6
1.87_334.1613m/z	Thr Val Asp	Organic acids and derivatives	3.21689e-05	3.21689e-05	3.21689e-05	3.21689e-05	3.21689e-05	3.21689e-05	85680.9	98338.7	50741.8	54252.4	61472.5	80290.8	22804.6	10137	15012.8	16411.5	15237	9304.29	43285.1	46605	42264.8	51314.7	45449.8	41505.9
2.90_289.1872m/z	Gly Val Pro	Organic acids and derivatives	11.4652	8.30012	2.45988	2.94747	15.1569	5.90744	63755.1	77570.3	61701.6	71808.5	67378.3	81691.6	2649.06	1418.33	947.483	2459.49	1652.11	336.947	40510.8	7733.2	33185.7	17988.7	28790.4	29326.3
3.47_290.1714m/z	Ser Ala Ile	Organic acids and derivatives	13.3979	3.21689e-05	11.2748	8.73312	6.16727	9.91832	186137	255930	194187	40719.1	33730.3	68552.6	17970	7103.6	11754.1	17137	20138.3	8170.98	40337.6	203640	71526.8	73058.1	108523	157031
3.59_347.1930m/z	Thr Asn Leu	Organic acids and derivatives	3.21689e-05	3.21689e-05	3.21689e-05	3.21689e-05	3.21689e-05	3.21689e-05	194453	252095	213866	88723.4	69832.7	123080	57679.9	23392.8	36409.5	46653.6	49210.7	28672.8	80977.4	123477	56613.5	70118.1	93505.6	119139
3.70_377.1855m/z	Val Gln Met	Organic acids and derivatives	3.21689e-05	3.21689e-05	3.21689e-05	3.21689e-05	3.21689e-05	3.21689e-05	109688	105851	100566	69486.9	65095.7	115625	18698.8	5205.16	7614.72	11640.3	9722.17	4754.8	21862.4	47205.1	48277.6	42563.6	83651.8	57768.9
3.75_365.1821m/z	Phe Gln Ala	Organic acids and derivatives	3.21689e-05	3.21689e-05	3.21689e-05	3.21689e-05	35.8423	3.21689e-05	102142	114148	107943	87543.2	99218.1	107853	407830	108195	104635	360961	465939	112093	155834	548884	141504	285295	256790	330008
3.97_531.2662m/z	Trh-Gly-Lys	Organic acids and derivatives	3.21689e-05	3.21689e-05	3.21689e-05	3.21689e-05	3.21689e-05	3.21689e-05	334489	406051	441509	151757	119252	247240	159723	12050.5	33551.9	118502	130316	20296.9	36484.2	100382	78187.5	50187.9	130917	96644.2
4.21_407.2064m/z	Gly Gln Trp	Organic acids and derivatives	4431.33	4826.74	4108.29	5225.48	4779.59	5397.12	173976	189834	154201	63422.2	52722.9	129343	105137	74413.2	64022.5	104725	83062	93622.6	20531.4	79001.7	40798.2	109414	89211	112702
4.28_500.2129m/z	Tyr-Gly-Gly-Phe-Gly-Oh	Organic acids and derivatives	3.21689e-05	3.21689e-05	3.21689e-05	3.21689e-05	3.21689e-05	3.21689e-05	220025	297342	266047	154357	148825	196142	2352.33	3939.88	3714.14	1385.82	3423.82	4589.84	31013.8	51466.2	101753	52805.2	135404	86575.8
4.94_428.1830m/z	Phe Ala Phe	Organic acids and derivatives	3.21689e-05	3.21689e-05	3.21689e-05	3.21689e-05	3.21689e-05	3.21689e-05	172938	116593	167682	63598.6	40060.6	91441	3.21689e-05	3.21689e-05	3.21689e-05	3.21689e-05	3.21689e-05	3.21689e-05	13364.2	46387.6	57379.5	34250.9	89653.3	59949.4
4.96_469.2087m/z	Glu Trp Leu	Organic acids and derivatives	128.895	3.21689e-05	3.21689e-05	124.683	3.21689e-05	97.6828	239954	108335	225527	130143	97862.8	127331	1558.98	3.21689e-05	63.8736	666.045	411.681	516.257	69269.4	76184	141229	73627.8	158228	124362
5.23_488.2292m/z	Trp Pro Trp	Organic acids and derivatives	331.742	103.72	320.805	51.5386	62.5489	355.458	89840.4	118417	96948.5	93768.5	57414	87963.7	13425.5	5216.01	5212.46	14538.6	11185.9	660.698	51746	56993.5	44579.8	39007.2	26097.6	55657
5.71_626.3013m/z	Gly-Pro-Gly-Arg-Ala-Phe	Organic acids and derivatives	57.3926	173.816	0.981176	28.3157	9.22345	177.489	289589	293764	435111	62848.7	45789.1	164312	6074.79	5501.06	3488.89	4248.63	1601.31	3820.36	2533.22	7056.97	11674.4	12187.1	69044.5	19395
0.85_134.0215n	Malic Acid	Organic acids and derivatives	88414.4	73649.6	83836.3	62754.4	84709.1	157964	586716	558265	600299	895702	1.07676e+06	1.03967e+06	99486.2	109725	148965	93021	87137.5	179843	471260	208427	420020	304860	278654	327244
1.59_158.9615m/z	Methylenediphosphonic Acid	Organic acids and derivatives	656748	696794	721921	762615	703584	620963	209244	159257	199158	490004	640967	291268	289833	615324	526144	304367	256387	583384	1.19084e+06	226734	609805	430442	312992	276856
10.23_497.0245m/z	Alendronic Acid	Organic acids and derivatives	487279	478593	492804	469300	477972	485474	246041	228368	258813	488413	500425	342106	404921	518937	501356	429777	419126	540357	592010	333294	550927	479861	426219	385027
11.99_299.2823n	Palmitoyl-Ea	Organic acids and derivatives	529630	1.4459e+06	642439	301966	834397	733964	603836	327162	617427	1.32678e+06	2.12044e+06	475359	1.04933e+06	2.19794e+06	2.30641e+06	1.27993e+06	1.43822e+06	2.56766e+06	1.94882e+06	928107	1.78962e+06	1.49419e+06	1.6818e+06	898665
1.08_145.1336m/z	N-Acetylcadaverine	Organic acids and derivatives	3.21689e-05	3.21689e-05	3.21689e-05	3.21689e-05	3.21689e-05	3.21689e-05	32843.5	14395.1	37151.2	51794.8	113752	34094.9	53.3805	3.21689e-05	3.21689e-05	109.041	456.623	3.21689e-05	449192	36880.8	257126	116405	162907	131917
11.60_595.3815m/z	Ic202a	Organic acids and derivatives	458231	371635	368957	367097	413144	374764	131719	90100.8	130294	376099	384641	152409	182517	386514	374673	212892	218858	401089	651829	112577	367484	233587	192042	131545
10.88_1025.6903m/z	Surfactin A	Organic acids and derivatives	3.21689e-05	20172.7	3.21689e-05	3.21689e-05	3.21689e-05	3.21689e-05	3.21689e-05	27068.4	955.165	678911	849367	191789	114626	168291	183755	44521.1	114522	246167	588834	301510	767694	1.01919e+06	814696	390456
4.80_783.4095n	Beauvericin	Organic acids and derivatives	843.084	783.302	707.897	484.312	620.972	418.974	134815	140721	173317	89493.6	84516.2	105536	106595	87580.6	83568.7	91001.3	96673.7	88837.8	27007.2	84283.2	110353	76093.8	62991.5	92690.1
1.31_117.0193m/z	Succinic Acid	Organic acids and derivatives	5346.98	5208.36	5175.31	4488.54	6450.06	5125.37	33748.7	103889	136451	163670	138596	156391	58586.6	186472	177375	196590	162916	154526	862637	787878	797611	726365	391779	483268
4.05_746.3936m/z	Fumonisin A1	Organic acids and derivatives	3.21689e-05	3.21689e-05	3.21689e-05	3.21689e-05	3.21689e-05	3.21689e-05	129285	182134	175894	13827.7	15681.3	66916.7	3.21689e-05	6.57153	3.21689e-05	174.048	3.21689e-05	5750.79	3110.71	2983.58	4925.78	2852.53	6673.68	2660.59
4.98_807.4023m/z	Fumonisin Fp2	Organic acids and derivatives	3.21689e-05	3.21689e-05	417.068	3.21689e-05	3.21689e-05	303.295	102614	42109.5	28475.4	27018.3	38640.9	65747.6	194899	183933	286433	184761	303051	182350	27954.6	116496	41761.2	77307.8	93006.5	80744.8
10.28_610.3087m/z	Glu-Ile-Leu-Asp-Val	Organic acids and derivatives	214018	682918	502987	87486.9	88027.4	318164	3.21689e-05	2505.67	217.629	774789	754158	312203	556864	1.23396e+06	1.15844e+06	474426	460762	1.33438e+06	2.00966e+06	280865	873485	915907	533766	300862
3.84_493.2288n	Arginyl-Glycyl-Aspartyl-Phenylalanine	Organic acids and derivatives	3.21689e-05	3.21689e-05	3.21689e-05	3.21689e-05	3.21689e-05	3.21689e-05	131254	175858	138669	69571.7	55566.7	119422	69267.2	19976.1	26559.6	59515.8	82339.9	23329.3	50982.1	225795	63197.3	81839.2	145649	256664
4.55_360.2131m/z	Ile Asp Ile	Organic acids and derivatives	1327.87	2300.1	1741.59	2277.17	4158.7	1575.34	359946	428565	293648	141448	173233	251476	48205.2	10243	10067.4	38789.7	42075.3	8727.64	76365.2	276473	128268	122895	165538	211650
11.89_402.2253n	5s-Hete Di-Endoperoxide	Organic acids and derivatives	853751	862957	839979	993403	924379	743206	309609	283698	333581	893300	1.04281e+06	496137	578578	1.03467e+06	967595	578594	505038	1.14677e+06	2.08734e+06	404009	1.01281e+06	734729	541403	428306
4.33_358.2215m/z	11-Dehydro-2,3-Dinor-Txb2	Organic acids and derivatives	2.0705	3.21689e-05	3.21689e-05	4.04276	3.21689e-05	3.09388	626842	918301	638334	133368	142043	355684	8049.9	2442.26	2586.04	11403.7	15031.1	2917.58	65193.5	137956	50530.8	57081.4	112457	110525
5.75_218.1152n	3-Hydroxysebacic Acid	Organic acids and derivatives	5179.19	5430.63	5293.55	5799.41	5604.23	5186.14	721331	651948	404743	348925	433787	496549	2015.62	4955.01	4819.25	2390.36	1851.94	4676.78	17796.7	3753.42	13495.8	7753.09	10636.5	9820.99
0.82_183.0065m/z	Fosfomycin	Organic acids and derivatives	19018	16977.1	16943.9	18598	18436.6	19416.4	12523.1	8001.97	9626.12	18407.6	17143.8	12289.7	434355	661760	555254	481920	498443	665338	153293	96323.9	111778	112767	97139.9	74386.8
12.49_261.1994m/z	Tetradecyl Phosphonate	Organic acids and derivatives	1.5625e+06	1.61564e+06	1.62506e+06	1.78059e+06	1.58101e+06	1.51666e+06	647115	536201	639863	1.52865e+06	1.93304e+06	934792	934790	1.93347e+06	1.67672e+06	1.03723e+06	886681	1.92969e+06	3.91813e+06	836989	2.12449e+06	1.59703e+06	1.2239e+06	1.06202e+06
0.67_167.0350n	Taurocyamine	Organic acids and derivatives	43923	45285.1	50707	61343	55696.3	46207.5	119393	111380	86576.3	174774	165053	147550	53224	91744.6	120406	63283.4	52274.6	104758	288131	88003.6	145598	122387	124961	97060.3
0.73_126.0222m/z	Taurine	Organic acids and derivatives	894657	912274	929133	989097	939155	873322	289896	233073	275438	670074	842759	397499	450042	1.04982e+06	827002	540065	478332	1.00877e+06	1.9445e+06	381729	989976	748825	562430	462434
0.76_124.9913m/z	2-Hydroxyethanesulfonate	Organic acids and derivatives	10600.1	10193.9	12037.3	12609.9	12165.6	11753.8	11457	10961.8	6098.36	13685.1	13143.2	10846.3	79725.2	80796.6	92844.5	88061.5	87833.3	98694.8	116499	75195.1	90738.5	85479.7	100338	76111.9
4.45_443.2518m/z	Decane-1-Sulfonic Acid	Organic acids and derivatives	3.21689e-05	3.21689e-05	3.21689e-05	3.21689e-05	3.21689e-05	3.21689e-05	126829	182774	134475	33744.5	26128.6	92335.2	60033.1	6149.67	8791.88	49574.6	71408	4725.42	6855.41	112844	19666.5	35957.6	54605	92743.6
3.72_698.3480m/z	Pentasine	Organic acids and derivatives	65.5845	93.2543	318.553	63.7876	278.454	195.914	230076	221841	274904	26674.5	17534	88329.2	6513.52	789.917	1112.88	4618.65	6078.28	852.07	309.361	9160.17	7734.06	6467.49	42570.8	8236.32
0.73_215.0328m/z	2-C-Methyl-D-Erythritol-4-Phosphate	Organic acids and derivatives	344248	307669	399675	346802	379130	383107	468065	261367	401516	475268	428954	369081	123840	138788	127208	116969	126561	161188	205118	132389	225515	154982	150602	134206
0.76_309.0636m/z	N-Methylethanolaminium Phosphate	Organic acids and derivatives	25054.3	25126.6	27033.8	42716.6	21073	22721.8	15552	12090.4	14367.5	43879	40718.6	24983.2	387062	356456	405997	363348	294789	458908	220226	112783	109546	179020	118309	85791
4.32_129.0557m/z	Ketoleucine	Organic acids and derivatives	61041.9	67960.4	86427.9	78395.4	74260	67436.1	56953.5	61251.6	51080.9	187210	131128	70686.2	74074	119566	126591	126110	179707	90696.7	157988	232989	204755	211880	292129	177183
3.89_365.0540m/z	2-O-Feruloylhydroxycitric Acid	Organic acids and derivatives	3.21689e-05	88.6654	73.1839	3.21689e-05	232.891	76.3143	2942.4	2803.86	1254.94	2895.99	1056.16	2447.36	107862	90605.3	119062	92753.2	92382	109310	73959.5	69341.1	72280.7	91752.8	120040	65789.2
4.26_606.2905m/z	Sandoricin	Organic acids and derivatives	12.8005	7.05822	3.21689e-05	3.21689e-05	3.21689e-05	3.21689e-05	215156	259749	286556	90119	88984.2	89428.9	131571	234633	175355	187324	153772	168385	117830	149961	203656	195244	177668	164730
14.22_190.1260m/z	S-(3-Methyl-2-Butenyl) 2-Methylpropanethioate	Organic acids and derivatives	3.04094e+06	3.14139e+06	3.12772e+06	3.39742e+06	2.99737e+06	2.83311e+06	1.20209e+06	1.00193e+06	1.2203e+06	2.88016e+06	3.64146e+06	1.74029e+06	1.74972e+06	3.53536e+06	3.02638e+06	1.86278e+06	1.58042e+06	3.44023e+06	6.85112e+06	1.42608e+06	3.59927e+06	2.6684e+06	2.03445e+06	1.76266e+06
5.25_461.2775m/z	Agaric Acid	Organic acids and derivatives	3.21689e-05	3.21689e-05	3.21689e-05	3.21689e-05	3.21689e-05	3.21689e-05	169537	262730	287506	54301.9	25919.8	78662.9	7141.2	7681.18	3029.51	13404.3	13186.5	4457.36	64308.4	240534	231792	146582	174640	228048
0.71_104.1074m/z	2-Amino-3-Methyl-1-Butanol	Organic nitrogen compounds	1.41877e+06	825045	1.22942e+06	1.39472e+06	674865	1.40161e+06	2.89094e+06	1.82491e+06	3.84052e+06	9.03496e+06	1.23787e+07	5.41392e+06	454080	958102	546543	412558	318560	1.13914e+06	1.00329e+07	1.37751e+06	6.0532e+06	2.80501e+06	1.90715e+06	2.20679e+06
0.76_263.1964m/z	1,4,10,13-Tetraoxa-7,16-Diazacyclooctadecane	Organic nitrogen compounds	58536.1	78801.3	95945.9	82722.6	107311	61732	70941	63591.4	30906.6	53041.8	42169.3	49435.8	242324	306948	392236	241171	229840	342416	582721	181598	310111	241079	245894	188713
10.08_318.2401m/z	(4e,8e,10e-D18:3)Sphingosine	Organic nitrogen compounds	199088	155607	203578	194097	229663	177203	60144.9	47552.2	58557.1	90663.7	173750	79141.4	93960.9	201639	200502	143688	101703	195859	317561	72376.9	179756	118018	90403	125098
10.47_297.2665n	(4e,14z)-2-Aminooctadeca-4,14-Diene-1,3-Diol	Organic nitrogen compounds	195832	87391.1	101123	167447	226118	107538	47733.3	29146.3	34751.3	46160.9	64731.5	51475.1	34362.6	72542.6	59376.9	53093.9	41541.5	53958.1	158164	34994.1	94667.5	57807.6	47470.3	93093.9
11.59_323.2823n	Anandamide (18:2, n-6)	Organic nitrogen compounds	486173	1.45939e+06	676028	348614	882649	875020	889144	473980	1.01799e+06	1.34356e+06	2.19814e+06	573427	1.37387e+06	2.28222e+06	2.35556e+06	1.38052e+06	1.55798e+06	2.71883e+06	2.31112e+06	1.13756e+06	2.30562e+06	1.90871e+06	2.31812e+06	1.17038e+06
11.59_347.2824n	Anandamide (20:4, n-6)	Organic nitrogen compounds	98752.5	318231	133013	65099.1	148537	252326	84868.1	49669.7	109141	131648	323365	64565.9	265308	597169	810869	259711	340269	710108	340835	201268	335107	324980	332640	187976
11.92_349.2987n	Mead Acid Ethanolamide	Organic nitrogen compounds	73732.8	213173	93509.2	55834.8	118741	135032	115151	60277	123952	161057	287724	66340.7	215831	381756	384446	266080	308771	505863	286342	186877	330210	262855	348645	187566
12.26_325.2979n	N-Oleoyl Ethanolamine	Organic nitrogen compounds	470742	1.47325e+06	602106	266633	844286	788717	843200	422027	997122	1.22385e+06	2.36659e+06	500083	1.47417e+06	2.27526e+06	2.43508e+06	1.48238e+06	1.76285e+06	3.02627e+06	1.93134e+06	1.19826e+06	2.14193e+06	2.071e+06	2.47309e+06	1.30508e+06
12.44_378.3341m/z	Eicosanoyl-Ea	Organic nitrogen compounds	348371	361820	383885	342543	355386	293681	106873	83847.8	125506	307104	397612	170717	266260	269872	280749	211188	139681	393419	637837	145455	395289	290272	234485	149837
13.10_327.3135n	Stearoyl-Ea	Organic nitrogen compounds	331307	797665	370500	203924	446286	449992	268865	150315	272459	708539	1.1752e+06	274189	732498	1.46404e+06	1.24906e+06	837460	1.00494e+06	1.60004e+06	1.04132e+06	493709	908159	837231	1.06666e+06	505990
3.81_442.2122m/z	(4-((5,6-Diphenylpyrazin-2-Yl)(Isopropyl)Amino)Butoxy)Acetic Acid	Organic nitrogen compounds	3.21689e-05	3.21689e-05	3.21689e-05	3.21689e-05	3.21689e-05	3.21689e-05	108707	140509	211808	39870.3	37562.5	67890	5153.74	2418.72	1472.66	4591.86	4718.18	2298.86	3705.68	9773.46	4839.53	2467.14	3417.69	5121.25
14.46_252.0911m/z	N-Cyclohexyltaurine	Organic nitrogen compounds	349920	340001	344423	340371	349400	351405	178896	159334	182648	319926	372086	252853	298853	326015	364222	317791	293404	400290	450942	262715	421474	360541	320241	286037
1.14_337.0135m/z	Carboxyphosphamide	Organic nitrogen compounds	157696	148806	147787	145906	147045	143433	41971	29919.3	42302.8	108045	128613	55265.4	2820.01	61145.4	18992.6	9403.52	5164.35	42159.2	117382	29941.4	115597	65572.8	32732.6	51603.7
0.73_162.1125m/z	L-Carnitine	Organic nitrogen compounds	1.21899e+06	1.21853e+06	1.36239e+06	1.25434e+06	1.37684e+06	1.29296e+06	373593	289709	323957	689695	890775	473424	978486	1.73317e+06	1.56988e+06	950174	837588	1.6562e+06	2.68813e+06	544036	1.26355e+06	883590	877912	643818
1.31_847.1998m/z	Azimsulfuron	Organic nitrogen compounds	827824	852880	836443	860162	791678	861251	3242.23	857.073	2298.54	143.344	3.21689e-05	3.21689e-05	3.21689e-05	75954.7	39730.6	3.21689e-05	3.21689e-05	71384.3	3.21689e-05	3.21689e-05	3.21689e-05	3.21689e-05	3.21689e-05	3.21689e-05
0.76_263.1461m/z	Streptidine	Organic oxygen compounds	3.60891e+06	3.46837e+06	4.26907e+06	4.13691e+06	3.36607e+06	3.57613e+06	1.24894e+06	887015	1.13158e+06	2.29395e+06	3.35729e+06	1.70487e+06	1.02418e+06	3.03519e+06	2.69828e+06	1.46592e+06	1.11808e+06	3.32466e+06	6.31346e+06	1.16479e+06	3.0474e+06	1.70949e+06	1.67224e+06	1.60211e+06
0.79_134.1172m/z	1,2-Cyclohexanediol	Organic oxygen compounds	3.21689e-05	3.21689e-05	3.21689e-05	3.21689e-05	3.21689e-05	3.21689e-05	85548.2	70602.5	84617.1	70846.9	43443.2	78121	9596.28	25239.7	10682.7	13416.7	26392.5	21779.3	108486	38491.7	66793.9	47172.2	82023	122348
10.97_104.1073m/z	2z-Penten-1-Ol	Organic oxygen compounds	152742	260537	294536	205445	228560	274602	168462	155986	213796	421835	613578	286277	278239	527764	487901	284060	247905	553617	1.02139e+06	252866	670179	471474	401913	348616
14.63_742.7412m/z	Cer(d18:2/32:0)	Organic oxygen compounds	358946	393899	347352	384145	380859	347650	130263	109164	135988	337819	453080	212449	215909	435990	325103	218733	184615	380111	728443	139519	409589	307576	214166	186101
14.85_359.2942m/z	Hyrtial	Organic oxygen compounds	14056.6	17907.2	15576.7	12341.2	16207.4	25047.3	185409	125284	389554	207758	451769	138804	52410.8	66677.8	61667.9	49891.8	42437.9	73060.9	219653	91890.5	317353	243873	172221	169027
4.10_608.7786m/z	1d-Myo-Inositol (1,2,3,4,6)-Pentakisphosphate	Organic oxygen compounds	3.21689e-05	3.21689e-05	3.21689e-05	3.21689e-05	3.21689e-05	3.21689e-05	385553	586172	353597	99211.9	124111	241113	3673.79	39.0092	936.868	7461.27	11226.3	24.218	21577.6	94251.8	44877	40549.8	64462.7	93270.6
0.74_166.0476n	Arabinonic Acid	Organic oxygen compounds	486325	444623	512413	603492	450302	540300	421267	346627	345011	791376	801338	574504	6.32339e+06	6.53718e+06	7.71116e+06	6.31173e+06	6.88097e+06	7.85984e+06	2.66908e+06	1.66149e+06	1.89673e+06	2.19423e+06	1.6808e+06	1.25514e+06
0.74_195.0509m/z	D-Arabinose	Organic oxygen compounds	199736	410960	360355	194552	435034	232616	86175.4	100405	42923.9	238838	71186.1	99018.4	469163	455830	259277	410932	729830	408010	417419	671053	735077	615042	731290	725190
0.74_229.0118m/z	Ribose 1-Phosphate	Organic oxygen compounds	283173	281657	303247	318513	341624	308542	75739.8	65748.3	63372	48930.8	48578.5	50924.4	11749.9	39245	34047.9	15352.9	12790.1	52104.2	100966	74201.9	92051.7	67404	136512	105261
0.74_369.0845m/z	Ferulic Acid 4-O-Glucuronide	Organic oxygen compounds	18397.3	30602.3	21911.6	21652.2	19135.1	7491.21	8743.89	8317.9	5258.08	20150.6	5486.9	10075.2	180705	207647	112021	165632	260008	186408	106489	178426	153395	196140	190076	159252
0.82_406.1457m/z	Niazimin	Organic oxygen compounds	3.21689e-05	3.21689e-05	3.21689e-05	3.21689e-05	3.21689e-05	3.21689e-05	134649	123540	129730	82023	54572.8	112768	47889.9	13842.6	17726.5	34316.2	51115.5	5223.84	2748.57	69361.7	34492.4	54254.1	77533.1	70502.7
0.83_193.0353m/z	Ribonolactone	Organic oxygen compounds	15910.5	35034.6	35610.6	13056.8	58054.9	21398.7	2414.44	1816.76	2191.06	3991.82	2933.29	2512.29	153255	242094	205327	188165	193038	220906	39048.8	26088.8	29883.7	29779.4	35570.8	22196.3
0.84_180.0634n	D-Mannose	Organic oxygen compounds	34534.8	23854.5	27595.4	28426.3	35056.1	31283.9	21764	8468.83	21155.1	25812.1	29435.5	22551.1	414462	1.24862e+06	980566	625388	537465	1.23675e+06	244033	56328.2	92976	96385.8	63513.2	44963
0.85_203.0561m/z	Ethyl Glucuronide	Organic oxygen compounds	392167	360233	444067	430453	283064	413196	240951	195302	186964	365837	355059	266979	216950	235935	241269	233741	218575	261486	549887	244177	421897	339907	341983	300022
1.14_334.1015n	(S)-A-Amino-2,5-Dihydro-5-Oxo-4-Isoxazolepropanoic Acid N2-Glucoside	Organic oxygen compounds	126709	141351	158452	116308	166576	157244	122763	106178	113994	43932.3	39385.2	68162.9	9862.52	48437.9	22501.6	17747.4	10394.2	43557.8	40953	81580.2	65015.9	48668.8	160534	167013
1.16_318.1198m/z	4-Methylcatechol 1-Glucuronide	Organic oxygen compounds	215373	209861	256756	244316	187242	276234	1.09039e+06	604064	678712	1.83482e+06	1.69493e+06	1.39841e+06	492399	760341	1.34748e+06	622365	676670	970825	2.9183e+06	813243	1.46875e+06	1.16225e+06	1.1565e+06	842090
1.26_379.0875m/z	Kaltostat	Organic oxygen compounds	312720	312734	329599	307660	375919	369263	55368.5	38474.7	53537	34073.8	35599.7	38911.9	247.385	50705.8	11959.2	1840.38	1000.35	40689.5	40017.3	10211.3	26457.8	11385.7	18185.2	24591.2
1.30_424.1574m/z	Nigracin	Organic oxygen compounds	129426	130096	164158	169239	116213	168150	9465.91	4569.79	7488.65	3313.86	1699.96	5343.8	572.572	10459.2	3.21689e-05	677.013	628.227	8201.03	17051	3.21689e-05	4151.14	806.01	733.654	546.914
1.31_571.1317m/z	Diphenol Glucuronide	Organic oxygen compounds	209827	226414	229793	211881	202953	255558	14338.2	11262.3	11965.3	2882.04	944.301	5762.7	2510.25	35530.9	27222.1	1832.19	3553.34	33635.7	4109.32	3158.65	1149.66	1249.86	12218.6	5695.59
1.33_476.1990m/z	A-L-Fucopyranosyl-(1->2)-B-D-Galactopyranosyl-(1->2)-D-Xylose	Organic oxygen compounds	3.21689e-05	3.21689e-05	3.21689e-05	3.21689e-05	3.21689e-05	3.21689e-05	93595.4	108057	55773.4	78939	60546.9	118055	1450.39	3.21689e-05	3.21689e-05	1397.02	1426.27	3.21689e-05	11029.4	17590	27713.6	26884.7	31209.3	32464
12.65_563.5509m/z	Dirithromycin	Organic oxygen compounds	186006	76554.8	115275	197649	382857	73233.1	59809.8	17350.4	33453.3	92125.3	65303	39363.2	128332	219124	204453	97067.4	90627.3	243686	252044	30972.4	127323	172420	91737.9	225218
2.00_261.0851n	Dihydromaleimide Beta-D-Glucoside	Organic oxygen compounds	62.3789	38.0916	5.20993	3.21689e-05	3.21689e-05	61.6774	600487	1.01546e+06	487793	568263	544582	748589	2948.78	525.561	2973.97	1913.16	2079.05	1052.59	69793.9	19741	42121.8	32956.5	48665.5	40198.2
2.14_280.1760m/z	Ascr#12	Organic oxygen compounds	3.21689e-05	30.2954	3.21689e-05	33.2564	3.21689e-05	3.21689e-05	6436.61	5314	3677.93	6932.42	4183.19	5897.63	6426.54	1677.59	4582.56	7699.12	6409.48	1307.64	49031	124172	83006.1	114244	137824	106147
2.25_300.0467m/z	N-Acetyl-Alpha-D-Glucosamine 1-Phosphate	Organic oxygen compounds	111890	110242	119693	110363	108177	127288	304109	291003	258233	455722	401896	412061	315204	214856	352590	297166	314496	261357	313441	286617	315451	343794	307446	269469
2.26_522.2782m/z	Apramycin	Organic oxygen compounds	3.21689e-05	3.21689e-05	3.21689e-05	3.21689e-05	3.21689e-05	3.21689e-05	180170	137029	169669	131889	102941	191770	3.21689e-05	3.21689e-05	3.21689e-05	3.21689e-05	968.247	3.21689e-05	73648.4	198290	136137	126793	197906	181231
3.10_217.0474m/z	2-O-Methyl-L-Fucose	Organic oxygen compounds	634978	759892	659752	706219	616810	606982	164789	150515	171439	460636	563763	250836	244088	630212	477291	273664	212815	598579	1.09576e+06	176419	529515	374111	263952	239980
3.59_367.2086m/z	Ascr#19	Organic oxygen compounds	3.21689e-05	3.21689e-05	3.21689e-05	3.21689e-05	3.21689e-05	3.21689e-05	2837.09	4552.8	1459.61	26061	29517.2	9243.22	35818.4	14686.3	37003.5	54108.5	34273	19336	207127	288340	314205	362681	165758	234417
3.84_287.1842m/z	Ascr#10	Organic oxygen compounds	3.21689e-05	76.0716	3.21689e-05	3.21689e-05	3.21689e-05	3.21689e-05	150883	131587	137862	51156	45472.5	98569.8	70982.3	13912.6	22383.8	52702.1	64668.5	16751.9	102516	548246	121576	206116	298830	703375
3.95_430.2667m/z	Sisomicin Sulfate	Organic oxygen compounds	3.21689e-05	3.21689e-05	3.21689e-05	3.21689e-05	3.21689e-05	3.21689e-05	99700.1	117181	98985.6	40808.7	34979	83062.1	385962	96955.1	63184.4	526000	452024	73002.9	51502.8	378277	80152.1	141102	146593	275253
4.05_337.1981m/z	2s-Hydroxy-3-(10z-Tetradecenoyloxy)-Propanoic Acid	Organic oxygen compounds	3.21689e-05	3.21689e-05	3.21689e-05	3.21689e-05	3.21689e-05	3.21689e-05	901959	691565	1.3119e+06	250341	189504	359629	20508.5	4723.3	5528.17	17617.9	16724.9	3398.25	42979.1	228633	130939	104050	228197	269953
4.16_294.1925m/z	Daumone	Organic oxygen compounds	68.4258	3.21689e-05	3.21689e-05	3.21689e-05	36.762	39.1413	203344	243741	225351	95220	76549.4	142174	9388.14	3.21689e-05	215.172	2481.62	4119.57	109.995	21668.6	64515.9	43298.9	43436.6	68541.2	73581.4
4.21_833.4243m/z	Goldinodox	Organic oxygen compounds	3.21689e-05	3.21689e-05	3.21689e-05	3.21689e-05	3.21689e-05	320.55	3.21689e-05	3.21689e-05	3.21689e-05	3.21689e-05	3.21689e-05	3.21689e-05	154522	371730	208775	168268	165969	422042	1643.97	36599	5603.89	37445	3.21689e-05	2810.55
4.43_440.2270m/z	O-Desmethylvenlafaxine Glucuronide	Organic oxygen compounds	3.21689e-05	3.21689e-05	3.21689e-05	3.21689e-05	3.21689e-05	20.9517	88603.8	103026	68594.4	37225.6	15699.9	57987.2	182497	139507	164651	255806	297866	103355	111536	212979	183623	207485	196959	225069
4.47_628.2797m/z	Dihydrostreptomycin	Organic oxygen compounds	3.21689e-05	3.21689e-05	3.21689e-05	3.21689e-05	3.21689e-05	3.21689e-05	155436	213254	232339	22145.1	11828.9	63215.5	7674.57	1049.22	2445.52	6414.56	15167.1	1450.57	2265.67	31289.1	7982.78	14373.4	33592.6	51873.7
4.57_444.2822m/z	Verdamicin	Organic oxygen compounds	3.21689e-05	3.21689e-05	3.21689e-05	3.21689e-05	3.21689e-05	3.21689e-05	119600	137370	130632	63163.8	60972.6	98522.6	60576.3	8015.55	8866.77	55434.6	73016.7	5933.82	32046.9	172964	71432.1	69189	100349	123045
4.68_553.3169m/z	Arbekacin	Organic oxygen compounds	3.21689e-05	3.21689e-05	3.21689e-05	3.21689e-05	3.21689e-05	3.21689e-05	92283.7	105858	86389.1	42266.7	29774.2	87125.8	21092.5	7080.89	6322.01	11611.6	15715.8	5997.45	8235.72	20190.7	31886.1	20631.8	39994.6	27782.2
4.68_608.2710m/z	Amikacin	Organic oxygen compounds	255.464	4.43562	258.445	8.49388	673.408	753.661	112999	137669	120335	77464.8	36813	116343	81391.4	23763.4	36586.7	62844.2	76822.5	13605.2	17193.2	63825.8	36018.3	54132.9	28274.8	63499.8
4.77_437.2403m/z	Ethyl Cellulose	Organic oxygen compounds	1470.08	998.206	1545.26	1331.07	1227.57	871.433	139711	179260	204662	51538.6	50852.5	71176	77325.5	12496.2	11712	45532.8	53087.2	14970.2	33070.4	188192	65965.4	66658.7	101015	139074
5.48_325.1636m/z	Daumone-3	Organic oxygen compounds	3112.79	3247.19	3890.22	4936.3	3650.64	2994.82	137049	167679	165352	60382.5	50730.7	118309	579.758	1313.72	1526.41	810.216	330.792	820.577	3384.67	2537.18	9128.54	5522.69	6530.43	7804.03
6.33_754.2949m/z	Phyllanthusol B	Organic oxygen compounds	16.0733	14.0465	434.685	3.21689e-05	508.443	199.295	62115.3	74945.6	103958	122703	164224	96913.9	1113.06	34509.8	20482.7	3211.78	1130.27	16820	15478	967.922	96964.5	27388.5	25335.8	9735.59
1.17_123.0444m/z	4-Hydroxybenzaldehyde	Organic oxygen compounds	61949.2	66041	69101.7	69574.2	59441.3	70586	129633	81937.5	89511.4	220449	203600	176514	81335.3	102375	152108	76193.4	78570.3	117307	299056	97412.3	170154	150418	123385	100790
1.33_207.9959n	Hexafluoroacetylacetone	Organic oxygen compounds	263.473	271.876	201.601	278.993	312.087	304.85	3904.54	9971.02	17687.6	38438.7	34719.6	23192.8	19553.6	38954.9	39289.5	58116.7	48162.6	32283.3	156739	109881	150181	139716	74640.1	82130.3
10.44_241.1810m/z	2-Methylcyclododecanone	Organic oxygen compounds	2521.24	1805.9	2657.79	2644.81	4551.94	2273.75	10200.7	6740.39	10037.1	6579.95	5447.15	6678.65	170580	167033	98321.8	147825	168442	189326	23390.3	150397	91244.3	94037.4	154094	73224.5
12.65_264.2451n	(±)-(Z)-2-(5-Tetradecenyl)Cyclobutanone	Organic oxygen compounds	1.49911e+07	1.02244e+07	1.20705e+07	1.6301e+07	2.1858e+07	1.04426e+07	5.63105e+06	3.08577e+06	4.64172e+06	1.13421e+07	1.16221e+07	5.84513e+06	1.14111e+07	1.81776e+07	1.62688e+07	8.75927e+06	7.38738e+06	1.89228e+07	2.65099e+07	4.69886e+06	1.44789e+07	1.3591e+07	9.12865e+06	1.22555e+07
3.83_339.1869m/z	Fluanisone	Organic oxygen compounds	3.21689e-05	3.21689e-05	3.21689e-05	3.21689e-05	3.21689e-05	3.21689e-05	14812.5	27736.6	16143.4	10365.2	6159.13	18654.4	100293	72326.8	66747.7	154515	139690	88774.8	21510.6	42613.7	9680.45	39723.1	27034.4	45439
3.89_162.0350n	1,2-Dihydroxy-3-Keto-5-Methylthiopentene	Organic oxygen compounds	6703.47	7794.02	6937.47	6633.54	6449.79	6878.46	4425.59	5255.15	3481.13	9375.54	9809.45	5707.6	100904	89525.5	112916	77294.5	79230.4	110635	116874	73447.2	75478.7	88704.3	115153	60058.6
4.06_319.2003m/z	Acebutolol	Organic oxygen compounds	3.21689e-05	3.21689e-05	3.21689e-05	3.21689e-05	3.21689e-05	3.21689e-05	54077.6	59725.8	48626.9	11429	4807.5	19921.5	285502	47595.5	64791.3	285168	346811	53842.6	143585	513188	143221	315872	227004	447375
4.14_240.1512n	(7e,9e,15e)-Heptadeca-7,9,15-Trien-11,13-Diyn-4-One	Organic oxygen compounds	3410.49	3879.49	3365.58	2440.7	3980.54	3937.34	339345	310625	469773	214120	188754	211885	108683	84555.9	124367	107430	77877.3	100055	305010	280092	278257	222209	125242	299271
5.50_392.1635m/z	Trifluperidol	Organic oxygen compounds	3.21689e-05	3.21689e-05	3.21689e-05	3.21689e-05	3.21689e-05	3.21689e-05	797282	649908	640379	315762	222898	772726	455.363	3.21689e-05	3.21689e-05	496.879	206.037	3.21689e-05	31351	41437.6	74207.2	43399.3	82007.9	77392.6
9.18_213.1497m/z	4-Undecenal	Organic oxygen compounds	2552.84	3216.53	3230.17	3229.98	3917.21	3089.64	3824.16	2759.04	3697.22	5637.43	4873.22	3490.56	158526	127129	98737.7	119436	142267	124975	34286.9	96432	59674.5	79141	103240	57487.3
11.59_639.4077m/z	Nonoxynol-9	Organic oxygen compounds	435467	378421	366967	363149	400136	364824	128766	88975.6	124889	366793	396203	156970	179128	381595	361724	204891	204645	381961	667368	117326	362383	242277	190289	137278
11.98_582.4344n	Polidocanol	Organic oxygen compounds	842432	871672	864196	939496	870697	839841	355979	298124	350646	842373	1.01648e+06	496979	532225	970476	861834	550113	462951	1.00897e+06	1.99121e+06	416013	1.05041e+06	776699	588192	494154
12.03_494.3820n	Heptaethylene Glycol Monododecyl Ether	Organic oxygen compounds	1.00525e+06	1.05556e+06	1.03111e+06	1.11783e+06	1.02648e+06	987124	422926	347940	409423	990966	1.21427e+06	577000	626426	1.16439e+06	1.04191e+06	644158	553762	1.1951e+06	2.34706e+06	499840	1.23493e+06	924436	707484	597680
2.25_368.0341m/z	Amidosulfuron	Organic oxygen compounds	97474.8	98399.1	106571	96633.5	95146.4	113670	222286	199960	196492	357802	325733	302698	244999	183841	287931	243739	252049	224590	269237	226030	260843	280441	248123	221381
3.75_251.1283m/z	Kamahine C	Organic oxygen compounds	4746.74	4784.09	4510.9	5354.69	5497.39	5065.6	161494	179458	251233	26125.8	25063.6	59681.8	5412.21	3959.72	1345.53	5135.86	5013.97	3302.02	22206.3	86882.3	38933.2	37412.2	60136.7	95451.1
4.26_1120.5472m/z	NeuromedinãÂ C	Organic Polymers	3.21689e-05	3.21689e-05	3.21689e-05	3.21689e-05	3.21689e-05	3.21689e-05	3.21689e-05	3.21689e-05	4399.51	3.21689e-05	3.21689e-05	3.21689e-05	498545	85863.3	157786	281912	322905	133354	3.21689e-05	3.21689e-05	3.21689e-05	3.21689e-05	3.21689e-05	3.21689e-05
0.76_338.0779m/z	N'-[(4-Oxo-4h-Chromen-3-Yl)Methylene]Nicotinohydrazide	Organoheterocyclic compounds	2895.01	5985.91	5135.54	4042.31	4185.66	3310.59	3209.75	1746.18	1209.95	7395.81	6338.6	4504.84	787876	828002	1.04563e+06	778956	798186	1.04409e+06	94198.5	81401.9	56088.7	118434	71279.8	50321.8
1.31_303.0503m/z	Isogentisin	Organoheterocyclic compounds	427265	417053	449035	436344	432001	502253	75373.6	63739.6	70066.6	32867	31058.2	45491.8	22056.3	156717	133236	29348.5	22048.6	182569	56501.8	35445.5	39828	27689.1	60987.9	46677.4
3.72_493.2336m/z	Euglobal Iva	Organoheterocyclic compounds	3.21689e-05	3.21689e-05	3.21689e-05	3.21689e-05	3.21689e-05	3.21689e-05	22427.9	17382.4	9737.03	19233.3	28958.5	18590.8	443208	180361	147049	566948	392850	129946	41645.2	125925	50261.3	131113	70855.1	72281.1
3.99_518.2521n	Austalide G	Organoheterocyclic compounds	3.21689e-05	3.21689e-05	3.21689e-05	3.21689e-05	3.21689e-05	3.21689e-05	114847	128300	140687	49155.8	41186.1	84481.3	135884	41476.9	35124.3	101370	128739	40092.8	49311.3	243491	80313.4	125629	220727	286982
4.21_529.2587m/z	Morellinol	Organoheterocyclic compounds	878.525	187.349	3.21689e-05	3.21689e-05	3.21689e-05	3.21689e-05	517322	807393	858252	208106	190759	376999	81357	22315.8	28363.5	48863	79741.4	25497.6	40895.9	149034	99950.3	83639.2	227003	132525
0.65_110.0717m/z	2,3-Diaminopyridine	Organoheterocyclic compounds	779447	824688	889169	976837	726736	793927	228626	156220	229305	652967	778943	348602	12822.9	245279	98530	13959.1	6730.42	178147	1.15389e+06	75176.1	573823	264363	85147.3	139846
0.85_196.1003m/z	Phenazopyridine	Organoheterocyclic compounds	127960	96244.3	127114	130702	114531	120351	365515	291300	236968	528780	524397	466461	146500	172412	305141	120238	126557	214531	627355	206511	306178	289180	267770	212337
1.14_304.1416m/z	Avadomide	Organoheterocyclic compounds	3.21689e-05	3.21689e-05	3.21689e-05	3.21689e-05	3.21689e-05	3.21689e-05	13989.1	15820.9	16100.5	10019.9	5981.9	12431.4	878189	270960	374458	856006	956404	228635	105552	549170	103381	356301	160942	371145
1.31_422.1019m/z	Gravacridonediolacetate	Organoheterocyclic compounds	99877.1	120668	142788	139510	114945	133131	3.21689e-05	3.21689e-05	678.797	3.21689e-05	3.21689e-05	3.21689e-05	3.21689e-05	20515.9	9969.06	3.21689e-05	3.21689e-05	24179.6	3.21689e-05	3.21689e-05	3.21689e-05	3.21689e-05	3.21689e-05	3.21689e-05
14.15_309.1743m/z	8-O-Methyloblongine	Organoheterocyclic compounds	78519.1	86176	85893.9	85376.3	87027.4	93181.7	48352.9	51948	62891.3	132923	108453	81466	131069	197730	180757	212554	187363	245217	259394	161516	259699	207470	177432	141871
3.76_385.1903m/z	Benzetimide	Organoheterocyclic compounds	3.21689e-05	3.21689e-05	527.683	3.21689e-05	3.21689e-05	3.21689e-05	297455	292404	492394	92125.1	71940.7	134962	64225.4	44665.5	23020.7	74017.2	56883.8	21540.5	13786.5	26614.4	37411.9	32093.1	49473.3	47225.7
1.31_677.0955m/z	Cefacetrile	Organoheterocyclic compounds	117229	121402	121152	124688	153387	134289	3128.47	2075.12	2689.5	547.347	392.76	302.187	3.21689e-05	33885.5	22550.3	305.424	3.21689e-05	43907.6	1772.55	985.697	3.21689e-05	3.21689e-05	3647.37	924.48
4.69_635.3224m/z	Stercobilinogen	Organoheterocyclic compounds	340.247	212.586	3.21689e-05	427.858	3.21689e-05	392.333	214286	343561	289273	49623.3	50122.2	116780	396979	809063	627578	642728	357342	517856	56737.1	163470	63746.5	145612	100172	134457
2.32_281.1658m/z	Carazolol	Organoheterocyclic compounds	23877	28173.6	25598.4	26697.8	22771.9	23305.9	139156	214540	189532	88156.1	92825	102656	22880.8	30076.3	28753.8	20101.8	20361.2	30127.9	79433.6	69408.5	66689.4	55739.2	63654.7	73268.9
6.10_236.0786m/z	Dihydro-6-Isopropyl-2,4-Dimethyl-4h-1,3,5-Dithiazine	Organoheterocyclic compounds	357215	325655	345496	341631	341595	332586	168052	153399	165218	309408	328914	215359	237480	306727	275444	246036	224782	292723	310686	170796	287179	232609	197893	184408
3.64_365.1690m/z	Evoxine	Organoheterocyclic compounds	3.21689e-05	3.21689e-05	3.21689e-05	3.21689e-05	3.21689e-05	3.21689e-05	79192.6	46455.9	38321.9	149831	142429	116771	616.833	10.093	244.324	562.708	323.354	24.6658	19499.8	6203.86	23801.8	7779.26	22751.4	9195.55
10.57_324.2301n	Tofa	Organoheterocyclic compounds	1.19559e+06	1.11321e+06	1.17427e+06	1.18998e+06	1.19561e+06	1.16822e+06	623361	556736	630596	1.00589e+06	1.14681e+06	774144	970174	1.10478e+06	1.04902e+06	979893	899296	1.125e+06	1.28133e+06	752580	1.22848e+06	1.01597e+06	917120	891311
8.62_508.2658m/z	Niludipine	Organoheterocyclic compounds	216874	206582	203100	204787	195343	172563	65413	51243	61700.9	146860	192325	85037	88132.5	170259	153969	93625.6	79736.1	175688	342671	76814.1	182450	128112	102781	87189.5
3.45_315.1667m/z	Carteolol	Organoheterocyclic compounds	3.21689e-05	3.21689e-05	3.21689e-05	0.0931071	3.21689e-05	3.21689e-05	404281	438749	407544	156221	121628	322061	6634.65	1908.03	2154.76	9597.18	9268.95	1307.79	48222	149854	98110.8	92425.3	182797	183384
0.84_139.0501m/z	Urocanic Acid	Organoheterocyclic compounds	11385.2	16545.5	12734.5	13257.4	17613.7	11971.6	336742	376578	226889	306738	282137	279770	179924	2.69252e+06	1.18891e+06	311200	176928	2.25967e+06	2.58078e+06	722552	1.45124e+06	1.15784e+06	1.03695e+06	1.03915e+06
1.11_170.0439n	5-Ureido-4-Imidazole Carboxylate	Organoheterocyclic compounds	69029.9	52115.5	72399.3	62624.4	49603.1	82867.2	622309	760758	472048	851562	896254	786411	563223	191967	209420	259288	303498	186854	369189	563571	698443	541434	653627	676998
4.51_589.2845m/z	Lecimibide	Organoheterocyclic compounds	3.21689e-05	3.21689e-05	3.21689e-05	3.21689e-05	3.21689e-05	3.21689e-05	108085	153069	136171	23926.2	14569.2	66292.6	49052.6	4294.4	9271.23	56283.9	57173.2	3690.16	9242.92	216116	34124.7	61971.4	101748	156494
4.76_981.3903m/z	Grapiprant	Organoheterocyclic compounds	3.21689e-05	3.21689e-05	3.21689e-05	3.21689e-05	3.21689e-05	3.21689e-05	90998.2	87980.9	69393.4	62958.8	33315.9	65819	2355.86	3031.52	931.572	2874.52	1778.1	2494.48	727.572	3565.15	8615.67	2993.89	15393.1	2565.73
3.91_460.2770m/z	3-Benzyl-5-(6-Carboxyhexyl)-1-(2-Cyclohexyl-2-Hydroxyethylamino)Hydantoin	Organoheterocyclic compounds	3.21689e-05	3.21689e-05	3.21689e-05	3.21689e-05	3.21689e-05	3.21689e-05	177415	312915	157701	40039.5	46264.1	94964.7	41534.7	8158.1	7461.39	47810.9	53340	5722.76	30220.6	314306	72504	106921	132316	254413
3.54_242.1164n	2-(Ethoxymethyl)-1h-Imidazo[4,5-C]Quinolin-4-Amine	Organoheterocyclic compounds	1878.73	1754.96	2326.61	1767.95	1328.28	1809.95	194592	330786	248620	58564.9	36420.4	120538	51101.1	7776.83	8889.6	37038.9	47212.9	6799.26	19510	61901.7	31706.6	27107.9	45243.6	56297.8
4.13_384.2429m/z	N-(1-Adamantyl)-1-(5-Fluoropentyl)-1h-Indazole-3-Carboxamide	Organoheterocyclic compounds	3.21689e-05	3.21689e-05	3.21689e-05	3.21689e-05	3.21689e-05	3.21689e-05	38496.7	47359.1	24248.9	36966.7	23795.5	43355	12655.6	3510.99	4027.76	12535.2	10922.6	3264.49	94876.9	133979	146125	143414	120290	150110
4.27_476.2159m/z	Silodosin	Organoheterocyclic compounds	3.21689e-05	3.21689e-05	3.21689e-05	3.21689e-05	3.21689e-05	3.21689e-05	390996	502428	484584	305602	261784	367003	34575.9	3912.32	4542.69	24336.5	26640.4	3108.26	35052.6	140822	174084	95284.4	263040	198044
4.78_484.2321m/z	Icas#16	Organoheterocyclic compounds	3.21689e-05	3.21689e-05	3.21689e-05	3.21689e-05	3.21689e-05	3.21689e-05	92786.8	141124	152545	37089.9	27150	30464.7	7745.18	3375.4	2017.24	6787.72	6012.28	5126.35	27926.1	196608	58878.3	59715.3	149087	79308.5
0.80_361.2080m/z	Cebranopadol	Organoheterocyclic compounds	3.21689e-05	3.21689e-05	3.21689e-05	3.21689e-05	3.21689e-05	3.21689e-05	148161	136775	94584.9	106731	87539.9	157461	5712.25	3.21689e-05	8747.56	1548.85	962.402	3.21689e-05	76979	67570.6	67739.4	73205.8	82157.1	78336.4
8.68_547.2809m/z	Armochaetoglasin K	Organoheterocyclic compounds	1.62003e+06	1.58255e+06	1.62447e+06	1.57207e+06	1.7262e+06	1.77614e+06	849014	805814	884474	1.58998e+06	1.66876e+06	1.1472e+06	1.35653e+06	1.64316e+06	1.59221e+06	1.39732e+06	1.35269e+06	1.6737e+06	1.93296e+06	1.1234e+06	1.8812e+06	1.53422e+06	1.38367e+06	1.27881e+06
3.92_268.1661m/z	Melatonin Radical	Organoheterocyclic compounds	901.896	852.704	1000.79	986.168	746.2	868.314	255309	295632	193152	82817.5	67464.4	140086	24419.2	3888.34	3859.05	15610.6	29319.4	1941.48	39402.1	115816	47189.5	45265.1	68825.5	63833
0.73_381.1103m/z	5-Hydroxyindoleacetic Acid	Organoheterocyclic compounds	241092	225836	264381	247871	229443	247862	57547.3	38056.6	43445.2	60666.1	55799.7	46153.5	79474.8	218310	183364	101302	96542.3	244916	72537.8	13883	31240.8	19682.5	21055.9	17090.7
1.72_281.0257m/z	Isosorbide Dinitrate	Organoheterocyclic compounds	16887.2	11794.3	12524.3	15121.4	11970	12540.5	69450.5	58312.3	63051.6	94687.7	107224	89290.6	50893.5	52244.1	56252.8	59731.5	50499.6	62452.9	92865.8	53731.9	89896.9	75755.9	87312.6	69025.5
12.05_396.2871m/z	Arachidonoylmorpholine	Organoheterocyclic compounds	36710	136068	56931.6	21030.6	49799.8	103961	55946.2	22614.8	61206	64258.4	198588	26408.3	121293	253875	225003	172400	197845	300905	142498	118214	203900	158762	202548	130632
10.29_500.2755m/z	Osimertinib	Organoheterocyclic compounds	365912	687813	502946	204539	184104	382256	8899.38	31193.6	11087.8	738050	702567	216193	568237	1.17559e+06	1.00068e+06	420661	462177	1.25819e+06	2.04933e+06	247352	789863	861893	434054	327532
0.84_127.0997n	1-(1-Pyrrolidinyl)-2-Propanone	Organoheterocyclic compounds	3.21689e-05	399.05	3.21689e-05	569.498	3.21689e-05	368.901	31697.6	17663.3	35265.8	48158.3	99932.6	29665.8	4423.74	3.21689e-05	1538.72	929.432	3730.72	432.701	386061	33599.3	207359	91061.7	129694	120193
5.25_749.3159m/z	Am2201 6-Hydroxyindole Metabolite	Organoheterocyclic compounds	244.468	3.21689e-05	371.92	389.392	433.995	493.648	208950	195543	260209	24467	20543	41513.1	297.949	3.21689e-05	3.21689e-05	426.601	3.21689e-05	3.21689e-05	3831.26	65473.8	10355.9	9469.16	43190.4	66061.5
1.43_266.0625m/z	Flunoxaprofen	Organoheterocyclic compounds	46443.3	42460	41998.5	44012.5	47138.2	47579.4	101800	88483.2	77780.4	175353	161846	149559	100861	69093.1	116096	96165.8	100190	86247.8	113607	78874.4	106826	111623	102408	80950.3
1.16_241.1547m/z	Cerulenin	Organoheterocyclic compounds	204333	199489	230541	231237	227348	231071	88909.2	67178.9	79873.9	170185	203167	116006	135975	221326	208326	161604	154151	253539	554061	137835	265997	230478	180710	138604
2.97_432.2094m/z	Butaperazine	Organoheterocyclic compounds	3.21689e-05	3.21689e-05	3.21689e-05	3.21689e-05	3.21689e-05	3.21689e-05	193761	239797	216114	33326.8	45750.1	94895.4	9946.52	684.909	4288.62	8551.3	9914.26	908.241	8333.26	33684.2	16799	21827.4	24161.6	51156.3
4.36_450.2193m/z	Dixyrazine	Organoheterocyclic compounds	513.35	142.366	162.203	648.509	1327.8	561.847	32255.2	40185.2	30690.9	19387.4	13237.2	32070.4	100836	26627.1	27482.4	100659	111038	28321.9	43028.8	162255	77482.1	114035	103086	111597
1.11_348.2080m/z	(R)-4-(2-(2-(2-Methylpyrrolidin-1-Yl)Ethyl)Benzofuran-5-Yl)Benzonitrile	Organoheterocyclic compounds	3.21689e-05	3.21689e-05	3.21689e-05	3.21689e-05	3.21689e-05	3.21689e-05	773702	674383	700396	838707	671550	772097	3.21689e-05	3.21689e-05	277.468	148.013	3.21689e-05	852.662	166903	195410	321201	198865	328611	290439
5.39_599.2620m/z	Casopitant	Organoheterocyclic compounds	3.21689e-05	3.21689e-05	3.21689e-05	3.21689e-05	606.55	165.722	189814	203569	230869	22976	13968.3	73308.3	860.881	4941.26	2939.39	1396.38	839.756	3250.34	37.3915	2751.68	3116.68	5971.7	10056.6	12163.1
4.10_476.2187m/z	Tirbanibulin	Organoheterocyclic compounds	3.21689e-05	3.21689e-05	3.21689e-05	3.21689e-05	3.21689e-05	3.21689e-05	139328	152831	209261	31111	24700.7	63928	16290.1	3654.83	4003.44	13580.4	36555.1	2502.07	5533.47	91203.4	25204.3	23392.3	47404.2	82920.1
1.86_237.1580m/z	Dropropizine	Organoheterocyclic compounds	3.21689e-05	3.21689e-05	3.21689e-05	3.21689e-05	3.21689e-05	3.21689e-05	70625.3	92448	95614.9	51482.7	43698	57192.5	46418.3	16860.1	12280.3	42319.3	44703.1	15226.1	33743.2	148004	66431.5	70958.3	69113.5	107419
11.66_419.2766m/z	Buspirone N-Oxide	Organoheterocyclic compounds	456907	361294	333365	355054	464509	390264	148659	100225	162085	437384	393777	181882	216203	422954	488734	272381	305284	490874	733115	124163	393988	270066	219575	168238
12.60_388.2107m/z	Cp-642931	Organoheterocyclic compounds	38451.1	41620	45964.4	23901.3	26373.4	65349.2	151660	125576	223958	223791	250522	127623	160068	119901	151064	114811	134953	157491	141889	131104	245668	201223	211586	184709
3.92_475.2422m/z	Danusertib	Organoheterocyclic compounds	21.8719	3.21689e-05	3.21689e-05	70.0985	3.21689e-05	3.21689e-05	182115	212984	142430	68462.6	73365.3	137094	58331.8	54305.8	43562.5	68647.6	64064.6	50844.9	34710.8	174264	36407.7	65139.5	124346	116276
4.26_424.2309m/z	6'-Hydroxybuspirone	Organoheterocyclic compounds	381.352	361.552	380.95	380.469	442.273	338.716	27976.3	35638.6	23165.1	12963.6	11403.2	15965.1	278848	81528	92228.8	206939	351673	102083	10976.1	38750.8	15078	19850.4	16868.3	24233.8
4.41_566.2891n	Mesoporphyrin Ix	Organoheterocyclic compounds	3.21689e-05	3.21689e-05	3.21689e-05	3.21689e-05	3.21689e-05	3.21689e-05	5715.83	9029.55	10984.2	2392.21	3330.41	5228.98	435351	61351.9	78069.1	428352	555076	56967.8	587.358	164277	3467.24	30878	16392.8	51983.1
0.76_325.0947m/z	Pterin	Organoheterocyclic compounds	34288.2	28464.4	39712.2	47386	25256.3	28600.6	20745	15146.8	12762.6	47897.8	44808.8	32099.4	94307.1	135351	80251.8	84605	69920.6	129300	309034	110734	194350	195128	143200	117809
4.55_477.2192m/z	5-Methyltetrahydrofolic Acid	Organoheterocyclic compounds	150.894	3.21689e-05	140.936	302.24	3.21689e-05	3.21689e-05	47203.8	51302.9	45481.5	11778.9	10192.8	21079.9	246998	160078	116513	136150	170976	195607	21180.9	184668	30991.6	134006	103888	197553
0.84_151.0494n	Guanine	Organoheterocyclic compounds	9229.79	8930.13	7926.09	7952.96	8991.52	7974.74	247217	145894	322896	177871	266907	149665	23940.6	21740.6	32090.2	20358.3	21876	28415.7	70532.8	37915.9	100426	64039.8	54675.7	59230.7
1.11_153.0407m/z	Xanthine	Organoheterocyclic compounds	68991.3	58476.9	66377.3	68964.2	49795.6	75867.6	213232	243210	173321	428708	541805	295578	238725	145390	113825	120714	113897	128741	403664	210226	418021	277780	302143	297180
2.64_239.1619m/z	Dihydrozeatin	Organoheterocyclic compounds	323790	437300	343983	407372	352947	360821	102466	95707.9	112446	294506	368908	181999	236994	569393	458549	299223	203213	525096	1.19133e+06	241630	582809	417907	333577	295207
3.13_338.1588m/z	Helipyrone	Organoheterocyclic compounds	3.21689e-05	3.21689e-05	3.21689e-05	3.21689e-05	3.21689e-05	3.21689e-05	41148.4	39435.3	44319.5	14158.6	15190.4	18645.6	54582.5	53974.9	35628.1	77095.5	78558.8	53576.1	59422.7	106793	85652.4	97831.2	90887.9	117182
5.09_708.3279m/z	Leustroducsin B	Organoheterocyclic compounds	3.21689e-05	3.21689e-05	107.395	3.21689e-05	3.21689e-05	3.21689e-05	31930.2	44075.3	58270.1	12394.2	93506.9	14543.7	41184.6	350925	218456	59460.3	41383.9	183432	66234.3	43263.6	37257.3	120328	22532.2	32686.4
1.14_313.0520m/z	Favipiravir	Organoheterocyclic compounds	322603	302125	304426	309957	336175	314871	62444.4	46006.1	67626.7	153749	185281	92025.6	357.305	43514.4	2823.18	378.892	419.577	23470.7	162173	22990	131006	58568.7	19943.6	50602.3
1.31_422.1396m/z	Glyceryl Lactopalmitate	Organoheterocyclic compounds	625011	615108	687499	702912	637800	653071	31200.1	18428.2	25629.3	35331.3	35826.5	32772.3	10547.8	238426	201918	29343.2	17792.6	289546	139410	23945.4	50604.5	32104.7	51429.6	40662.7
2.23_351.1329m/z	Cct018159	Organoheterocyclic compounds	2750.81	2958	3379.98	2838.96	2427.85	3752.65	91494.8	113324	58197.7	83598.4	53756.7	116771	49966.2	13893.4	40068.3	34053.8	43289.9	17776	22014.1	52034	26005.7	39067.2	38041.8	30888.7
2.25_249.0493m/z	Zardaverine	Organoheterocyclic compounds	15735	15222	17480.1	15520.8	14735.6	19138.7	128315	152717	94254.1	128319	99960.3	160107	98787.3	39904.4	84198.5	80854.3	96097.1	50044.8	61298.4	100969	68136.7	88000.6	85811.1	74451.8
1.11_123.0555m/z	Niacinamide	Organoheterocyclic compounds	1.53812e+06	1.57599e+06	1.65103e+06	1.6509e+06	1.46665e+06	1.60279e+06	12326.9	9514.65	10868.6	167076	144507	15251.3	934353	1.91141e+06	1.48942e+06	1.08231e+06	956134	2.02483e+06	3.06575e+06	460940	1.25854e+06	929927	674480	540253
3.64_332.1770m/z	Demethoxyfumitremorgin C	Organoheterocyclic compounds	3.21689e-05	3.21689e-05	3.21689e-05	3.21689e-05	3.21689e-05	3.21689e-05	184768	170683	143737	40237.6	22695.4	98114.4	88870.6	7751.39	12808.2	83866.5	92138.8	5635.86	20116.2	154407	34432.1	72867.7	91505.7	125078
1.48_127.0506m/z	Thymine	Organoheterocyclic compounds	2835.47	2501.79	2836.1	2921.8	2586.47	2672.39	81456.3	70704.3	80174.9	148324	197411	99265.7	4369.35	9231.81	8339.63	4946.56	4496.63	10122.9	156049	53340.7	191812	91674.4	105904	88536.6
2.45_477.1730m/z	2'-Deoxy-2'-Methylenecytidine	Organoheterocyclic compounds	3.21689e-05	921.972	256.254	443.803	1531.58	384.409	40011.7	33352.2	35208.3	31677.4	27729	33585.3	68630.6	55425.7	87909.2	74895.9	46616	63560.8	78122.6	112333	99075.7	87415.8	127844	106573
4.06_534.2595m/z	Afn911	Organoheterocyclic compounds	3.21689e-05	3.21689e-05	3.21689e-05	3.21689e-05	3.21689e-05	3.21689e-05	187622	228608	192943	84470.9	66090.7	146686	172652	49342.2	62533.3	183025	154867	43733.5	44293.2	110862	84691.4	79995.6	141626	119444
10.66_556.3363m/z	Batrachotoxin	Organoheterocyclic compounds	14280.9	85781.6	56930.3	3425.07	2837.13	19317.5	3.21689e-05	3.21689e-05	3.21689e-05	199337	128231	61283.8	85801	297343	279336	63046	77143.1	326330	400240	28774.3	128798	188817	75440.2	33831
0.73_129.0426n	Pyrrolidone Carboxylic Acid	Organoheterocyclic compounds	635119	604868	620908	588642	512759	624728	101765	96825	91518.2	290826	310280	223586	74330.7	64365.8	127989	61524.4	63404.6	92129.3	250413	56400.8	104979	110551	83628.2	81793.2
1.54_422.2535n	4-Quinolone-3-Carboxamide Cb2 Ligand	Organoheterocyclic compounds	3.21689e-05	3.21689e-05	3.21689e-05	3.21689e-05	3.21689e-05	3.21689e-05	15571.4	30978.6	28967.8	18240.7	15731.3	26445.3	23179.2	2971.25	7849.44	22657.4	28743.2	2270.46	45719.7	505651	77172.3	163877	168947	344612
3.95_352.2037m/z	1-Methyl-2-Undecylquinolin-4(1h)-One	Organoheterocyclic compounds	0.59558	4.58893	1.68459	3.21689e-05	3.21689e-05	3.21689e-05	96154.2	106606	128130	35966.1	30709.2	59599.9	30344.3	40416.9	36931.9	40677.4	25878.3	45492.5	8610.05	20818.1	25545.4	17497.8	37259.2	14950.9
2.39_466.1971m/z	Biotripyrrin-A	Organoheterocyclic compounds	3.21689e-05	3.21689e-05	3.21689e-05	3.21689e-05	3.21689e-05	3.21689e-05	66075.7	72239.6	33978	69367.4	86745.4	93304.6	9947.7	2720.48	7875.56	7554.91	7864.07	4913.97	30945.7	27724.6	35071	32061.2	41672.6	24964.9
3.86_354.1942m/z	Epiroprim	Organoheterocyclic compounds	3.21689e-05	3.21689e-05	3.21689e-05	3.21689e-05	3.21689e-05	3.21689e-05	32055.3	37451.6	45116.4	25873.3	19229.5	32374.2	182051	352616	220263	241989	242375	262393	73052.9	172161	78900.4	175009	100430	155505
2.03_144.0479m/z	5-(2-Hydroxyethyl)-4-Methylthiazole	Organoheterocyclic compounds	611296	671835	776027	771299	611952	675589	263352	217516	264615	529279	718785	331499	364218	725463	702648	381530	329657	820199	1.55644e+06	301313	858168	488060	441040	369550
1.33_625.1244m/z	Triazophos	Organoheterocyclic compounds	823546	790969	781852	820254	759949	735782	26593.5	16708.8	21115.1	5146.52	4140.16	9289.16	3799.06	195824	141596	5713.56	5454.57	229732	13438.4	3314.86	4505.94	1714.89	18875.7	13224.1
0.73_219.1469n	Miglustat	Organoheterocyclic compounds	6.27818e+06	6.46683e+06	7.1594e+06	7.71336e+06	6.18422e+06	6.07893e+06	1.53387e+06	1.05165e+06	1.09775e+06	2.19502e+06	1.98706e+06	1.41897e+06	1.51641e+06	6.46626e+06	6.19006e+06	2.04988e+06	1.92256e+06	7.12706e+06	3.84084e+06	299012	949647	550281	574835	520777
1.11_132.0246n	Thtc	Organoheterocyclic compounds	1.24121e+06	1.18268e+06	1.34411e+06	1.36996e+06	952014	1.33792e+06	4.71606e+06	4.26499e+06	3.34287e+06	6.97212e+06	6.49307e+06	6.2599e+06	4.45529e+06	3.70679e+06	5.97583e+06	3.93422e+06	4.23735e+06	4.60017e+06	8.30269e+06	3.83659e+06	5.21887e+06	5.81346e+06	4.76623e+06	3.67717e+06
1.30_400.1577m/z	Talarozole	Organoheterocyclic compounds	244503	248656	313601	299572	266970	328063	29820.3	26347.6	26368.6	18786	19768.9	27450.9	2996.14	116298	88870.8	16972.1	10368.1	139420	153092	25529.2	48921.3	28469.7	47674.4	36558.2
1.33_212.0298n	Thioxanthen-9-One	Organoheterocyclic compounds	206.661	312.181	274.702	225.175	497.991	383.328	1071.29	7479.89	15896.1	22077.2	15014.9	18662	3676.11	26047.3	22128.3	37009.7	25914.2	15309.5	359685	392157	322900	322041	107477	168453
1.33_325.0323m/z	1-Methoxyspirobrassinin	Organoheterocyclic compounds	184285	178323	178389	181474	185529	198189	23237.3	17539	21027.1	17598.5	16836.3	18346.6	13416.8	83224.3	73469.3	15614	12782	97783.7	25379.2	9951.02	17026	10238.9	25389.7	20549.9
1.72_146.0579n	Solerol	Organoheterocyclic compounds	61862.3	47244.2	54016.2	56393.6	48115.7	48324.3	260216	244450	231362	289959	326039	300290	158192	150802	167912	181152	160003	175235	260850	175331	272510	224108	269870	208631
10.33_568.2663m/z	Calcimycin	Organoheterocyclic compounds	437140	664847	515010	200515	215894	457323	16494	68471.3	22463.6	635200	643594	275060	632338	790746	675513	555234	600522	816582	946364	333456	698966	691530	481943	394354
10.82_583.3372m/z	Thioperamide	Organoheterocyclic compounds	135374	271052	201377	57246.6	64329.8	146810	580.22	30891.2	957.258	506776	384096	222675	369144	552087	630607	277753	320972	643278	529271	169819	327723	432071	288979	182146
2.00_314.1587m/z	Cyclocalopin C1	Organoheterocyclic compounds	3.21689e-05	3.21689e-05	3.21689e-05	3.21689e-05	3.21689e-05	3.21689e-05	320472	449857	313771	61168.9	78878.3	178100	8324.9	5861.19	2982.96	9996.45	7958.94	4641.05	24707.6	84173.5	45558.1	47004.2	98008.9	80436.8
2.39_189.1003n	Castanospermine	Organoheterocyclic compounds	5554.13	5890.34	5609.74	5930.57	5427.81	5593.55	71740.3	83804.6	40632.1	139306	112730	98254.4	2178.07	6253.33	5018.59	2469.65	2114.98	7853.01	101833	14671.4	39936.4	28205.4	39591.2	26778.1
3.40_433.2067m/z	Sabeluzole	Organoheterocyclic compounds	3.21689e-05	3.21689e-05	3.21689e-05	3.21689e-05	3.21689e-05	3.21689e-05	29617.1	37537.5	20762.9	9280.4	4294.67	23340.2	804428	299307	401639	739367	735995	329832	114156	601748	130427	398136	282889	502741
3.49_491.2292m/z	Mozambioside	Organoheterocyclic compounds	3.21689e-05	3.21689e-05	3.21689e-05	3.21689e-05	3.21689e-05	3.21689e-05	185992	326064	169547	40449	37845.8	118305	1621.17	1201.98	1581.28	1675.11	2114.8	1165.39	10322	24393.1	16891.7	12336.4	35559.2	33816.6
3.59_405.2068n	Trequinsin	Organoheterocyclic compounds	955.436	904.417	829.264	857.513	485.181	919.552	71387.1	80262.5	46705.6	62639.2	39514.8	105741	342581	377464	346837	427141	307708	385664	154325	230370	146297	299848	161799	211604
3.60_494.2616m/z	Paraherquamide A	Organoheterocyclic compounds	3.21689e-05	3.21689e-05	3.21689e-05	3.21689e-05	3.21689e-05	3.21689e-05	335155	563264	335521	31375.5	20442.1	155777	28024.8	6537.95	5929.94	19709.8	21606.5	5321.28	5225.3	104203	12412.1	41769.8	40480.3	142239
3.99_459.2353m/z	1,3-Dideacetyl-7-Deacetoxy-7-Oxokhivorin	Organoheterocyclic compounds	3.21689e-05	3.21689e-05	3.21689e-05	3.21689e-05	3.21689e-05	3.21689e-05	172999	196435	173013	117225	115231	160581	43551.7	15749.8	17217.9	34755.5	23928.5	15783.9	60945.5	159683	117062	119364	200593	137974
4.25_677.2829m/z	Hv-Ncc-1	Organoheterocyclic compounds	3.21689e-05	3.21689e-05	3.21689e-05	3.21689e-05	3.21689e-05	3.21689e-05	158551	209972	183209	13572.9	7090.46	67116.4	17661.7	1790.16	4739.83	10173.8	13394.9	4382.89	1659.92	57160.2	9368.71	15769.2	25841.2	61647.1
4.26_381.1905n	1-Cyclopropyl-3-(3-(5-(Morpholinomethyl)-1h-Benzo[D]Imidazol-2-Yl)-1h-Pyrazol-4-Yl)Urea	Organoheterocyclic compounds	378.35	117.709	641.222	826.358	1002.2	500.242	387657	378379	359780	382331	429762	352533	12623.2	71500.2	54804.4	14539.8	14974.9	57791.8	192375	134103	287414	169599	305601	196859
4.33_489.2356m/z	Dabigatran	Organoheterocyclic compounds	3.21689e-05	3.21689e-05	3.21689e-05	3.21689e-05	3.21689e-05	3.21689e-05	100638	98724	78237	52850.9	33105	80272.8	220353	151098	132780	289048	278689	124738	85643.4	331687	139809	204630	172127	315667
4.58_492.2436n	Vorapaxar	Organoheterocyclic compounds	3.21689e-05	3.21689e-05	3.21689e-05	3.21689e-05	3.21689e-05	3.21689e-05	196613	287028	181055	71190.4	88951.3	147033	40282.4	4808.8	4448.89	29193.1	35689.5	3592.72	7539.02	106351	40621.4	42874.8	70874.3	88870.2
4.68_460.2471m/z	1'-O-Acetylpaxilline	Organoheterocyclic compounds	106.71	3.21689e-05	3.21689e-05	3.21689e-05	3.21689e-05	3.21689e-05	68498.6	66708.4	50743.7	69650.7	75188.6	60060.2	74864.9	15606.6	21308	73446.5	54383.2	13181.1	90536	105867	71906.6	71679.2	52148.4	82035.3
5.00_436.2116m/z	Proversilin E	Organoheterocyclic compounds	87209	61876.9	68116.4	83506.9	52417.1	83231	3480.7	1134.35	332.182	9969.24	6323.25	4363.67	6390.39	18582.2	31500.8	10593.2	6188.98	24823.8	32243.7	260.565	2955.95	2729.05	745.958	992.994
5.43_554.2969m/z	Desacetyl (7)Khivorinic Acid, Methyl Ester	Organoheterocyclic compounds	741.459	715.336	167.002	3.21689e-05	557.909	1446.63	20110	32042.8	22202.6	8212.4	2503.99	15287	265234	76670.3	46152.4	250024	311912	59163.7	11357.9	118412	14477.8	30246	40203.2	65826.3
1.41_133.1051m/z	2-Heptanethiol	Organosulfur compounds	541599	549475	608002	611657	564865	612210	1.14371e+06	1.02398e+06	820983	1.67952e+06	1.74117e+06	1.54524e+06	586965	688273	1.14515e+06	585730	599470	915669	2.39566e+06	771056	1.24786e+06	1.14644e+06	940103	800426
0.70_176.1224m/z	4-(Dimethylamino)Butyl Carbamimidothioate	Organosulfur compounds	85643.3	91326.8	101644	119351	92453.8	91846.1	3649.04	3049.25	2649.28	2279.27	1761.42	441.545	391.185	3.21689e-05	412.172	238.94	758.223	3.21689e-05	2301.97	2791.64	417.164	882.26	1511.11	1233.78
0.77_246.0141n	Oxydemeton-Methyl	Organosulfur compounds	184894	176045	205609	231642	181012	182403	86324.4	67696.5	62227.5	117941	130576	107672	139222	254679	253447	193657	163536	296272	223218	84161.9	162706	120231	122666	94982.3
14.60_201.9757m/z	3-Methylsulfinylpropyl Isothiocyanate	Organosulfur compounds	173405	150577	151048	157137	143805	130783	38730.4	33111.1	32797.7	83808.8	107261	48719.1	44163.6	102646	71444.6	48533.4	41005.2	86294.9	174359	35146.3	92910.6	62691.1	49087.9	40101.9
2.25_555.0954m/z	Garcinia Biflavonoid 2	Phenylpropanoids and polyketides	6108.98	5792.46	7633.29	5230.72	5380.66	7706.92	68392.9	63493.4	52552.4	93374.1	72709.5	97019.7	57025.4	22823.2	58951.2	45675.3	55857.2	31886.9	40861	54199.9	39867.4	56239.5	50391.8	43194.7
1.28_723.1526m/z	Tephcalostan	Phenylpropanoids and polyketides	75859.7	70927.1	62500.3	71594.6	87076	65147.8	2787.88	1251.34	2926.62	638.543	3.21689e-05	463.789	1257.74	38403.2	31550.5	1507.29	960.958	51844.1	3.21689e-05	3.21689e-05	3.21689e-05	3.21689e-05	3902.26	2217.47
12.62_403.1583m/z	Sericetin	Phenylpropanoids and polyketides	32637.7	31607.7	35506.4	21399.8	22651	44584.4	175651	134084	511486	256806	322764	162990	453064	166805	318323	151367	211604	243986	111878	127877	231402	241064	305337	353664
1.29_411.1075m/z	4,6,4'-Trihydroxy-7-Methylaurone 4-Rhamnoside	Phenylpropanoids and polyketides	449962	426144	421641	420990	478076	465865	60627.1	45384.3	57189.5	48641.2	44752.2	44355.2	45068.6	263444	221839	52076.4	37592.2	302127	66140.9	24589.2	44098.5	27728.6	73971	54133.8
1.29_655.1141m/z	Quercetin 3-O-Xylosyl-Glucuronide	Phenylpropanoids and polyketides	161511	164658	191077	174119	205124	193721	5643.81	3716.03	4887.23	3.21689e-05	3.21689e-05	1894.3	323.774	39810.9	31489.4	3.21689e-05	391.793	52954.1	3603.95	499.607	913.797	3.21689e-05	5061.13	3866.61
1.29_657.2068m/z	Neohesperidin Dihydrochalcone	Phenylpropanoids and polyketides	215510	253124	230789	242245	248554	281005	3644	3464.01	5150.98	3.21689e-05	3.21689e-05	364.186	540.77	37483.4	25374.3	404.319	3.21689e-05	42666.5	3102.79	405.286	3.21689e-05	3.21689e-05	2954.47	2351.98
1.29_701.1707m/z	Hexaacetylpyracanthoside	Phenylpropanoids and polyketides	120783	120837	121005	122807	151063	126276	4403.6	2017.16	4345.96	1503.7	631.049	1582.7	294.422	52316.5	37866.2	1591.94	754.446	64470	3037.17	786.548	1385.18	3.21689e-05	5648.02	5135.86
1.31_430.0880m/z	Cyanidin 5-O-Beta-D-Glucoside	Phenylpropanoids and polyketides	190584	224117	252126	227284	198255	204757	885.901	3.21689e-05	3.21689e-05	3.21689e-05	3.21689e-05	3.21689e-05	775.822	22123.9	13349.8	847.636	494.621	28241.4	22486.4	3522.79	8624.55	4494.49	3382.79	4050.64
1.31_593.1136m/z	Kaempferol 7-(6''-P-Succinylglucoside)	Phenylpropanoids and polyketides	151184	169571	154249	169234	180140	180397	4239.33	2034.57	3749.94	3.21689e-05	441.548	1084.1	602.674	37996.4	28183.9	508.541	273.505	47395.7	2619.41	721.706	127.25	3.21689e-05	2242.89	1684.08
1.77_434.1179n	Hemiphloin	Phenylpropanoids and polyketides	3.21689e-05	3.21689e-05	3.21689e-05	3.21689e-05	3.21689e-05	3.21689e-05	3.21689e-05	3.21689e-05	3.21689e-05	3.21689e-05	3.21689e-05	3.21689e-05	102344	113757	290828	155962	172195	166553	87930.6	136078	57032.1	104828	79648.8	66121.6
1.34_693.1116m/z	Guavin B	Phenylpropanoids and polyketides	278525	252282	248946	270264	238415	219189	9127.82	4583.89	6556.65	3035.32	511.609	2568.73	1258.82	78587.5	66897	2052.12	1126.28	94584.5	758.03	3.21689e-05	433.02	3.21689e-05	6675.72	2074.74
1.17_164.0475n	2-Hydroxycinnamic Acid	Phenylpropanoids and polyketides	2.89447e+06	3.0105e+06	3.26929e+06	3.23682e+06	2.71419e+06	3.29516e+06	6.62244e+06	4.22601e+06	4.28337e+06	1.05573e+07	9.9111e+06	8.54937e+06	4.15228e+06	4.72503e+06	7.95306e+06	3.80408e+06	4.0353e+06	5.82302e+06	1.48618e+07	4.87136e+06	8.30803e+06	7.38192e+06	6.18837e+06	4.87289e+06
1.29_625.1856m/z	Avenanthramide 1f	Phenylpropanoids and polyketides	68545.3	90959.8	92754.8	89729.4	98502.8	114529	1021.82	595.133	1319.39	699.054	3.21689e-05	3.21689e-05	3.21689e-05	3.21689e-05	3.21689e-05	3.21689e-05	3.21689e-05	3.21689e-05	3.21689e-05	3.21689e-05	3.21689e-05	3.21689e-05	3.21689e-05	3.21689e-05
3.54_363.1707m/z	Di-4-Coumaroylputrescine	Phenylpropanoids and polyketides	1615.91	1578.81	842.854	978.291	906.219	1371.66	60087.3	78705.8	59321.5	38897	54626	81896.6	277959	50941.5	61776.1	246176	315640	61572	50663.6	293337	60142.3	130293	119080	153673
4.45_515.2872m/z	N1,N10-Diferuloylspermidine	Phenylpropanoids and polyketides	3.21689e-05	3.21689e-05	3.21689e-05	3.21689e-05	3.21689e-05	3.21689e-05	138675	185432	169693	64531.2	66645.6	111751	680016	158488	245907	728635	774840	143831	65436.6	385529	101998	207110	162214	334110
10.12_337.1043m/z	7,2'-Dihydroxy-5,8-Dimethyl-4',5'-Methylenedioxyflavan	Phenylpropanoids and polyketides	554482	458009	490988	601798	536869	456337	215723	174522	209422	245624	430127	253765	184332	300892	249844	254422	168906	277678	705171	201559	456654	233866	223735	247408
1.29_698.2064n	Isocaviunin 7-O-Gentiobioside	Phenylpropanoids and polyketides	143801	165350	143373	151823	186991	169179	7055.74	4730.54	5877.31	1215.68	486.314	927.224	422.434	55104.8	38042.3	1421.14	974.329	68689.5	2595.28	3.21689e-05	1376.42	3.21689e-05	5236.97	2770.4
1.26_448.0821n	Curcumin Sulfate	Phenylpropanoids and polyketides	119879	118334	117095	120732	137279	125904	26064.7	20837.4	26377.7	21094.6	22193.6	25078.3	5522.66	57760.5	33898.9	10098.3	7894.83	52723.1	45346.6	16872.6	27147.6	15593.1	27176	29005.7
4.16_820.3480m/z	2'''',2''''',2''''''-Trihydroxy-5'',5'''',5'''''-Tribenzyldiuvaretin	Phenylpropanoids and polyketides	3.21689e-05	3.21689e-05	3.21689e-05	3.21689e-05	253.063	3.21689e-05	13184.5	20025.9	2191.99	6390.13	2919.91	7008.92	3.21689e-05	2194.73	3.21689e-05	3.21689e-05	1998.14	1433.44	106071	535354	232726	228128	337146	404001
4.27_484.1908n	Angoluvarin	Phenylpropanoids and polyketides	3.21689e-05	3.21689e-05	3.21689e-05	3.21689e-05	3.21689e-05	3.21689e-05	5060.88	3738.03	6191.67	2219.65	2148.44	4120.15	247734	72659.3	72250.5	347062	290094	58126.3	10280	120382	32392.8	74399.9	72173.2	79767.2
5.22_695.2696m/z	2',4'-Dihydroxy-6'-Methoxy-3'-(2-Hydroxybenzyl)-5'-(3 X 2-Hydroxybenzyl)Dihydrochalcone	Phenylpropanoids and polyketides	3.21689e-05	3.21689e-05	3.21689e-05	3.21689e-05	3.21689e-05	3.21689e-05	91895.9	158582	127449	33320.2	13192.4	76369.3	3.21689e-05	3.21689e-05	3.21689e-05	3.21689e-05	3.21689e-05	247.062	3.21689e-05	3.21689e-05	745.61	539.014	2716.45	244.391
4.69_921.4847m/z	Avermectin B2b	Phenylpropanoids and polyketides	3.21689e-05	3.21689e-05	3.21689e-05	3.21689e-05	3.21689e-05	3.21689e-05	147684	190598	165998	29003.7	18890.2	79737.8	6496.35	390.302	614.712	6955.05	4911.9	1249.97	1986.31	85013.2	15678.8	28341.7	58831.4	76716.5
4.07_747.2993m/z	4'-Hydroxy-4-(4-Hydroxystyryl)-7-Methoxyflavan	Phenylpropanoids and polyketides	3.21689e-05	3.21689e-05	0.572249	3.21689e-05	3.21689e-05	3.21689e-05	144051	220768	116152	135371	84193.4	146267	1478.74	695.838	1251.73	1444.28	1370.31	323.991	23731.9	74308.6	66302.1	48367.6	104254	73656.8
3.42_353.1749m/z	Calanolide A	Phenylpropanoids and polyketides	3.21689e-05	3.21689e-05	3.21689e-05	3.21689e-05	3.21689e-05	3.21689e-05	101598	103279	98364.5	50865.4	34337.3	81613.5	17519.6	985.569	2754.29	11335.1	17498.6	1106.89	10948	40436.2	21015.8	19671.4	36771.3	73695.2
4.69_486.2046n	Artelastochromene	Phenylpropanoids and polyketides	392.309	373.503	485.642	466.071	121.785	423.991	357623	438367	336874	80468.8	34736.5	220559	20706.8	8039.13	3896.77	14512.9	14510.6	9300.63	3921.39	64248	24703.7	26316.3	80620.7	101131
4.02_548.2643n	Tamoxifen-N-Glucuronide	Phenylpropanoids and polyketides	3.21689e-05	3.21689e-05	3.21689e-05	3.21689e-05	3.21689e-05	3.21689e-05	485170	572414	635194	271025	207552	436001	41470.7	7557.99	15519	33381	17458	10651.7	86003	246488	170877	118742	261322	291731
0.67_554.1443m/z	13-Dihydrocarminomycin	Phenylpropanoids and polyketides	111775	121933	132375	111598	83075.3	94470.9	12924.9	4092.46	9219.21	51130.2	72780	19973.2	3.21689e-05	7740.83	516.235	3.21689e-05	10.9836	3.21689e-05	68700.6	840.931	30418.1	4445.5	3.21689e-05	2771.36
1.14_295.1688m/z	Longistylin A	Phenylpropanoids and polyketides	3.21689e-05	3.21689e-05	3.21689e-05	3.21689e-05	3.21689e-05	3.21689e-05	207854	161878	211222	67058.7	56111.5	138377	2084.65	200.602	15.4057	151.35	477.128	41.7897	6420	33965	35982	27707.5	86699.9	65482
1.30_556.1424m/z	(+)-Lithospermic Acid	Phenylpropanoids and polyketides	123908	148449	154393	165794	119562	137972	3.21689e-05	3.21689e-05	3.21689e-05	3.21689e-05	3.21689e-05	3.21689e-05	3.21689e-05	13907.5	5020.46	3.21689e-05	3.21689e-05	20483.2	3.21689e-05	3.21689e-05	3.21689e-05	3.21689e-05	3.21689e-05	3.21689e-05
1.36_539.0239m/z	Nasutin A	Phenylpropanoids and polyketides	137556	135767	131517	136588	121948	127547	6288.8	3980.38	7832.32	9811.9	10736.1	5688.53	10730.1	71031.5	57216.7	13397.4	10518.5	72014.9	14030.1	5108.97	11353.3	7696.57	15425.4	11472.6
12.79_369.2010m/z	Retrorsine	Phenylpropanoids and polyketides	33087.6	39850	42562.1	38019.7	33019.2	49520.1	55434.1	46262.1	62022.7	136711	188198	87500.9	88751.6	178842	173476	109034	101269	184923	209525	77012.8	184660	135880	117993	114984
13.49_282.2559n	18-Octadecanolide	Phenylpropanoids and polyketides	295754	292215	291197	209582	238346	414285	497209	445570	753568	992511	947064	490063	5.36199e+06	1.537e+06	2.76987e+06	1.74609e+06	2.09758e+06	2.92563e+06	872028	970901	1.20789e+06	1.36273e+06	1.15581e+06	1.74683e+06
2.24_148.0525n	3,4-Dihydro-2h-1-Benzopyran-2-One	Phenylpropanoids and polyketides	4.51313e+06	4.8522e+06	5.155e+06	5.17383e+06	4.48235e+06	5.23596e+06	1.38226e+07	1.37216e+07	1.06061e+07	2.16779e+07	2.14229e+07	1.91558e+07	1.08713e+07	1.00907e+07	1.78765e+07	1.02171e+07	1.04366e+07	1.31936e+07	2.76826e+07	1.06316e+07	1.54478e+07	1.57317e+07	1.1872e+07	1.01015e+07
3.76_421.1930n	Latrunculin A	Phenylpropanoids and polyketides	3.21689e-05	3.21689e-05	3.21689e-05	3.21689e-05	3.21689e-05	3.21689e-05	412690	652776	806039	283678	215748	334426	221234	91495.5	166662	174336	200904	102408	192784	249676	189413	214614	219003	252235
3.78_181.0506m/z	Hydroxyphenyllactic Acid	Phenylpropanoids and polyketides	11143.3	10560	11480.4	9975.19	11161.4	12201.8	144260	137668	63509.8	112697	84043.1	144395	80552.8	42653.9	76512.4	55596.5	68652.6	54309.9	94095.9	84591.7	79351.1	105043	101017	63677.1
3.86_455.2612m/z	Lunarine	Phenylpropanoids and polyketides	3.21689e-05	3.21689e-05	3.21689e-05	3.21689e-05	3.21689e-05	3.21689e-05	88644.3	103976	77733.8	37923.8	19170.6	57418.7	280245	103865	97584.1	219792	309325	110356	5517.81	27240.7	13668.4	16985.9	23447.2	32460.7
4.14_639.3337m/z	17-Dimethylaminogeldanamycin	Phenylpropanoids and polyketides	3.21689e-05	3.21689e-05	3.21689e-05	235.888	3.21689e-05	3.21689e-05	278954	261622	226736	301345	268090	316525	98571.7	42562.2	106592	79171	80780.3	66659	122283	253303	168873	115316	248191	206570
4.48_553.8002m/z	Iopanoic Acid	Phenylpropanoids and polyketides	3.21689e-05	3.21689e-05	3.21689e-05	3.21689e-05	3.21689e-05	3.21689e-05	735810	1.02428e+06	828086	132977	162992	369351	206934	49032.2	45610.5	159790	179318	52210.5	54981.7	340724	133790	147116	354826	279266
4.53_743.3715m/z	Hordatine B Glucoside	Phenylpropanoids and polyketides	1715.43	618.429	163.757	3.21689e-05	281.41	547.34	176464	337415	147999	143615	128767	170521	115834	71407.3	45338.1	111045	122592	60417	72660.1	86222.1	57676.8	24881.2	40622.4	49471
9.96_630.3035m/z	17-Aag	Phenylpropanoids and polyketides	33130.7	97903.7	72682.6	13369.7	15741.9	50494	3.21689e-05	144.482	3.21689e-05	197948	122197	56583.3	153895	304944	347105	95134.6	135417	340328	213380	53121.2	133923	217041	103100	46949.2
0.63_628.3068m/z	M8-Nelfinavir	Unclassified	3.21689e-05	3.21689e-05	3.21689e-05	3.21689e-05	3.21689e-05	3.21689e-05	75801.9	127665	96140.7	40018.7	30801.4	74651	1423.06	3.21689e-05	3.21689e-05	978.78	926.274	3.21689e-05	4652.43	54604.7	25439	20835.3	48073.1	48287.7
0.65_157.0800m/z	4-Pyridylethylmercaptan	Unclassified	1.19143e+06	1.2368e+06	1.3568e+06	1.44182e+06	1.10186e+06	1.19527e+06	363530	235646	355857	963461	1.17198e+06	548654	12040.3	378864	142123	16602	7260.93	268132	1.75015e+06	110373	900001	401723	124596	221845
0.67_174.1370n	Ethyl Lysine	Unclassified	10398.2	11616.9	11720.5	12584.5	11955.4	11167.8	52411	53528.1	39029.7	104421	94544.9	75532	106041	110335	179517	113955	100892	130233	190835	71339.9	99782.9	120225	84463.3	61012.3
0.71_179.1285m/z	[3-[(2r,6s)-2,6-Dimethylpiperidin-1-Yl]-4h-Oxadiazol-3-Ium-5-Ylidene]Azanide	Unclassified	419823	406451	436773	420820	373650	418235	914135	1.0115e+06	779081	1.5058e+06	1.31752e+06	1.28368e+06	406028	634822	629297	415909	407353	643641	1.82522e+06	495565	943976	740486	840121	634069
0.71_243.1833m/z	2-N,2-N-Dibutylbenzene-1,2-Diamine	Unclassified	19614.1	2341.4	10375.8	11396.8	2115.53	13651	248789	109570	364252	831088	1.38502e+06	557474	1807.56	4165.3	1259.78	787.451	329.109	10001.6	468516	44565.2	368983	89455.1	55106.5	72792.4
0.73_292.0725m/z	Etamicastat	Unclassified	623614	623866	673353	672427	636941	670557	168111	119299	142529	211675	194386	150336	174710	475138	394192	218889	212591	533961	267188	60407.7	134677	98786	89694.4	85968.2
0.74_256.0499m/z	4-(N,N-Dimethylsulfamoyl)-7-Hydrazino-Benzofurazan	Unclassified	178409	178095	194457	187320	194330	220243	868.625	1958.77	511.365	8355.52	5066.15	5262.6	5524.94	18224.7	12950.5	14764.6	11114.7	25509.2	30606.9	6380.46	4193.13	7794.48	6710.56	4853.38
0.74_263.0172m/z	3-[[(2r)-2-Acetamido-2-Carboxyethyl]Disulfanyl]-2-Aminopropanoic Acid	Unclassified	6865.62	5875.31	7836.78	9084.9	6115.36	6578.09	6456.26	4510.3	5309.72	12162.8	11179	8848.72	224499	239616	342119	242106	255307	292600	48655.2	32917.1	33615.1	43602.6	32937.5	24085.8
0.76_484.1236m/z	Dibutyryl Cyclic Gmp	Unclassified	209124	207981	233009	216985	206197	224591	87786.9	69630.3	81470.1	169114	188031	120843	115204	220610	176460	151605	127024	216561	244654	108994	213438	169888	143050	129575
0.77_322.0828m/z	7,8-Dimethoxy-1-(4-Nitrophenyl)-3,5-Dihydro-2,3-Benzodiazepin-4-One	Unclassified	36261.2	28473	33661.8	35427.5	29175.2	34337.3	16699.7	8439.73	13393.8	27299.1	31558.9	19061.2	128560	160638	117267	122294	105285	160035	126399	72997.7	95732.6	111526	74006.6	59020
0.77_323.0792m/z	2-(2-Hydroxyethoxy)-6-(2h-Tetrazol-5-Yl)Xanthen-9-One	Unclassified	132000	120794	122625	142976	115104	125512	76398.6	38157.8	59100.5	125021	139253	80566.8	572880	732301	569112	582632	484097	728215	593143	336831	438352	515706	357825	266197
0.83_318.9967m/z	Glucuronic Acid Sulfate	Unclassified	10778.8	8982.36	8664.41	9005.06	9724.02	10312.3	5482.67	3474.71	4931.37	20170.1	15878.9	10875.7	164847	122661	165287	174085	167191	143873	52411.4	13111.9	34192.8	20350.2	18416.3	16755.1
0.84_192.0325m/z	2,4-Thiazolidinedicarboxylic Acid, 2-Methyl-	Unclassified	44485.1	72735	107571	64066.3	66688.6	69011.6	71609	64233.6	14109.9	218562	189822	141189	32795.4	257376	205183	119506	95557.5	140669	182891	146475	450547	311272	165283	83998.5
0.84_321.2020m/z	Arginylphenylalaninamide	Unclassified	52185.8	88891	95568.2	86543.2	103775	61982.5	141179	156281	44526.3	81370.3	37737.1	84539.2	257158	349175	472927	350654	334774	446526	842808	274389	341206	366473	364236	267004
1.09_208.9835m/z	3-Nitro-2-Nitrooxybenzoic Acid	Unclassified	430515	417659	468554	459978	475153	462300	196134	156272	187518	375857	448862	272389	58654.3	207377	104375	72303.1	60176.7	173320	450153	148147	397933	252989	169517	227964
1.11_166.0656n	Hexanesulfonic Acid	Unclassified	161114	170286	160048	184833	187791	165548	33205	21036.7	33643.2	98227.7	134137	52589.5	3.21689e-05	31955	1052.58	3.21689e-05	270.483	16499.8	176447	10648.8	85925.8	37502.8	16716.8	29860
1.11_187.0419m/z	Bisazobiphenyl	Unclassified	1.87234e+06	1.68917e+06	1.91843e+06	1.8302e+06	1.99326e+06	2.14103e+06	1.6376e+06	1.56171e+06	1.49438e+06	2.48737e+06	2.79144e+06	2.03999e+06	24202.6	788790	245678	125279	49323.5	634679	2.3985e+06	901362	2.26896e+06	1.41992e+06	966053	1.45435e+06
1.11_278.1661m/z	2-Phenyl-5-(5-Methyl-3-Pyridinylmethyl)Pyridine	Unclassified	3.21689e-05	3.21689e-05	3.21689e-05	3.21689e-05	3.21689e-05	3.21689e-05	212012	169241	222795	314764	317965	251837	876.462	511.059	3.21689e-05	1523.75	56.05	1979.81	179535	201914	334543	234574	281156	286053
1.11_544.3820m/z	DG(8:0/5-iso PGF2VI/0:0)	Unclassified	3.21689e-05	3.21689e-05	3.21689e-05	3.21689e-05	3.21689e-05	3.21689e-05	143320	81048.9	115795	83650.2	77348.2	132308	3.21689e-05	3.21689e-05	3.21689e-05	3.21689e-05	3.21689e-05	3.21689e-05	3.21689e-05	5538.36	36713.1	13925.3	160774	30905.5
1.14_162.0584m/z	5-Hydroxy-2,4-Dimethylthiophen-3-One	Unclassified	29494.8	40699.2	43398.1	39252.8	40952.6	41613.6	136665	126802	114193	232618	301390	217410	13247.3	31426.1	43845.1	17263.7	15897.6	39943.1	326363	49981.8	193458	108236	69975.3	50363.6
1.17_383.1229m/z	6,8-Bis(Sulfanyl)Octanal	Unclassified	14786.2	15183.2	17109	14355.5	11348.8	19429.4	186585	101209	93231.7	194267	131688	222332	93177.4	37933.3	128545	70976.9	90872.2	54804.5	81074	115544	87733.6	124819	123817	84586.3
1.28_357.1056m/z	Sucrose Alcohol	Unclassified	385567	391538	437277	403587	461653	501057	64849	50487.8	52369.7	38591.2	37641.3	45118.9	2431.39	48495.8	12778.5	3075.39	2490.14	41479.5	43547	8878.85	24377.7	11637.4	17650	25822.3
1.29_389.1256m/z	True Blue	Unclassified	1.04486e+06	1.14007e+06	1.20238e+06	1.0983e+06	1.15577e+06	1.38618e+06	130392	124022	115101	71307.1	59014.8	98748	49554	361196	301990	64249.1	47349.5	410838	115673	52325.8	73213.1	50344.5	122894	98977.3
1.31_330.0694m/z	2-Amino-9-(6-Oxo-1h-Purin-9-Yl)-1h-Purin-6-One	Unclassified	907791	887608	910239	909487	804696	928011	119902	105187	86502.8	61785.5	51185.6	85229	40430.4	291476	254261	55411.2	43334.5	321157	101382	51240.3	58785.7	44041.3	98730	73824.6
1.31_598.1506m/z	Adtepp	Unclassified	186924	196089	201484	205682	173337	212874	6239.5	3872.64	4049.87	1812.33	2228.76	1777	3.21689e-05	22692.9	16736.3	324.861	3.21689e-05	26420.1	478.939	617.552	1049.79	419.062	2327.66	2531.69
1.33_335.0614m/z	Glucose Pyruvate Lactate	Unclassified	2.21798e+06	2.08372e+06	2.13915e+06	2.18781e+06	2.00158e+06	2.1359e+06	265648	196390	231268	205626	182116	188716	168479	1.04381e+06	881197	206325	163423	1.1695e+06	368455	151329	240837	157190	338139	266618
1.41_210.1160m/z	Propan-2-Yl 2-Hydroxy-4-Methylsulfanylbutanoate	Unclassified	55811.8	35737.9	59085.8	66382.5	51301.8	50234.8	179356	145246	140304	236881	244489	215112	88751.8	77050.7	134146	71131.3	86959.4	106257	302690	123977	209463	151807	146531	130874
1.56_264.1445m/z	Caffeine, 8-((3-Methoxypropyl)Amino)-	Unclassified	91016.9	101906	103995	104797	91911.8	116179	8816.01	10930.7	6374.88	15537.9	7486.03	11990.7	5733.53	15852	20524.1	7460.19	6544.79	29208.1	53472.2	6326.63	4847.31	6581.7	10406.9	6654.36
1.61_330.1901m/z	Non-5-Enedioylcarnitine	Unclassified	3.21689e-05	3.21689e-05	3.21689e-05	3.21689e-05	3.21689e-05	3.21689e-05	46157.6	45851.1	41062.2	7121.77	5753.44	18340.6	62924.1	28810.1	52317.1	58105.2	54658.1	32346.8	57604.6	384695	53308.7	233557	131168	226332
1.75_253.1387m/z	(2r,3r,4r,5r)-2-Amino-4,5,6-Trihydroxy-3-[(2r)-1-Oxopropan-2-Yl]Oxyhexanal	Unclassified	3606.33	4828.48	4308.59	4543.72	4343.89	4022.07	117037	154158	89968.6	57325.7	67619.3	110163	18404	5436.77	4865.11	12425.1	16778.2	5631.82	16967	29820.4	27767.4	23680.7	31173.7	32939.6
10.08_494.3241m/z	LysoPC(0:0/16:1)	Unclassified	548434	1.30706e+06	918643	292934	349070	663378	11005.9	36691.4	12059.6	2.08699e+06	1.60865e+06	532194	1.49365e+06	3.87429e+06	4.30741e+06	946113	1.10374e+06	4.85739e+06	5.00553e+06	548537	1.78762e+06	2.5667e+06	1.11471e+06	557723
10.08_606.3036m/z	PC(2:0/5-iso PGF2VI)	Unclassified	35140.4	82147.8	60173.9	14703.8	19686.1	44341.6	3.21689e-05	2393.19	3.21689e-05	162300	116975	52969.9	122780	228727	255655	79265.5	97598	251507	172346	48950.2	109909	162929	86286.4	51379.3
10.33_1019.6119m/z	Pc(Dime(13,5)/Lte4)	Unclassified	39332.2	202519	110055	1923.95	2839.8	62716	3.21689e-05	3.21689e-05	3.21689e-05	445263	239416	84413.7	408347	595116	655329	218976	337790	747303	534261	91613.8	276219	485754	216146	103448
10.42_533.0069m/z	Piridronic Acid	Unclassified	618473	614372	612310	594162	599683	592395	304496	279111	309429	592240	638942	416646	502068	626956	622025	520319	499316	654628	740030	407484	684396	578652	513303	451587
10.43_508.3392m/z	(13z)-3-Hydroxyicos-13-Enoylcarnitine	Unclassified	74608.6	185794	132991	42020.6	51530.8	97186	352.788	3366.79	104.203	370365	287382	97679.5	239574	540359	586630	147217	177572	677624	825047	97130	307480	389334	181325	95361.9
10.48_890.5510m/z	PE(22:1(13Z)/20:5(7Z,9Z,11E,13E,17Z)-3OH(5,6,15))	Unclassified	4004.16	87874.3	44211.4	3.21689e-05	3.21689e-05	15255.8	1003.91	3.21689e-05	296.065	225726	177940	70318.4	118397	292353	233615	116065	134749	292280	513565	59083.8	199648	220493	119892	68776.8
10.60_608.3190m/z	Boc-Val-Pro-Arg-Mca	Unclassified	350665	465688	426529	233101	320843	415984	24438.3	105347	45590.6	639885	694639	350811	570027	566341	746243	357309	414822	760507	748092	489706	785007	790987	624075	459409
10.64_726.3221m/z	Nartograstim	Unclassified	78228	166172	133985	33460.9	38358.8	97647.9	596.053	25411.1	601.745	272673	226227	163734	198865	335296	326488	160690	182570	336451	300706	98170.9	210258	256032	176220	116496
10.67_1137.6840m/z	CDP-DG(a-25:0/18:1(12Z)-O(9S,10R))	Unclassified	3.21689e-05	93689.8	13706.5	3.21689e-05	3.21689e-05	3.21689e-05	3.21689e-05	3.21689e-05	3.21689e-05	843794	427339	156720	255851	918527	953633	131775	268360	959428	1.25164e+06	76282.9	354656	590396	251058	83872.6
10.67_868.5658m/z	PE(20:0/PGF2alpha)	Unclassified	36224.6	206114	122263	4853.19	7401.95	67634.8	912.475	1351.52	960.053	266326	304052	132560	170232	374530	313624	159296	173371	356841	783164	92104.2	292201	248202	182405	94488.8
10.78_817.5115m/z	SM(d18:2(4E,14Z)/20:5(7Z,9Z,11E,13E,17Z)-3OH(5,6,15))	Unclassified	3.21689e-05	18018.6	1295.55	0.0533894	906.247	3.21689e-05	3.21689e-05	3.21689e-05	3.21689e-05	141009	60719.7	19684.1	65205.9	223440	296233	21049.1	39014.6	276200	255170	4860.23	40637.2	111937	32590.7	5319.47
10.83_640.3624m/z	Nitro-Astaxanthin	Unclassified	45114.2	113444	86507.7	15698.3	17531.3	54761.8	48712.8	82832.3	77762.8	368013	290574	182717	163689	294278	331930	134159	183702	314536	293084	107950	222672	282611	185330	135041
10.97_662.3277m/z	Aypgkf	Unclassified	21500.8	25405.8	26252.2	15093.6	31210.5	23923.6	163730	123773	269445	124764	188539	88471.2	28000.5	21616.5	18734.9	25135.3	40967.4	24456.7	75270	128059	200860	167150	199109	161061
11.27_574.3870m/z	15-(3-Methyl-5-Pentylfuran-2-Yl)Pentadecanoylcarnitine	Unclassified	38076.3	103559	73254.8	15869.1	21249.8	51749.4	9977.2	27610.2	15525.7	263921	254061	103005	140723	286960	330482	74954.5	103035	402649	468404	68985.7	205005	274566	147574	76383.7
11.30_853.5837n	PE(22:0/PGJ2)	Unclassified	1.08603e+06	1.31911e+06	1.64725e+06	1.69981e+06	2.42572e+06	2.51243e+06	1.28988e+06	1.08717e+06	1.47855e+06	1.71052e+06	1.09294e+06	565861	592265	727705	528522	921781	1.40194e+06	1.4157e+06	2.23785e+06	1.91319e+06	1.87343e+06	1.27883e+06	1.02668e+06	720304
11.58_636.3504m/z	Glycyl-Prolyl-Arginyl-Valyl-Valyl-Glutamic Acid	Unclassified	33007.3	36758.4	39526.8	28050.9	33926.2	32590.9	28236.5	25753.1	58159.2	112809	148838	57375	40307.1	48935.9	58841.5	36030.7	47311.5	66958.3	145911	154085	227667	172454	141014	128321
11.94_280.2634m/z	Farnesyl Acetone	Unclassified	3.08671e+06	2.72322e+06	3.0471e+06	3.40557e+06	4.86242e+06	2.74033e+06	1.19986e+06	871146	1.1447e+06	2.75557e+06	3.24348e+06	1.53092e+06	2.23579e+06	4.14584e+06	3.59299e+06	2.27704e+06	1.88408e+06	4.00747e+06	6.86293e+06	1.28586e+06	3.69351e+06	2.90652e+06	2.05126e+06	2.79379e+06
12.43_677.4556m/z	3b-Hydroxy-17-(1h-1,2,3-Triazol-1-Yl)Androsta-5,16-Diene	Unclassified	3.21689e-05	3.21689e-05	3.21689e-05	3.21689e-05	3.21689e-05	851.783	73761.5	40415.5	198266	58784.4	87049.3	30801.9	30926.5	17460	16918.5	17018.3	28511.7	12720.5	14725.9	39442.6	81532	48518.7	72718.1	58524.2
12.59_439.2079m/z	N-[(2z)-2-Methoxyiminopropyl]-7h-Purin-6-Amine	Unclassified	58892.8	67240.6	80716.2	48479.7	54374.6	115404	149329	131444	159203	270159	327367	206881	165514	209283	222047	181384	176684	216141	255797	182032	341224	276641	250222	223340
12.60_697.4429m/z	PA(15:0/20:3(8Z,11Z,14Z)-2OH(5,6))	Unclassified	360.481	1923.69	2033.14	305.101	36.9801	10506	54940.3	45838.3	87783.3	84805.4	103812	58594.6	51492.1	37588.6	47958.2	32349.3	36823.3	36859.5	38439.3	45484	94580.5	79125.4	81209.7	69611
12.72_655.4882m/z	DG(16:0/20:3(5Z,8Z,11Z)-O(14R,15S)/0:0)	Unclassified	3.21689e-05	3.21689e-05	3.21689e-05	3.21689e-05	494.782	879.69	3.21689e-05	3.21689e-05	239.522	4075.95	4040.61	958.666	298681	59859.9	177586	59926.8	56137.5	206750	16332.1	8740.45	7034.01	17282.4	8676.34	38825.4
12.73_842.6011m/z	SM(d20:1/20:5(7Z,9Z,11E,13E,17Z)-3OH(5,6,15))	Unclassified	28490.8	35048.6	51622.5	36882	24528.6	61042.6	57726.9	41018.6	62401.9	103275	114184	44494.3	28201.7	88066.2	78154.2	73506.8	95033.6	155535	319930	92684.1	224844	167351	142699	92730.9
14.77_928.1745m/z	(2z,5e,7e)-Deca-2,5,7-Trienedioyl-Coa	Unclassified	743270	775574	778959	907536	824771	757573	307227	237519	283498	672640	859707	414144	381970	802962	739383	495663	391098	906447	1.80664e+06	349706	883657	669376	465119	422454
15.08_498.4000m/z	N-Nervonoyl Methionine	Unclassified	255496	265273	238089	248266	238926	231263	99557.7	86242.8	91188.8	234637	267678	127972	121438	247014	170003	97285	100576	187839	367999	83037.3	196663	151995	128156	105053
2.16_209.1265m/z	Dimethyl Pimelimidate	Unclassified	3.21689e-05	3.21689e-05	3.21689e-05	3.21689e-05	3.21689e-05	3.21689e-05	194394	231871	240494	57162.9	67994.6	100759	708.999	475.46	3.21689e-05	787.592	1066.06	3.21689e-05	24326.9	95744.7	87007.9	43905.8	49371.4	95215
2.24_439.1824m/z	Hyzetimibe	Unclassified	3.21689e-05	3.21689e-05	3.21689e-05	3.21689e-05	3.21689e-05	3.21689e-05	10581.6	13369.9	6258.51	5804	12.5525	9670.47	153775	95482	60577.7	194614	183917	63154.4	28139.7	223608	59024.2	117274	96380.2	137890
2.25_445.1201m/z	Benzo[D][2]Benzazepine-5,7-Dione	Unclassified	1334.97	1509.31	2470.82	1476.49	979.336	3164.23	63319.8	63417	57090.3	90233.7	80227.2	81500	71725.2	26848.3	66441.6	66683.6	73148.5	36736.1	53838.6	76637.7	50682.9	74531	69098.3	58665.2
2.45_267.1505m/z	4-(8-Amino-1,2,3,4-Tetrahydro-2-Methyl-4-Isoquinolinyl)-2-Methoxyphenol	Unclassified	4073.81	4721.41	4064	5120.35	4023.24	3992.22	73230.7	81865.3	57813.8	127280	107473	134678	2542.67	4703.01	3863.72	3123.46	3108.83	4442.72	37407.1	20821	85297	31690.4	69097.8	47472
3.47_456.2559m/z	N-Eicosapentaenoyl Methionine	Unclassified	183.737	3.21689e-05	3.21689e-05	3.21689e-05	3.21689e-05	3.21689e-05	5824.89	6132.52	8145.39	13002	18935.2	14586.6	187984	130398	103691	368957	256447	111121	38128.8	67536.6	22619.8	58072.2	15515.8	29454.9
3.49_429.2366m/z	8h-Purin-8-One, 6-Amino-7,9-Dihydro-2-((1s)-1-Methylbutoxy)-9-(5-(1-Piperidinyl)Pentyl)-	Unclassified	7029.65	5353.77	4916.44	5780.58	5393.39	5070.1	173176	211859	233045	233646	238016	158532	426760	83721.2	175174	298229	284569	87744	123431	319804	256192	210944	318050	174130
3.57_387.2298m/z	5-Fluoro-3-[3-[4-(5-Methoxypyrimidin-4-Yl)Piperazin-1-Yl]Propyl]-1h-Indole	Unclassified	3.21689e-05	3.21689e-05	3.21689e-05	3.21689e-05	3.21689e-05	3.21689e-05	767083	702482	1.24744e+06	372703	227503	459368	62347.9	27869.6	31084.5	54482.9	63940.8	31134.8	100531	594810	201300	152258	351717	519556
3.62_408.2351m/z	L-Pyroglutamyl-L-Histidyl-3,3-Dimethylprolinamide	Unclassified	3.21689e-05	3.21689e-05	3.21689e-05	3.21689e-05	3.21689e-05	3.21689e-05	54450.9	62723.6	67817.7	221669	172386	140452	3636.44	1731.12	1339.24	1488.27	2641.59	1836.93	56479.1	25691.5	141124	51715.1	111214	33468.4
3.67_367.1618m/z	Gamma-Glutamyl-5-Hydroxytryptophan	Unclassified	3.21689e-05	3.21689e-05	3.21689e-05	9.84041	3.21689e-05	3.21689e-05	128898	106488	76908.6	81804.4	86687	139283	14316.2	3898.83	2548.96	7833.3	9394.89	2497.92	55374.3	119798	72191.2	100377	129957	118878
3.67_448.2407m/z	Glycyl-Histidyl-Arginyl-Proline	Unclassified	3.21689e-05	3.21689e-05	3.21689e-05	3.21689e-05	3.21689e-05	3.21689e-05	255875	362244	177337	36579.1	29436.4	105396	90816.6	20579.8	31848.8	70073.9	68954.7	23163.3	15183.6	67588.6	32041.4	41932.3	62988.8	56373.3
3.67_475.2635m/z	Acolbifene	Unclassified	3.21689e-05	3.21689e-05	3.21689e-05	3.21689e-05	3.21689e-05	3.21689e-05	364907	431725	356260	72853.4	68483.5	180232	74796.7	20229.5	16839.9	57355.3	62537	13159.9	75605.3	292668	85049	172556	164630	181242
3.69_401.2309m/z	8-Iso-16-Cyclohexyl-Tetranor Prostaglandin E2	Unclassified	3.21689e-05	3.21689e-05	3.21689e-05	3.21689e-05	3.21689e-05	3.21689e-05	285742	293591	296051	37718.8	27868.5	128995	85591.5	9587.49	20096.1	62234.6	56595.4	44171.7	16649.4	84759.3	36948.2	24542.7	55582.2	94400.4
3.70_535.2882m/z	Pregnanetriol 3a-O-B-D-Glucuronide	Unclassified	3.21689e-05	3.21689e-05	3.21689e-05	3.21689e-05	3.21689e-05	3.21689e-05	271845	376312	358167	89441.6	56982.3	165847	32176.3	6928.55	6458.32	25777.5	35795.7	8183.85	26771.2	114480	43752.9	32832.3	45490.5	105095
3.72_546.3002m/z	Cholylaspartic Acid	Unclassified	3.21689e-05	3.21689e-05	3.21689e-05	3.21689e-05	3.21689e-05	3.21689e-05	45994	86717.7	39004.1	11236.2	4781.42	19561.1	16198.7	10763	11282.6	18970.5	26306.6	10373.7	58796.8	199147	97224.3	122904	142805	194235
3.79_821.4158m/z	PA(20:5(5Z,8Z,11Z,14Z,17Z)/22:6(5Z,7Z,10Z,13Z,16Z,19Z)-OH(4))	Unclassified	3.21689e-05	3.21689e-05	3.21689e-05	3.21689e-05	3.21689e-05	3.21689e-05	224413	304099	280430	34826.1	23965.8	93604.3	662.275	3.21689e-05	3.21689e-05	22.1945	1661.59	3.21689e-05	3.21689e-05	2204.86	3.21689e-05	3.21689e-05	25110.8	10101.3
3.90_1032.4681m/z	PGP(20:4(5Z,8Z,11Z,14Z)/LTE4)	Unclassified	3.21689e-05	3.21689e-05	3.21689e-05	3.21689e-05	3.21689e-05	3.21689e-05	140792	223997	152121	26533.3	24543.9	72526.3	3181.26	2368.64	1134.06	2602.22	3828.36	1717.19	3.21689e-05	1022.07	380.338	1402.28	3811.67	550.251
3.92_464.2876m/z	N-Arachidonoyl Histidine	Unclassified	3.21689e-05	3.21689e-05	3.21689e-05	3.21689e-05	3.21689e-05	3.21689e-05	147298	169316	171229	35743.2	23394.2	87509.1	1889.17	28.5532	480.134	877.028	274.973	839.196	7416.97	61599	17133.4	18663.2	46331.6	72317.4
3.99_306.1611m/z	2-((N-(1-(1h-Imidazol-4-Yl)-2-Propyl)Imino)Phenylmethyl)Phenol	Unclassified	13133.1	11692.2	10774	11933.8	36267.3	12030.8	236293	297725	228718	35655.1	43543.7	116515	6945.06	14175.9	11373.1	7968.67	7226.51	13675.3	25843	58509.8	24213.1	28268	30082.8	86091.3
4.00_316.1747m/z	(6z)-Oct-6-Enedioylcarnitine	Unclassified	3.21689e-05	99.8803	88.2528	3.21689e-05	3.21689e-05	3.21689e-05	126366	158968	145504	74526.5	132072	117813	39784.2	10855.5	18370.1	48792.6	37494.7	13057.6	83457.4	238802	106598	137180	154973	205698
4.00_745.3928m/z	PA(13:0/20:5(7Z,9Z,11E,13E,17Z)-3OH(5,6,15))	Unclassified	3.21689e-05	3.21689e-05	3.21689e-05	3.21689e-05	3.21689e-05	3.21689e-05	172038	191036	197534	58330	53143.4	104570	16476.3	319.921	495.93	12031.3	18930.3	869.297	4704.2	10817.9	15609.3	6138.36	19460.8	16666.1
4.01_542.3316m/z	7-[(1r,2r,5s)-5-Hydroxy-2-[(1e,3s)-3-Hydroxyoct-1-En-1-Yl]-3-Oxocyclopentyl]Heptanoylcarnitine	Unclassified	3.21689e-05	3.21689e-05	3.21689e-05	3.21689e-05	3.21689e-05	3.21689e-05	176685	166844	252741	41325.3	16344.4	84297.3	725.515	3.21689e-05	3.21689e-05	746.227	1209.19	3.21689e-05	1870.57	84425.3	18202.6	17946.9	72332.4	78914.6
4.02_386.1756n	Olamufloxacin	Unclassified	359.386	58.0421	18.8363	7.2063	48.3616	105.128	358239	326691	330264	94171.4	86533.9	205886	100673	74539.5	52443.6	76439.9	96568.9	53658.1	84079.8	293278	135194	150153	164183	326102
4.05_544.2580m/z	Glycocholenate Sulfate	Unclassified	3.21689e-05	3.21689e-05	3.21689e-05	3.21689e-05	3.21689e-05	3.21689e-05	129225	197662	96683.8	115394	102584	193019	2089.29	402.896	1506.37	1193.71	1352.01	482.174	19058	17336	28937	26381.3	34466.1	31129
4.06_400.2163m/z	6-Deoxy-4-O-(3,6-Di-O-Methyl-Beta-D-Glucopyranosyl)-2,3-Di-O-Methyl-Alpha-L-Mannopyranose	Unclassified	2894.36	4168.64	5385.57	4328.18	3064.16	2166.06	11440.5	18407.8	7216.46	2090.33	2881.79	5428.93	11980.5	12911.1	11761	14725.7	19470	11335.9	38500.5	293178	39881.6	79273.8	175596	151982
4.09_1138.5397m/z	CDP-DG(20:2(11Z,14Z)/22:6(5Z,7Z,10Z,13Z,16Z,19Z)-OH(4))	Unclassified	3.21689e-05	3.21689e-05	3.21689e-05	3.21689e-05	3.21689e-05	3.21689e-05	3.21689e-05	3.21689e-05	3.21689e-05	3.21689e-05	440.644	3.21689e-05	114061	107384	90022.6	168503	166315	121262	187.679	1428.31	3.21689e-05	2368.89	584.681	879.22
4.10_478.2075n	D-Phe-L-Pro-L-Arg-(Chloromethyl) Ketone	Unclassified	34.3412	14.0388	3.21689e-05	17.9527	10.3276	24.745	13342.2	15162.3	20875.8	10826.6	8736.12	13488	517799	543627	458381	922092	689559	377299	156642	542592	108895	341889	152371	270514
4.10_717.3988m/z	PG(i-12:0/5-iso PGF2VI)	Unclassified	3.21689e-05	3.21689e-05	3.21689e-05	3.21689e-05	3.21689e-05	3.21689e-05	103067	109007	163275	79309.1	32790.9	108104	9679.6	4227.48	5336.12	17240.9	17168.1	6430.33	2844.56	57018.1	30964.4	32931.4	54739.6	74868.3
4.11_417.2349m/z	Diethylaminoethyl-Sephacel	Unclassified	3.21689e-05	3.21689e-05	3.21689e-05	3.21689e-05	3.21689e-05	3.21689e-05	356411	440612	284631	216528	173193	334491	569913	89624.5	106027	484228	562351	62151.2	134277	725449	188441	300905	282172	510809
4.13_393.2128m/z	Glycylphenylalanylleucylglycine	Unclassified	364.345	187.619	98.6787	106.998	238.191	117.669	36500.2	45729.7	31408.5	7458.78	6597.53	19313.9	483578	87145.6	135313	456046	604537	64931	9049.45	43081.2	9679.26	28829.7	18302.6	14874.8
4.14_466.2674n	Mutant Idh1 Inhibitor	Unclassified	3.21689e-05	3.21689e-05	3.21689e-05	3.21689e-05	3.21689e-05	3.21689e-05	1.34261e+06	1.35119e+06	1.43209e+06	738881	668210	1.17136e+06	321069	139134	125496	351346	293705	130186	249417	679162	376117	388909	695534	800030
4.23_488.2726m/z	N-Methoxysuccinyl-Ala-Ala-Pro-Val	Unclassified	837.199	3.21689e-05	620.217	471.391	372.623	1275.18	786348	997778	673429	130027	139282	398476	579741	200154	163166	649560	480160	195631	63100.6	303305	97662	142139	217826	234086
4.26_485.1981m/z	Managlinat Dialanetil	Unclassified	3.21689e-05	3.21689e-05	3.21689e-05	3.21689e-05	3.21689e-05	3.21689e-05	4478.32	10287.7	5839.39	10775.4	5608.22	7103.51	356287	182868	174555	548149	482332	157629	67844.1	208161	79842.8	144315	137385	127867
4.31_481.2523m/z	3-[4-[(E)-2-[6-(Dibutylamino)Naphthalen-2-Yl]Ethenyl]Pyridin-1-Ium-1-Yl]Propane-1-Sulfonate	Unclassified	3.21689e-05	3.21689e-05	3.21689e-05	3.21689e-05	183	3.21689e-05	90401.9	125784	96860.1	28409.8	26589.3	58889.4	704518	287011	324986	470698	812245	386011	8916.03	114443	24545	39043.1	38096.9	60775.1
4.36_525.2872m/z	Versetamide	Unclassified	545.739	3.21689e-05	194.001	3.21689e-05	3.21689e-05	143.119	123610	120343	241230	81836.7	82869.4	83496	13922.8	21150.5	21309	13911	6339.93	24339.3	29819.5	32811.6	63355.9	42743.6	80616	36448.1
4.36_609.9742m/z	N-Ethyl-1,1,2,2,3,3,4,4,5,5,6,6,7,7,8,8,8-Heptadecafluoro-N-(2-Hydroxyethyl)Octane-1-Sulfonamide	Unclassified	3.21689e-05	3.21689e-05	3.21689e-05	3.21689e-05	3.21689e-05	3.21689e-05	211726	392501	168255	44793.7	32227.5	99259.5	2784.25	3033.82	2296.31	11018.5	6701.9	3.21689e-05	9536.78	6930.43	7270.74	4376.91	44578.3	5858.41
4.38_550.2164m/z	Ibritumomab Tiuxetan	Unclassified	3.21689e-05	3.21689e-05	3.21689e-05	3.21689e-05	3.21689e-05	3.21689e-05	16621.5	22531.4	4448.96	6941.74	1257.49	7920.36	1.34747e+06	434983	597926	1.31227e+06	1.53133e+06	522917	132422	1.07238e+06	195249	491665	454058	644347
4.40_521.2263m/z	Atorvastatin Lactone	Unclassified	3.21689e-05	3.21689e-05	3.21689e-05	90.8414	3.21689e-05	3.21689e-05	93972.6	142028	82241	34911.9	19681.3	90904.2	24344.9	2993.84	4276.36	20808.2	19649.4	2712.76	1261.89	20102.4	6543.56	18029.6	15200.1	19107.6
4.41_1001.4791m/z	PIP(20:3(8Z,11Z,14Z)/PGJ2)	Unclassified	3.21689e-05	3.21689e-05	3.21689e-05	3.21689e-05	3.21689e-05	3.21689e-05	17533	18160.6	3955.85	2534.39	3.21689e-05	24746	1.1656e+06	191684	264821	1.07922e+06	1.26136e+06	215011	54088.7	483928	43144	185445	89817.6	233155
4.46_1104.4878m/z	PIP(20:4(5Z,8Z,11Z,14Z)/LTE4)	Unclassified	3.21689e-05	3.21689e-05	3.21689e-05	3.21689e-05	3.21689e-05	3.21689e-05	3.21689e-05	3.21689e-05	3.21689e-05	3.21689e-05	3.21689e-05	3.21689e-05	461963	86250.4	106765	396918	426557	89239.6	8788.51	182516	23254.7	103358	89501.9	100202
4.46_931.4737m/z	PGP(18:0/PGJ2)	Unclassified	3.21689e-05	3.21689e-05	3.21689e-05	3.21689e-05	359.074	3.21689e-05	10127.5	11340.4	3488.17	2732.29	8834.75	3293.62	743998	876188	512444	1.45166e+06	1.1915e+06	777927	122173	1.03794e+06	206113	528409	345512	616892
4.48_645.9962m/z	L-Amp	Unclassified	183.809	220.864	3.21689e-05	173.343	3.21689e-05	3.21689e-05	1522.98	1800.34	2170.64	1177.81	1592.04	494.403	275947	169632	178126	367172	425533	166234	1164.57	48079.4	530.476	11267.2	1415.57	6272.32
4.50_874.4519m/z	PGP(a-13:0/PGE2)	Unclassified	3.21689e-05	3.21689e-05	3.21689e-05	3.21689e-05	50.0019	3.21689e-05	2930.06	2808.96	2927.5	1097.03	18.5689	4774.54	120138	128033	183993	178964	116852	154986	18241.8	73224.8	25133.7	110297	46266	67823.1
4.52_587.2635n	H-Gly-Arg-Gly-Asp-D-Ser-Pro-Oh	Unclassified	0.587921	3.21689e-05	3.21689e-05	3.21689e-05	3.21689e-05	3.21689e-05	942714	1.13583e+06	807095	450557	540950	881765	36981.5	6969.73	11712.1	39669.5	38121.3	7052.91	118365	193616	175306	118229	186488	166943
4.62_431.2506m/z	Nivacortol	Unclassified	162.029	117.534	102.465	329.459	3.21689e-05	203.824	751968	915776	721634	297175	333327	526861	446883	108887	116826	341858	444636	137117	205575	769548	384790	400023	498624	639806
4.62_946.4156n	Psma-Hbed-Cc	Unclassified	3.21689e-05	3.21689e-05	465.181	3.21689e-05	377.738	379.142	37638.7	20813.8	9533.62	14041.9	15285.4	15599.2	366839	876014	793071	368838	347577	942461	323980	469398	727924	584145	469442	389518
4.66_531.2668m/z	Murabutide	Unclassified	78.4756	76.8937	74.3929	76.3343	238.863	91.8262	114073	120302	157284	49624.6	36249.3	87840	76062.6	58528.1	35421.7	75862.3	82453.8	49799.7	36135.3	117819	64848.9	95521.9	98372.9	95520.7
4.77_858.3944m/z	Hexa-His	Unclassified	3.21689e-05	3.21689e-05	381.448	3.21689e-05	287.649	3.21689e-05	11227.9	14767.5	11737.3	22855.4	16003.6	17303	140925	105787	92663.7	170134	156828	101705	5364.89	11865.8	7750.21	6112.98	13247.1	13395.7
4.80_623.3329m/z	PA(8:0/20:4(5Z,8Z,11Z,14Z)-OH(20))	Unclassified	129.512	148.427	236.716	171.308	287.77	124.993	204977	390756	207792	70545.8	43619.5	139771	35014.9	9836.55	9633.88	24786.8	27939.4	12902.8	6204.64	27450.6	6778.9	13866.4	25200	22970.6
4.82_625.3355n	PC(2:0/22:6(5Z,7Z,10Z,13Z,16Z,19Z)-OH(4))	Unclassified	481.619	1890.74	2428.07	2495.6	3110.69	1878.47	135296	173145	153842	53246.4	53695.2	87864	58876.9	12548.2	14209.3	28776.6	46848.8	24133.1	6342.04	33510.2	25679.6	25003.3	39311.5	34517.3
4.84_695.3673m/z	PA(12:0/20:3(5Z,8Z,11Z)-O(14R,15S))	Unclassified	226.204	571.314	3.21689e-05	218.253	226.59	234.907	110385	153675	133335	44035.4	41996.6	76365.4	72862.9	40492.8	60167.5	63211.2	87819.7	77438.7	53949.7	93785.1	64078.1	56824	116172	86420.9
4.87_354.1900m/z	Prizidilol	Unclassified	3.21689e-05	82.2098	3.21689e-05	3.3625	3.21689e-05	3.21689e-05	242387	312938	265412	11475.9	5015.58	65990	631.984	796.864	3.21689e-05	916.963	33.9718	140.924	2515.35	20492.8	7493.49	14573.1	45940.4	49654.2
4.87_900.4676m/z	PGP(a-15:0/20:5(7Z,9Z,11E,13E,17Z)-3OH(5,6,15))	Unclassified	3.21689e-05	3.21689e-05	448.744	3.21689e-05	3.21689e-05	3.21689e-05	40569.7	58812.5	24637.5	6887.19	8674.79	15881.5	105453	28204.1	28529.5	96649.9	90317.4	35308.6	33141.9	153461	106811	88409.5	157755	112959
4.96_854.3604m/z	Milataxel	Unclassified	301.246	1453.83	340.596	3.21689e-05	330.242	1361.95	252179	349227	291554	73705.8	52262.9	196999	917.152	5053.86	3693.3	5077.09	3940.13	6890.8	2620.78	16942.1	1006.07	4620.92	10041.6	14513.9
5.00_571.3820m/z	Deoxycholylarginine	Unclassified	3.21689e-05	3.21689e-05	3.21689e-05	3.21689e-05	3.21689e-05	3.21689e-05	177633	253255	194457	28030.7	30841.9	76461.4	9396.1	3.21689e-05	3.21689e-05	4051.54	6349.86	0.568876	21651.9	175415	47455.7	69134.7	58616	117786
5.00_928.2944n	Delta Sleep-Inducing Peptide Phosphate	Unclassified	1316.4	453.41	769.738	443.741	180.52	204.792	162491	138707	135348	125938	160504	160267	12537.5	295115	199689	27261.7	16969.7	202751	206089	16105.7	341416	127656	105782	49603.6
5.02_544.2999m/z	I-Bimetrol	Unclassified	3.21689e-05	3.21689e-05	3.21689e-05	3.21689e-05	3.21689e-05	3.21689e-05	47632	60062.7	53429.3	21828.2	16311.6	35951.7	97164.1	111013	82628.7	79865	106638	130097	5639.54	26432.7	9354.55	18179.5	21155	19084.7
5.02_966.9567m/z	Ribavirin 5'-Triphosphate	Unclassified	3.21689e-05	3.21689e-05	3.21689e-05	3.21689e-05	3.21689e-05	3.21689e-05	77208.6	91752.3	92462.6	96267.4	38152.1	108387	3.21689e-05	3.21689e-05	3.21689e-05	625.764	3.21689e-05	3.21689e-05	3.21689e-05	3.21689e-05	3.21689e-05	3.21689e-05	552.593	3.21689e-05
5.03_569.3674m/z	DG(6 keto-PGF1alpha/8:0/0:0)	Unclassified	3.21689e-05	3.21689e-05	3.21689e-05	3.21689e-05	3.21689e-05	3.21689e-05	185321	298581	225833	9990.16	7542.38	61770.6	7917.87	3.21689e-05	3.21689e-05	2567.32	5096.8	3.21689e-05	1790.59	158373	11355.2	21632.6	35815.9	72688.2
5.04_814.4299m/z	PE(14:1(9Z)/TXB2)	Unclassified	665.005	325.201	376.734	896.636	301.661	775.817	116080	94061.4	167624	59192	56925.6	73373.9	9431.19	2748.03	2310.14	7776.47	6021.82	2442.28	7973.88	11796.3	15363.6	9318.66	20376.6	12805
5.04_857.4803m/z	PG(16:1(9Z)/6 keto-PGF1alpha)	Unclassified	1642.17	643.288	565.162	3509.41	1119.12	3.21689e-05	12683.4	4087	11235.6	30898.6	13131.9	25662.2	1207.39	231.317	408.202	1203.58	3655.46	680.837	55823.7	82113.7	92299	76146.8	169575	118511
5.05_455.3231m/z	N-Arachidonoyl Lysine	Unclassified	3.21689e-05	3.21689e-05	3.21689e-05	3.21689e-05	3.21689e-05	3.21689e-05	114252	133938	95999.6	53026.8	47335.3	84825.5	83886.8	58215.4	41325.9	83298.9	90190.3	54225.3	49740.4	122961	74653.6	85584.6	101572	92342
5.05_626.2644m/z	Diethylaminoethyl-Dextran	Unclassified	3.21689e-05	3.21689e-05	241.966	3.21689e-05	228.608	3.21689e-05	205594	398443	397656	185050	99847.7	203157	3099.19	2661.08	2616.65	3393.31	2238.26	1329.76	12979	10889.2	38187.8	15766.9	30981.8	21888.2
5.07_1062.4886m/z	CDP-DG(20:4(5Z,8Z,11Z,14Z)/PGJ2)	Unclassified	298.722	3.21689e-05	431.478	643.281	3.21689e-05	3.21689e-05	3.21689e-05	2095.81	5848.61	34029.2	174060	4758.42	60720	516744	301117	62222.1	47392.4	264454	85945.9	44794.9	58186.1	167038	31385	48594.6
5.09_739.3322m/z	Nemifitide	Unclassified	242.247	125.709	208.919	337.046	538.209	202.308	35441.1	58209.7	23425.8	4021.02	1419.49	13037.7	278715	70882.3	74969.1	235458	309345	101563	3039.18	161960	19368	53384.8	97987.9	105426
5.14_543.9413m/z	2',3'-Dialdehyde Atp	Unclassified	3.21689e-05	3.21689e-05	3.21689e-05	3.21689e-05	3.21689e-05	3.21689e-05	31527.6	40503.6	39377.2	223242	138264	74668.6	1047.19	1697.46	1012.34	1127.96	585.142	2233.18	4933.91	6181.48	35197	8906.9	17898.5	5976.97
5.43_295.1108m/z	(2s)-2-Amino-3-[4-[(2s)-2-Amino-4-Methylsulfanylbutanoyl]Oxyphenyl]Propanoic Acid	Unclassified	967.719	733.484	890.272	1492.3	938.491	513.295	505325	404450	380798	414932	830806	492086	86337.8	96283.9	83389.3	94496.2	79140.8	85837.1	517289	431569	736478	566940	244670	246708
5.46_901.4818m/z	PG(18:1(11Z)/6 keto-PGF1alpha)	Unclassified	569.792	3.21689e-05	3.21689e-05	3.21689e-05	3.21689e-05	3.21689e-05	149809	176205	259500	107741	51818.3	160002	780.749	829.064	1421.22	1330.81	482.749	11.9127	3298.06	10.3246	2189.08	954.875	786.233	3.21689e-05
5.52_570.3399m/z	Cholyl-L-Dopa	Unclassified	75042.2	87753.6	123242	89279.7	105555	104196	10298.7	17936.4	9414.41	9157.04	9031.75	16275.5	41008	36235.7	49298.9	25313.4	25115.6	71101.2	12024.2	11870.7	3078.03	17625.2	5400.79	7016.65
5.52_909.4558m/z	PIP(16:1(9Z)/18:2(10E,12Z)+=O(9))	Unclassified	2286.32	1105.67	3.21689e-05	3.21689e-05	135.367	831.417	90348.7	132657	103332	54308	33161.5	66968.6	3817.93	68275.6	45355.3	3359.84	4058.96	50995.1	32470.1	2697.72	39548.7	35034.5	10777.7	1457.27
5.61_1094.5191m/z	PGP(a-21:0/LTE4)	Unclassified	1469.4	3.21689e-05	3.21689e-05	3.21689e-05	3.21689e-05	54.3443	515631	756849	1.18972e+06	458022	367263	307391	78081	351298	198361	90592.1	104613	437707	62320.2	200776	288370	238847	445227	52714.4
5.93_1008.4647m/z	Angiotensin Ii, Ala(8)-	Unclassified	3.21689e-05	276.222	437.773	385.686	270.533	3.21689e-05	448849	538414	760568	148539	101691	221530	1147.78	2960.24	770.529	417.025	1095.38	1875.39	103.805	168.885	5188.24	1864.31	59566.4	881.893
5.97_1006.4522m/z	PGP(18:3(6Z,9Z,12Z)/LTE4)	Unclassified	3.21689e-05	3.21689e-05	3.21689e-05	3.21689e-05	3.21689e-05	3.21689e-05	503932	653986	848453	117993	72444.1	208517	3.21689e-05	3.21689e-05	459.198	3.21689e-05	3.21689e-05	3.21689e-05	845.667	2046.88	3169.32	3.21689e-05	73043.9	709.031
